# Supplementary material for: Transcriptomic responses under combined bacterial blight and drought stress in rice reveal potential genes to improve multi-stress tolerance
Source: BMC Plant Biol. 2022 Jul 18;22:349. doi: 10.1186/s12870-022-03725-3 (PMC9290298; doi:10.1186/s12870-022-03725-3)
Supplement: Supplementary file 1 — Additional file 1. Differentially expressed genes from contrasting genotypes identified in RNA sequencing data. [file 12870_2022_3725_MOESM1_ESM.xlsx]

## Sheet: UP_Regulated_Common_BPT
Gene	BC_vs_BD	BC_vs_BP	BC_vs_BDP	TC_vs_TD	TC_vs_TP	TC_vs_TDP	Annotation	Functional relevance studies		Reference
Os01g0106400	1.52925	6.10854	1.62301	-	3.18195	1.97148	Similar to Isoflavone reductase homolog IRL (EC 1.3.1.-). (Os01t0106400-01)	Oxidoreductase activity; Overexpression leads to tolerance to ROS in rice		Kim et al., 2009
Os01g0162500	1.92146	2.05546	2.57108	-	-	3.57258	Leucine-rich repeat-containing N-terminal, type 2 domain containing protein. (Os01t0162500-01)	1. Stress (Cold and drought) tolerance in rice; 2. Required for Xa-21 transcript expression and Xa-211 mediated immunity in rice against Xoo		1. Liao et al; 2016; 2. Caddell et al., 2017
Os01g0234433	1.64358	1.51875	1.90677	-	-	-	Hypothetical protein. (Os01t0234433-00)			NA
Os01g0574550	1.94303	2.14825	1.99741	-	2.10245	1.99796	Hypothetical protein. (Os01t0574550-00)			NA
Os01g0660700	2.61663	2.42077	3.8764	4.03498	-	6.31743	Protein of unknown function DUF295 family protein. (Os01t0660700-01)			NA
Os01g0844300	1.79508	2.53394	1.84136	-	-	1.74659	Similar to Peptidylprolyl isomerase. (Os01t0844300-01)	Aids in protein folding		Shaw, 2002
Os01g0867400	1.52895	1.85076	2.27252	-	-	2.00006	Non-protein coding transcript. (Os01t0867400-01)			NA
Os01g0884850	3.31203	2.85179	2.9348	-	-	-	Hypothetical protein. (Os01t0884850-00)			NA
Os02g0129000	1.53022	2.18932	1.60119	-	-	-	Hypothetical conserved gene. (Os02t0129000-00)			NA
Os02g0140800	2.5351	2.10503	3.02333	-	1.95677	4.04709	Conserved hypothetical protein. (Os02t0140800-00)			NA
Os02g0178800	1.58481	1.50355	2.0024	-	-	2.27856	Glossy1(GL1) homolog (Os02t0178800-01)	Cuticular wax biosynthesis, Drought resistance in rice		Islam et al., 2009
Os02g0247600	1.5425	1.84741	2.8434	-2.06097	-	-	Conserved hypothetical protein. (Os02t0247600-01)			NA
Os02g0323000	2.99234	3.37914	3.57462	-	2.99252	2.78671	Similar to Felis catus multi-drug resistance related (Fragment). (Os02t0323000-01)	ATPase activity, ATPase-coupled transmembrane transporter activity and ATP binding		UNIPROT (Unreviewed)
Os02g0820200	2.13896	1.94894	2.2028	-	-	-	Serine/threonine protein kinase-related domain containing protein. (Os04t0127500-01)	Involved in abiotic stress (salt and osmotic) tolerance in Arabidiopsis		Zang et al., 2016
Os03g0140400	1.56291	1.77929	1.74034	-	-	-	Cytochrome P450 protein CYP96B4 (Os03t0140400-01)	Involved in growth regulation and drought stress response in rice		Tamiru et al., 2015
Os03g0206750	2.80442	1.69465	1.85267	1.79546	3.02649	-	Hypothetical protein. (Os03t0206750-00)			NA
Os03g0568000	3.86023	3.44461	2.92652	-	-	-	Hypothetical protein. (Os03t0568000-00)			NA
Os03g0648450	4.71244	5.5255	4.02123	-	-	-	Hypothetical gene. (Os03t0648450-00)			NA
Os04g0126600	4.22958	3.77197	4.43377	-	-	-	Similar to OSIGBa0115D20.4 protein. (Os04t0126600-00)			NA
Os04g0266900	1.55283	1.86972	2.58221	-	-	-	Transketolase C-terminal-like domain containing protein. (Os04t0266900-01)	Acts as a regulatory molecule binding site		Pfam, InterPro
Os05g0550300	2.32974	3.26653	3.37813	-	-	5.49304	Similar to Lipid transfer protein (Fragment). (Os05t0550300-01)			NA
Os06g0278150	1.85623	2.06996	2.28998	-	-3.7696	-	Non-protein coding transcript. (Os06t0278150-00)			NA
Os06g0527300	2.36675	2.14818	1.98862	-	-	-	Similar to cDNA clone:J023078M02, full insert sequence. (Os06t0527300-01)			NA
Os06g0544100	2.13896	1.82739	2.03833	-	-	-	Tyrosine protein kinase domain containing protein. (Os06t0544100-01)	Abiotic stress (drought, heat, salt and sumergence) tolerance		Elangovan et al., 2020
Os07g0166500	3.38199	3.00277	4.17622	-	-3.2445	-	Similar to OSJNba0093F12.13 protein. (Os07t0166500-00)			NA
Os07g0194100	2.28156	2.11435	3.18083	3.34576	-	2.78671	Similar to OSK2 (Fragment). (Os07t0194100-01)	Play important role in the early stages of endosperm development in rice seeds		Takano et al., 1998
Os07g0674400	2.24029	2.43325	2.87716	-	-	3.22422	Pollen Ole e 1 allergen/extensin domain containing protein. (Os07t0674400-01)	Pollen germination and pollen tube growth		Jimenez-Lopez et al., 2012
Os08g0454500	2.37263	2.06104	2.24114	-	-	-	Similar to Flavonoid 7-O-methyltransferase. (Os08t0454500-00)
Os08g0562866	2.13896	3.75825	2.1634	-	-	-	Hypothetical protein. (Os08t0562866-00)			NA
Os09g0255800	2.91083	1.90347	2.13262	-	-	-	Hypothetical protein. (Os09t0255800-01)			NA
Os09g0322100	2.99234	3.00277	3.78775	2.32476	-	-	Hypothetical protein. (Os09t0322100-01)			NA
Os09g0325800	2.22112	3.38017	4.29339	-	-	1.81619	Conserved hypothetical protein. (Os09t0325800-01)			NA
Os09g0472900	3.57357	4.80349	3.78775	-	-	-	Similar to Blight-associated protein p12 precursor. (Os09t0472900-01)	p12 is responsinle for systemic acquired resistance in citrus plants against citrus blight		Uniprot (reviewed)
Os09g0517825	3.68847	3.00277	4.62746	-	-2.20713	-3.56541	Hypothetical protein. (Os09t0517825-00)			NA
Os10g0375000	2.09306	1.99751	2.55233	-	-	-	Hypothetical conserved gene. (Os10t0375000-01)			NA
Os10g0502566	2.04097	1.8102	2.26296	-	-	-2.02979	Non-protein coding transcript. (Os10t0502566-00)			NA
Os10g0558801	2.42506	3.62317	3.64247	-	-	-	Non-protein coding transcript. (Os10t0558801-00)			NA
Os12g0133300	2.22688	2.11385	1.87443	-	-	3.57258	Similar to Carbohydrate transporter/ sugar porter/ transporter. (Os12t0133300-00)	Involved in long distance transport of sucrose from source to sink where sugars are used or stored		Doidy et al., 2012
Os12g0138800	2.32843	2.09914	2.9626	-	-	2.2328	Six-bladed beta-propeller, TolB-like domain containing protein. (Os12t0138800-01)			NA
Os12g0408100	2.40622	1.57273	2.86813	-	-	-	Hypothetical protein. (Os12t0408100-01)			NA
Os12g0454800	1.78477	1.63741	2.14136	-	-	2.29072	Receptor-like serine/threonine kinase (Os12t0454800-01)	Cytokinin signaling		Afzal et al., 2008

## Sheet: Down_Regulated_Common_BPT
Gene	Filter	BC_vs_BD	BC_vs_BP	BC_vs_BDP	TC_vs_TD	TC_vs_TP	TC_vs_TDP	Annotation	Functional relevance studies		Reference
Os01g0176751	PreSent	-2.84704	-4.11334	-2.9047	-	-	-	Hypothetical protein. (Os01t0176751-00)			NA
Os01g0221400	PreSent	-2.50283	-3.10047	-2.11745	-4.91706	-3.28834	-	Conserved hypothetical protein. (Os01t0221400-00)			NA
Os01g0823951	PreSent	-1.59013	-3.01943	-1.93376	-	-	-	Conserved hypothetical protein. (Os01t0823951-00)			NA
Os02g0208675	PreSent	-3.04029	-2.35639	-1.73342	-	-	-	Hypothetical protein. (Os02t0208675-00)			NA
Os02g0226200	PreSent	-1.91469	-1.90891	-1.65494	-	-	-	HAD-superfamily subfamily IB hydrolase, hypothetical 1 protein. (Os02t0226200-01)	Involved in intracellular or extracellular organic phosphorous recycling under inorganic phosphorous stress conditions in plants		Du et al., 2021
Os02g0249300	PreSent	-1.95343	-1.8196	-1.72726	-	-	-	Zinc finger, RING/FYVE/PHD-type domain containing protein. (Os02t0249300-00)	Involved in abiotic stress (salt and osmotic) tolerance in Arabidiopsis		Zang et al., 2016
Os03g0181750	PreSent	-1.69347	-1.78512	-2.99351	-	-	-	ABC transporter, transmembrane domain domain containing protein. (Os03t0181750-00)	Required for normal plant development, detoxification and pathogen defense via the transport of xenobiotics and secondary metabolites across the plants		Hwang et al., 2016
Os03g0602400	PreSent	-1.8059	-1.98181	-3.55952	-	-	-	Non-protein coding transcript. (Os03t0602400-01)			NA
Os04g0147600	PreSent	-2.16634	-2.79024	-1.96687	-	-	-	Hypothetical conserved gene. (Os04t0147600-01)			NA
Os04g0364800	PreSent	-1.74087	-3.66723	-2.14878	-	-	-2.39442	Barwin-related endoglucanase domain containing protein. (Os04t0364800-00)	1. Aids in polysaccharide binding and Bawin is a putative plant defense protein; 2. All PR-4 proteins have Barwin domain		1. Todd et al., 2002; 2. Franco et al., 2019
Os04g0385600	PreSent	-2.1364	-2.25738	-2.41441	-	-	-	Tetratricopeptide-like helical domain containing protein. (Os04t0385600-01)	involved in plant stress (osmotic stress) and hormone signalling (abscisic acid)		Schapire et al., 2006; Sharma and Pandey, 2016
Os04g0387000	PreSent	-3.64676	-2.72737	-2.36649	-	-	-	Hypothetical conserved gene. (Os04t0387000-00)			NA
Os04g0495300	PreSent	-1.88994	-1.62199	-2.20774	-	-	1.94513	Similar to OSIGBa0159F11.7 protein. (Os04t0495300-01)			NA
Os04g0500200	PreSent	-2.30523	-2.40718	-1.85883	-	-	-	Conserved hypothetical protein. (Os04t0500200-01)			NA
Os04g0612301	PreSent	-2.97664	-3.60843	-2.55155	-	-	-2.65888	Hypothetical protein. (Os04t0612301-00)			NA
Os04g0618700	PreSent	-2.86617	-1.60824	-1.93507	-	-	-	Protein kinase, core domain containing protein. (Os04t0618700-01)	Central components in plant responses to environmental stresses such as drought, high salinity, cold, and pathogen attack		Wang et al., 2020
Os04g0686000	PreSent	-3.43642	-3.74574	-2.22402	-	-2.29378	-	Zinc finger, RING/FYVE/PHD-type domain containing protein. (Os04t0686000-01)	Involved in abiotic stress (salt and osmotic) tolerance in Arabidiopsis		Zang et al., 2016
Os05g0162000	PreSent	-1.98819	-3.02468	-4.29812	-2.93761	-4.13257	-	Similar to Peroxidase (Fragment). (Os05t0162000-01)
Os05g0170600	PreSent	-1.79505	-3.66142	-1.85279	-	-	-	Similar to CLE family OsCLE503 protein. (Os05t0170600-01)	Regulate cell proliferation and differentiation in plant shoots, roots, vasculature, and other tissues		Li et al., 2019
Os05g0342000	PreSent	-2.97979	-1.99606	-1.74207	-2.8227	-	-	Hypothetical conserved gene. (Os05t0342000-00)			NA
Os05g0425301	PreSent	-2.27672	-3.15784	-2.59156	-	-	-	Non-protein coding transcript. (Os05t0425301-00)			NA
Os05g0480500	PreSent	-1.70106	-1.79842	-1.85464	-	-2.50975	-	Hypothetical protein. (Os05t0480500-01)			NA
Os06g0151100	PreSent	-11.3284	-11.5917	-11.3823	-	-	-	Similar to Transferase. (Os06t0151100-00)	Transfer of specific functional groups from one molecule to another
Os06g0192001	PreSent	-2.27101	-1.78512	-1.75121	-	-	-	Hypothetical protein. (Os06t0192001-00)			NA
Os06g0669200	PreSent	-3.2932	-2.89061	-2.16188	-	-	-	Conserved hypothetical protein. (Os06t0669200-01)			NA
Os07g0162700	PreSent	-1.7521	-1.95025	-1.73489	-1.91231	-	-3.38925	Alpha/beta hydrolase fold-3 domain containing protein. (Os07t0162700-01)	Associated with housekeeping roles that participate in the breakdown and recycling of cellular metabolites, processing of external nutrients and detoxification of xenobiotics		Gershater and Edwards, 2007
Os07g0575900	PreSent	-2.64039	-2.95202	-1.80164	-1.6855	-	-2.91985	Protein of unknown function DUF946, plant family protein. (Os07t0575900-01)	Unknown		NA
Os07g0673600	PreSent	-4.63488	-13.6293	-6.60377	-	-	-	Conserved hypothetical protein. (Os07t0673600-00)			NA
Os08g0113000	PreSent	-1.90918	-1.64564	-2.53715	-	-	-2.13946	Similar to Peroxidase 47 precursor (EC 1.11.1.7) (Atperox P47) (ATP32). (Os08t0113000-01)	Removal of H2O2, oxidation of toxic reductants, biosynthesis and degradation of lignin, suberization, auxin catabolism, response to environmental stresses such as wounding, pathogen attack and oxidative stress.		UniProt (Reviewed)
Os08g0174100	PreSent	-2.00182	-2.72079	-2.46718	1.50059	-	-	Similar to transferase family protein. (Os08t0174100-00)	Transfer of specific functional groups from one molecule to another
Os08g0201100	PreSent	-3.04912	-1.66481	-2.39311	-	-	-	Conserved hypothetical protein. (Os08t0201100-01)			NA
Os08g0438501	PreSent	-4.71867	-4.04543	-3.37991	-	-2.63898	-	Hypothetical gene. (Os08t0438501-00)			NA
Os08g0507200	PreSent	-3.4158	-2.32537	-1.57065	-	-	-	Hypothetical conserved gene. (Os08t0507200-00)			NA
Os10g0376400	PreSent	-3.21347	-3.52431	-2.70085	-	-	-	Similar to Phosphate-induced protein 1 conserved region containing protein. (Os10t0376400-00)	Respond to abiotic stress (drought, cold, heat and salt)		Quan et al., 2018
Os10g0409400	PreSent	-1.71409	-1.59875	-3.46333	-2.48936	-	-3.73467	beta subunit of polygalacturonase 1, Abiotic stress response (Os10t0409400-01)	Cell wall formation and abiotic stress response		Liu et al., 2013
Os10g0508700	PreSent	-2.57593	-4.16801	-5.76916	-2.04715	-	-2.94847	Pectinesterase inhibitor domain containing protein. (Os10t0508700-01)	Control the activity of Pectin Methyl Esterase		Marzin et al., 2016
Os10g0522200	PreSent	-2.44969	-1.98711	-1.8908	-	-	-	Hypothetical protein. (Os10t0522200-00)			NA
Os10g0535600	PreSent	-1.62154	-2.19334	-2.25681	-	-	-	Similar to Hydrolase. (Os10t0535600-01)	catalyse cleavage of covalent bond using water
Os11g0300700	PreSent	-2.35464	-3.62086	-1.84202	-	-	-	Similar to Protein kinase domain. (Os11t0300700-01)	central components in plant responses to environmental stresses such as drought, high salinity, cold, and pathogen attack		Wang et al., 2020

## Sheet: UP_Regulated_Common_TN1
Gene	Filter	BC_vs_BD	BC_vs_BP	BC_vs_BDP	TC_vs_TD	TC_vs_TP	TC_vs_TDP	Annotation	Functional relevance studies		Reference
Os01g0339950	PreSent	-	-	-	1.51256	1.78884	1.84931	Non-protein coding transcript. (Os01t0339950-01)			NA
Os01g0858000	PreSent	-	11.426	-	4.47441	5.83476	6.14874	WD40 repeat domain containing protein. (Os01t0858000-00)	1. Function as molecular hubs mediating supramolecular interactions, involved in plant cell wall biosynthesis; 2. Histone modification, transcription regulation and signal transduction		1. Guerriera et al., 2015; 2. Hu et al., 2018
Os02g0536300	PreSent	-1.95593	-	-	1.76892	2.08581	1.93576	Leucine-rich repeat 2 domain containing protein. (Os02t0536300-00)	Initiate immune response in plants by sensing PAMP		Ng and Xavier., 2011
Os02g0599151	PreSent	-	-	-	2.00645	2.02492	2.58408	Probable protein phosphatase 2C 17. (Os02t0599151-00)	Regulate various plant signal transduction pathways (MAPK signalling and ABA signalling)		Rodriguez et al., 1998; Endo et al., 2018
Os02g0600033	PreSent	-	-	-	2.01033	1.90026	1.6305	cDNA clone:J013002F23, full insert sequence. (Os02t0600033-00)	Synonym- Protein phosphatase 2C20		RAP-DB
Os02g0603900	PreSent	-	-	-	2.43581	1.96413	2.62372	Hypothetical protein. (Os02t0603900-00)			NA
Os02g0641300	PreSent	-	-	-	2.09929	1.91859	2.29072	Hypothetical conserved gene. (Os02t0641300-00)			NA
Os03g0188100	PreSent	-	-	-	2.22119	2.66212	1.63375	Similar to transparent testa 12 protein. (Os03t0188100-01)	encodes a multidrug secondary transporter-like protein required for flavonoid sequestration in vacuoles of the seed coat endothelium in Arabidopsis		Debeaujon et al., 2001
Os03g0197175	PreSent	-	3.03343	1.67661	1.50996	2.37841	2.60422	Hypothetical gene. (Os03t0197175-00)			NA
Os03g0241400	PreSent	-	-	-	2.33406	3.19638	2.88975	Hypothetical protein. (Os03t0241400-00)			NA
Os03g0305800	PreSent	-	-	-	2.57396	2.67427	2.15222	Galactosyl transferase family protein. (Os03t0305800-02)	Biosynthesis of plant cell wall, synthesis of diverse secondary metabolites and modification of plant hormones		Cao et al., 2008
Os03g0332900	PreSent	-	1.55589	-	3.10603	3.57461	4.55607	Protein kinase, core domain containing protein. (Os03t0332900-01)	Central components in plant responses to environmental stresses such as drought, high salinity, cold, and pathogen attack		Wang et al., 2020
Os03g0448500	PreSent	-	-	-	2.45996	2.71549	2.14169	Similar to Calcineurin B-like protein 7. (Os03t0448500-01)%3BSimilar to Calcineurin B-like protein 7. (Os03t0448500-02)%3BHypothetical gene. (Os03t0448500-03)	Decoding Ca2+ signatures elicited by a variety of abiotic stresses		Cho et al., 2016
Os03g0563100	PreSent	-	-	-	2.4671	2.08805	2.90644	D-arabinono-1,4-lactone oxidase domain containing protein. (Os03t0563100-01)			NA
Os03g0575200	PreSent	-	-	-	2.38734	1.51436	1.99769	Similar to Potassium transporter 1 (OsHAK1). (Os03t0575200-01)	Positively regulates drought stress responses in rice		Chen et al., 2017
Os03g0582900	PreSent	-	-	-	2.42673	2.27363	2.3302	Hypothetical gene. (Os03t0582900-01)%3BNon-protein coding transcript. (Os03t0582900-02)			NA
Os03g0785900	PreSent	-	-	-	1.91263	2.32897	2.89361	Similar to Glutathione-S-transferase. (Os03t0785900-01)	Involved in abiotic stress response and heavy metal (Arsenic) detoxification		Kumar and Trivedi (2018)
Os03g0820500	PreSent	-	-	1.79729	1.86185	1.58934	2.91557	Similar to WCOR719. (Os03t0820500-01)	Involved in dynamic reorganisation of cytoskeleton during low temperature acclimatisation		Danyluk et al., 1996
Os04g0107900	PreSent	-1.81092	-	-	2.05781	3.08451	2.53945	Similar to Heat shock protein 82. (Os04t0107900-01)%3BHeat shock protein 81-1 (HSP81-1) (Heat shock protein 83). (Os04t0107900-02)%3BSimilar to Heat shock protein 80. (Os04t0107900-03)%3BSimilar to Heat shock protein 82. (Os04t0107900-04)%3BNon-protein coding transcript. (Os04t0107900-05)	induced in response to stress (HSP 80- Heavy metal (Cadmium) stress; HSP82- Heat stress)
Os04g0127500	PreSent	-	-	-	1.57477	2.10984	2.05319	Serine/threonine protein kinase-related domain containing protein. (Os04t0127500-01)	Involved in abiotic stress (salt and osmotic) tolerance in Arabidiopsis		Zang et al., 2016
Os04g0128300	PreSent	-	-	-	2.22841	1.74594	3.27892	Conserved hypothetical protein. (Os04t0128300-01)			NA
Os04g0416100	PreSent	-	-	-	1.54084	1.71771	2.04573	Similar to Transcription factor E2F1 (E2F-1) (Fragment). (Os04t0416100-01)	Expressed throughout the cell cycle, Elevates CDK levels and activity, even under hormone-free conditions		TAIR (The Arabidopsis Information Resource)
Os04g0486800	PreSent	-	2.31746	-	3.50258	2.9315	2.9779	Similar to predicted protein. (Os04t0486800-01)			NA
Os04g0538750	PreSent	-	-	-	2.54089	2.11659	2.30911	Conserved hypothetical protein. (Os04t0538750-01)			NA
Os04g0584300	PreSent	-	-	-	1.68167	2.25391	2.56548	Similar to Catalytic/ protein phosphatase type 2C. (Os04t0584300-01)	Regulate various plant signal transduction pathways (MAPK signalling and ABA signalling)		Rodriguez et al., 1998; Endo et al., 2018
Os04g0643750	PreSent	-	-	-	2.65426	2.56498	3.71138	Hypothetical protein. (Os04t0643750-00)			NA
Os04g0659150	PreSent	-	-	-	3.17678	3.86438	3.94793	Similar to OSIGBa0132E09-OSIGBa0108L24.12 protein. (Os04t0659150-00)	Kinase activity		UniProt (Unreviewed)
Os05g0530350	PreSent	-	-	-	2.18223	2.95081	2.5537	Hypothetical protein. (Os05t0530350-00)			NA
Os05g0539800	PreSent	-	-	-	4.16461	4.08106	2.04999	Protein of unknown function DUF778 family protein. (Os05t0539800-01)%3BProtein of unknown function DUF778 family protein. (Os05t0539800-02)			NA
Os05g0576800	PreSent	-	-	-	3.0393	3.31273	2.78671	Similar to Blast and wounding induced mitogen-activated protein kinase. (Os05t0576800-01)	Activate MAPK pathway		Cheong et al., 2003
Os06g0152400	PreSent	-	-	-	1.75872	1.56968	1.94377	Similar to Hexaprenyldihydroxybenzoate methyltransferase, mitochondrial precursor (EC 2.1.1.114) (Dihydroxyhexaprenylbenzoate methyltransferase) (3,4- dihydroxy-5-hexaprenylbenzoate methyltransferase) (DHHB methyltransferase) (DHHB-MT) (DHHB-MTase). (Os06t0152400-01)			NA
Os06g0191900	PreSent	-	-	-	5.26952	4.26049	5.30957	Similar to Serine threonine kinase. (Os06t0191900-00)	Act as receptors for external factors like environmental conditions and mediate cellular responses		Afzal et al., 2008
Os06g0229000	PreSent	-	-	-	2.68657	3.19443	4.99308	Similar to FtsH protease (VAR2) (Zinc dependent protease). (Os06t0229000-01)	Involved with abiotic (light) stress response in Arabidopsis		Lopes et al., 2018
Os06g0275000	PreSent	-	-	-	4.00032	3.53414	4.52577	Zinc finger protein, Heading date (Os06t0275000-01)	Involved in abiotic stress tolerance		Jin et al., 2018
Os06g0681200	PreSent	-1.76197	-	-	3.13102	1.98252	4.44034	Cupredoxin domain containing protein. (Os06t0681200-01)	Involved in abotic stress responses		Jangam et al., 2016
Os06g0702100	PreSent	-	-	-	1.74283	1.75388	1.90643	Methyl-CpG DNA binding domain containing protein. (Os06t0702100-00)	Involved in DNA methylation and abiotic stress responses		Parida et al., 2018
Os07g0175600	PreSent	-	-	-	1.84868	2.13954	3.27774	Plant lipid transfer protein and hydrophobic protein, helical domain containing protein. (Os07t0175600-01)	Act as defense proteins in plant innate immunity, bind and transfer lipids and constitute one of the most clinically important classes of plant allergens		Finkina et al., 2016
Os07g0235200	PreSent	-	-	-	2.78639	3.03602	3.89031	Protein of unknown function DUF296 domain containing protein. (Os07t0235200-01)			NA
Os07g0521500	PreSent	-	-	-	2.96935	3.53414	3.43456	NB-ARC domain containing protein. (Os07t0521500-01)	Regulate the activity of R protein		Ooijen et al., 2008
Os07g0614300	PreSent	-	-	-	1.7174	1.88217	1.79169	Similar to Von Willebrand factor type A domain containing protein, expressed. (Os07t0614300-01)	Component of C-terminus of Lagging Growth and Development 1 (LGD1) and is responsible for the nuclear targeting and RNA binding activity		Thangasamy et al., 2012
Os07g0674750	PreSent	-	-	-	1.75255	1.91859	2.21296	Non-protein coding transcript. (Os07t0674750-00)			NA
Os08g0112300	PreSent	-	-	-	3.04288	4.23199	2.8277	Transferase domain containing protein. (Os08t0112300-01)	Transfer of specific functional groups from one molecule to another
Os08g0412800	PreSent	-	-	-2.21945	3.10603	3.10734	3.55947	Protein of unknown function DUF1262 family protein. (Os08t0412800-01)			NA
Os08g0413500	PreSent	-	-	-	2.51927	1.5163	2.45508	Hypothetical conserved gene. (Os08t0413500-00)			NA
Os08g0413850	PreSent	-	-	-	3.02603	1.81351	3.00171	Protein of unknown function DUF1262 domain containing protein. (Os08t0413850-01)			NA
Os08g0476000	PreSent	-	-	-	2.28881	1.89778	3.55166	Conserved hypothetical protein. (Os08t0476000-01)			NA
Os09g0414300	PreSent	-	-	-	3.23087	3.10734	3.43456	Non-protein coding transcript. (Os09t0414300-00)			NA
Os09g0558250	PreSent	1.69725	-	-	2.89496	2.29098	1.68889	Hypothetical protein. (Os09t0558250-00)			NA
Os10g0471000	PreSent	-	-	-	1.83713	1.66951	2.87425	Protein of unknown function DUF810 domain containing protein. (Os10t0471000-01)	Involved in tolerance to drought and salt stress		Li et al., 2018
Os10g0521000	PreSent	-	-	-	2.97151	2.42221	1.91235	Similar to TRE1 protein (Fragment). (Os10t0521000-01)	Required for glycogen metabolism		Zhang et al., 2021
Os10g0529700	PreSent	-	-	-	2.7737	2.83296	2.3446	Similar to glutathione transferase35. (Os10t0529700-01)	Involved in abiotic stress response and heavy metal (Arsenic) detoxification		Kumar and Trivedi (2018)
Os10g0535800	PreSent	-	-	-	1.5063	2.18871	1.82914	Protein of unknown function Cys-rich domain containing protein. (Os10t0535800-01)			NA
Os11g0197725	PreSent	-	-	-	2.9336	2.3495	3.18897	Hypothetical protein. (Os11t0197725-01)			NA
Os11g0201400	PreSent	-	-	1.79705	2.96935	3.16149	2.88547	Similar to Histone deacetylase. (Os11t0201400-00)	Negatively regulates plant innate immunity by modulating histone H4 acetylation of defense-related genes in rice		Ding et al., 2012
Os11g0270700	PreSent	-	-	-	1.71873	1.51715	1.7866	Hypothetical protein. (Os11t0270700-01)			NA
Os11g0286800	PreSent	3.07915	-	3.57462	3.26964	2.3495	2.92685	Squalene cyclase domain containing protein. (Os11t0286800-01)%3BSimilar to Cycloartenol synthase. (Os11t0286800-02)%3BSimilar to Cycloartenol synthase. (Os11t0286800-03)%3BSimilar to Cycloartenol synthase. (Os11t0286800-04)	Involved in triterpenoid biosynthetic process		InterPro
Os11g0693800	PreSent	-	-	-	4.28582	4.13077	4.49482	Similar to ATP-citrate synthase. (Os11t0693800-01)	Negatively regulates plant innate immunity in rice		Ruan et al., 2018
Os12g0165900	PreSent	-	-	-	1.51523	1.60969	1.67313	Hypothetical conserved gene. (Os12t0165900-01)			NA
Os12g0512100	PreSent	-	-	-	3.34576	3.21369	2.78671	Sugar/inositol transporter domain containing protein. (Os12t0512100-01)	Involved in transport of sugar from source to sink		Kong et al., 2019

## Sheet: Down_Regulated_Common_TN1
Gene	Filter	BC_vs_BD	BC_vs_BP	BC_vs_BDP	TC_vs_TD	TC_vs_TP	TC_vs_TDP	Annotation	Functional relevance studies		Reference
Os01g0208000	PreSent	-	-	-	-1.55871	-3.37029	-2.06279	Protein of unknown function DUF6, transmembrane domain containing protein. (Os01t0208000-01)			NA
Os01g0311600	PreSent	-	-	-	-1.57061	-2.34753	-2.34163	Sulfotransferase family protein. (Os01t0311600-01)	1. Respond to abiotic stress in rice; 2. Asociated with drought, salt and ABA stress in chinese cabbaga		1. Chen et al., 2012; 2. Jin et al., 2019
Os01g0382400	PreSent	-	-	-	-1.6552	-1.81428	-3.96891	Similar to Pathogenesis-related protein PRB1-2 precursor. (Os01t0382400-01)	Involved in defense against plant pathogens
Os01g0392600	PreSent	-	-	-	-5.60098	-5.95395	-5.79701	Conserved hypothetical protein. (Os01t0392600-01)%3BHypothetical protein. (Os01t0392600-02)			NA
Os01g0495701	PreSent	-	-	-	-3.83404	-1.67917	-2.824	Hypothetical conserved gene. (Os01t0495701-00)			NA
Os01g0608000	PreSent	-	-	-	-3.82784	-1.72852	-2.52153	Hypothetical conserved gene. (Os01t0608000-01)			NA
Os01g0786700	PreSent	-	-	-	-5.80328	-3.54066	-4.51343	Protein of unknown function DUF81 domain containing protein. (Os01t0786700-00)			NA
Os01g0823100	PreSent	-	-	-3.96984	-3.38713	-4.43281	-4.25745	Alpha-expansin OsEXPA2. (Os01t0823100-01)	1. Involved in stem elongation ; important for seed germination		1. Marowa et al., 2016; 2. Huang et al., 2000
Os01g0871600	PreSent	-	-	-	-4.70104	-1.99219	-2.45932	Similar to Peptide transporter PTR2-B. (Os01t0871600-01)	Various role in rice development mainly in grain filling and germination stages, Also upregulated upon drought and salt stresses		Ouyang et al., 2010
Os01g0885300	PreSent	-	-	-	-1.61871	-1.50101	-1.86435	Conserved hypothetical protein. (Os01t0885300-01)%3BHypothetical conserved gene. (Os01t0885300-02)%3BConserved hypothetical protein. (Os01t0885300-03)			NA
Os01g0926350	PreSent	-	-	-	-2.25256	-1.51571	-2.48986	Hypothetical gene. (Os01t0926350-00)			NA
Os01g0926450	PreSent	-	-	-	-1.9617	-1.71711	-1.54305	Hypothetical protein. (Os01t0926450-01)			NA
Os01g0944700	PreSent	-	-	-	-2.05833	-4.24372	-3.3422	Similar to Beta-1,3-glucanase precursor. (Os01t0944700-01)	Involved in synthesis of PR protein Beta-1,3-glucanase
Os01g0953400	PreSent	-	-	-	-4.20126	-2.00381	-3.88089	NB-ARC domain containing protein. (Os01t0953400-01)	Regulate the activity of R protein		Ooijen et al., 2008
Os02g0186100	PreSent	-	-	-	-2.12571	-4.75201	-2.24362	Hypothetical conserved gene. (Os02t0186100-01)			NA
Os02g0198000	PreSent	-	-	-	-2.4363	-2.16604	-1.5791	Protein of unknown function DUF1677, Oryza sativa family protein. (Os02t0198000-01)	Unknown		NA
Os02g0287700	PreSent	-	-	-	-2.06956	-1.64728	-2.05167	Hypothetical gene. (Os02t0287700-00)			NA
Os02g0538400	PreSent	-	-	-	-2.17098	-3.18508	-1.83478	Armadillo-like helical domain containing protein. (Os02t0538400-00)	Role in plant development and abiotic stress signalling		Sharma et al., 2014
Os02g0594166	PreSent	-	-	-	-3.37562	-1.56317	-2.12829	Conserved hypothetical protein. (Os02t0594166-01)			NA
Os02g0616300	PreSent	-	-4.39907	-2.6761	-1.56174	-3.38556	-2.68579	Similar to Protein argonaute MEL1. (Os02t0616300-00)	Development of pre-meiotic germ cells and the progression of meiosis		Komiya et al., 2014; UniProt (Reviewed)
Os02g0702300	PreSent	-	-2.90849	-1.54183	-2.16539	-3.02288	-2.93583	Conserved hypothetical protein. (Os02t0702300-01)			NA
Os03g0235400	PreSent	-	-	-	-2.90554	-2.38729	-2.21299	Hypothetical protein. (Os03t0235400-01)			NA
Os03g0250200	PreSent	-	-	-	-1.97335	-3.40416	-1.85719	TB2/DP1 and HVA22 related protein family protein. (Os03t0250200-01)%3BSimilar to TB2/DP1, HVA22 family protein, expressed. (Os03t0250200-02)	Inhibits gibberllin mediated PCD, involved in vesicular trafficking		Guo and Ho, 2008
Os03g0293700	PreSent	-	-1.84083	-1.57657	-5.35915	-4.64759	-1.64291	Hypothetical conserved gene. (Os03t0293700-00)			NA
Os03g0321100	PreSent	-	-	-	-2.41012	-2.08578	-3.03824	Hypothetical protein. (Os03t0321100-01)			NA
Os03g0431600	PreSent	-	-	-	-3.42042	-1.60009	-2.45372	Hypothetical conserved gene. (Os03t0431600-00)			NA
Os04g0252850	PreSent	-	11.7762	-	-11.9233	-11.9882	-11.741	Hypothetical gene. (Os04t0252850-00)			NA
Os04g0380400	PreSent	-	-	-	-2.91364	-1.88813	-3.7909	Non-protein coding transcript. (Os04t0380400-00)			NA
Os04g0541100	PreSent	-	-	-	-1.6534	-2.08941	-3.25908	Similar to Gt-2. (Os04t0541100-01)	Probable glycosyl transferase, required for cell wall synthesis		Cao et al., 2008
Os05g0368000	PreSent	-	-	-	-3.84496	-2.54732	-1.55332	Non-protein coding transcript. (Os05t0368000-00)			NA
Os05g0469800	PreSent	-	-	-	-3.32303	-2.99934	-2.98996	Pyruvate decarboxylase (EC 4.1.1.1) (Fragment). (Os05t0469800-00)	is an enzyme involved in alcohol fermentation, Also when overproduced enhace submergence tolerance in rice		Quimio et al., 2000
Os05g0477600	PreSent	-	-	-2.44046	-5.80113	-2.92154	-3.25148	Alpha-expansin OsEXPA4. (Os05t0477600-01)%3BNon-protein coding transcript. (Os05t0477600-02)	1. Internode elongation2. Cell wall organisation in plants		1. Choi et al., 2003; 2. UniProt (Reviewed)
Os05g0488000	PreSent	-	-	-	-2.18781	-4.67821	-3.14981	Peptidase C1A, papain family protein. (Os05t0488000-01)	Role in seed development and stress tolerance		Wang et al., 2018
Os05g0552400	PreSent	-	-	-	-1.89764	-1.90786	-1.77094	Zinc finger, RING/FYVE/PHD-type domain containing protein. (Os05t0552400-01)	Involved in abiotic stress (salt and osmotic) tolerance in Arabidiopsis		Zang et al., 2016
Os06g0109200	PreSent	-	-	-	-2.35272	-2.2823	-2.14027	Protein of unknown function DUF6, transmembrane domain containing protein. (Os06t0109200-01)			NA
Os06g0142300	PreSent	-	-	-	-1.89203	-1.51888	-2.98996	Early nodulin 93 ENOD93 protein family protein. (Os06t0142300-00)	1. Candidate gene for brown plant hopper resistance in herbicide resistant rice; 2. required for somatic embryogenesis in oil palm		1. Wang et al., 2015; 2. Chan et al., 2020
Os06g0154300	PreSent	-	-	-	-2.72403	-2.20174	-5.12676	Hypothetical protein. (Os06t0154300-00)			NA
Os06g0179000	PreSent	-	-1.8312	-	-2.65091	-1.58567	-1.53305	Glycoside hydrolase family 79, N-terminal protein. (Os06t0179000-01)	Response to biotic and abiotic stresses, defense against herbivores, activation of phytohormones, lignification, and cell wall remodeling		Opassiri et al., 2006
Os06g0294950	PreSent	-	-	-	-5.00015	-1.64814	-3.51909	Conserved hypothetical protein. (Os06t0294950-01)			NA
Os06g0549900	PreSent	-	-	-	-2.17376	-2.42307	-2.02827	FAD linked oxidase, N-terminal domain containing protein. (Os06t0549900-01)	Required for the import and folding of small cysteine-containing proteins in the mitochondrial intermembrane space.		UniProt (reviewed)
Os06g0610800	PreSent	-	-3.34039	-2.72011	-2.41939	-2.83747	-3.24116	Peptidase A1 domain containing protein. (Os06t0610800-01)%3BSimilar to Aspartic proteinase nepenthesin-1. (Os06t0610800-02)	1. Aspartic-type endopeptidase activity; 2. Involved in biotic and abiotic stress responses		1.UniProt (reviewed); 2. Figueirido et al., 2021
Os07g0258501	PreSent	-	-	-1.61033	-3.34768	-2.24005	-2.02973	Hypothetical protein. (Os07t0258501-00)			NA
Os07g0480800	PreSent	-	-	-	-3.26463	-3.83255	-3.02663	Cellulase (EC 3.2.1.4). (Os07t0480800-01)	Degradation of cellulose
Os07g0648000	PreSent	-	-	-	-6.08285	-5.35323	-5.74932	Armadillo-like helical domain containing protein. (Os07t0648000-01)	Role in plant development and abiotic stress signalling		Sharma et al., 2014
Os07g0664000	PreSent	-	-	-	-2.07327	-2.54222	-1.95728	Similar to Oxidoreductase, short chain dehydrogenase/reductase family protein, expressed. (Os07t0664000-00)	Transfer of electrons from one molecule to another
Os08g0195400	PreSent	-	-	-	-12.1587	-12.2237	-11.9764	Protein of unknown function DUF3778 domain containing protein. (Os08t0195400-01)	Unknown		NA
Os08g0301600	PreSent	-	-	-	-5.83464	-6.06328	-3.62835	Conserved hypothetical protein. (Os08t0301600-01)			NA
Os08g0442400	PreSent	-	-	-	-1.94702	-1.87681	-2.12118	Similar to BABY BOOM. (Os08t0442400-01)	1. Key regulators of plant cell totipotency; 2. Induce somatic embryogenesis		1. Jha and Kumar, 2018; 2. Khanday et al., 2020
Os08g0473900	PreSent	-	-	-1.6611	-2.25818	-1.51841	-2.33123	Alpha-amylase isozyme 3D precursor (EC 3.2.1.1) (1,4-alpha-D-glucan glucanohydrolase). (Os08t0473900-01)%3BSimilar to Alpha amylase isozyme 3D. (Os08t0473900-02)%3BSimilar to Alpha amylase isozyme 3D. (Os08t0473900-03)	Important for breakdown of endosperm starch during germination.		UniProt (Reviewed); Guttikonda et al., 2020
Os08g0507100	PreSent	-	-2.52865	-	-5.0478	-4.33615	-2.46026	Cytochrome P450 family protein. (Os08t0507100-00)	Function in development regulation and drought stress response		Wei and Chen, 2018
Os09g0129600	PreSent	-	-	-	-4.81483	-2.03983	-1.86335	Conserved hypothetical protein. (Os09t0129600-01)			NA
Os09g0129800	PreSent	-	-	-	-5.18908	-2.26044	-1.69127	Conserved hypothetical protein. (Os09t0129800-00)			NA
Os09g0241700	PreSent	-	-	-	-6.29562	-3.69274	-4.49105	Homeodomain-like containing protein. (Os09t0241700-01)	1. Negative regulators in abiotic stress responses; 2. Play role in reproductive development and abiotic stress signaling in rice		1. Bhattacharjee et al., 2016; 2. Jain et al., 2008
Os09g0451400	PreSent	-	-3.64022	-	-3.45769	-1.97131	-4.36211	ACC oxidase(Os09t0451400-01)	Ethylene biosynthesis		Lee and Yoon, 2018
Os10g0109900	PreSent	-	-	-	-2.39867	-2.38729	-2.38067	Major facilitator superfamily, general substrate transporter domain containing protein. (Os10t0109900-00)	1. Transport small compounds across biological membranes; 2. Cadmium transporters in rice		1. Drew et al., 2021, Nino-Gonzalez et al., 2019; 2. Yan et al., 2019
Os10g0555600	PreSent	-	-	-	-2.8227	-4.01758	-3.45056	Beta-expansin precursor. (Os10t0555600-01)	Required for synthesis of Beta-expansin
Os10g0556100	PreSent	-	-	-	-2.02209	-2.10286	-2.35742	Similar to beta-expansin EXPB4. (Os10t0556100-01)%3BSimilar to beta-expansin EXPB4. (Os10t0556100-02)%3BSimilar to Expansin-B4. (Os10t0556100-03)	Internode elongation in rice		Lee et al., 2001
Os11g0212900	PreSent	-	-1.72368	-1.54555	-2.07172	-1.82288	-4.25441	Serine/threonine protein kinase-related domain containing protein. (Os11t0212900-01)	Involved in abiotic stress (salt and osmotic) tolerance in Arabidiopsis		Zang et al., 2016
Os11g0487100	PreSent	-	-	-	-2.9128	-2.75277	-2.16987	Conserved hypothetical protein. (Os11t0487100-01)			NA
Os11g0508600	PreSent	-	-	-	-1.50527	-2.61393	-2.02694	Sugar transporter (Os11t0508600-01)	TAL effector-mediated susceptibility to bacterial pathogen (Xanthomonas)		Teper and Wang, 2021
Os11g0549675	PreSent	-	-	-	-2.79363	-2.18195	-2.45676	Similar to cDNA clone:001-208-B08, full insert sequence. (Os11t0549675-01)			NA
Os11g0598300	PreSent	-	-	-	-2.8698	-3.69152	-1.80428	NB-ARC domain containing protein. (Os11t0598300-00)	Regulate the activity of R protein		Ooijen et al., 2008
Os11g0672300	PreSent	-	-	-	-2.23019	-2.524	-1.65828	Similar to Protein kinase domain containing protein, expressed. (Os11t0672300-01)	central components in plant responses to environmental stresses such as drought, high salinity, cold, and pathogen attack		Wang et al., 2020
Os11g0675200	PreSent	-	-	-	-4.51903	-1.76544	-1.77811	Similar to NB-ARC domain containing protein, expressed. (Os11t0675200-00)	Regulate the activity of R protein		Ooijen et al., 2008
Os11g0676200	PreSent	-	-	-	-4.98436	-1.98815	-2.59527	Similar to NBS-LRR-like protein NBA2 (Fragment). (Os11t0676200-00)	Component of R protein, Induce effector triggered immunity		DeYoung and Innes, 2006; Sagi et al., 2017
Os12g0117850	PreSent	-	-	-	-1.6997	-1.79868	-2.04441	Hypothetical protein. (Os12t0117850-00)			NA
Os12g0204200	PreSent	-	-	-	-5.15314	-5.3815	-2.63312	Hypothetical conserved gene. (Os12t0204200-01)			NA
Os12g0245100	PreSent	-	-	-	-2.76162	-2.43758	-3.38951	Conserved hypothetical protein. (Os12t0245100-01)			NA
Os12g0254400	PreSent	-	-	-	-4.89062	-2.04852	-4.56164	Hypothetical protein. (Os12t0254400-01)			NA
Os12g0410150	PreSent	-	-	-	-3.51756	-3.75581	-2.22845	Hypothetical gene. (Os12t0410150-01)			NA
Os12g0569800	PreSent	-	-	1.66031	-1.5085	-3.23072	-2.2715	Similar to Heat shock protein 70. (Os12t0569800-00)	Involved in macromolecular translocation, carbohydrate metabolism, innate immunity, photosystem II repair and regulation of kinase activities		Wang et al., 2014
Os12g0637400	PreSent	3.77804	-	-	-4.00046	-2.31363	-3.67179	Similar to Purple acid phosphatase (EC 3.1.3.2) (Fragment). (Os12t0637400-01)	Inorganic Phosphorous remobilization from senescing to non-senescing leaves and organic Phosphorous utilization.		Gao et al., 2017
