# Supplementary material for: Transcriptomic responses under combined bacterial blight and drought stress in rice reveal potential genes to improve multi-stress tolerance
Source: BMC Plant Biol. 2022 Jul 18;22:349. doi: 10.1186/s12870-022-03725-3 (PMC9290298; doi:10.1186/s12870-022-03725-3)
Supplement: Supplementary file 3 — Additional file 3. List of upregulated and downregulated genes having biological processes, molecular function and cellular components. [file 12870_2022_3725_MOESM3_ESM.xlsx]

## Sheet: DEGs_Info
Control	Stress	Up Regulated	Down Regulated	Total
BC	BDP	456	447	903
	BD	351	309	660				Cut off used for filtering genes
	BP	505	329	834				FDR	<0.05
TC	TDP	630	596	1226				Log2FC	<-1.5 and >1.5
	TD	554	339	893
	TP	413	264	677

## Sheet: BPT- BC_vs_BP
Gene_ID	GO_ID	GO_Desc	GO_Class	Regulation						Count of Gene_ID	Column Labels
Os01g0106400	GO:0003824	catalytic activity	molecular_function	Up Regulated						Row Labels	Down Regulated	Up Regulated	Grand Total
Os01g0106400	GO:0016564	obsolete transcription repressor activity	molecular_function	Up Regulated						biological_process	0.144528	0.100251	0.244779
Os01g0106400	GO:0006808	regulation of nitrogen utilization	biological_process	Up Regulated						cellular_component	0.218881	0.128655	0.347536
Os01g0106400	GO:0005488	binding	molecular_function	Up Regulated						molecular_function	0.235589	0.172097	0.407686
Os01g0106400	GO:0005739	mitochondrion	cellular_component	Up Regulated						Grand Total	0.598997	0.401003	1
Os01g0119100	GO:0016757	transferase activity, transferring glycosyl groups	molecular_function	Down Regulated
Os01g0119100	GO:0005739	mitochondrion	cellular_component	Down Regulated
Os01g0124100	GO:0016023	cytoplasmic vesicle	cellular_component	Down Regulated
Os01g0124100	GO:0005576	extracellular region	cellular_component	Down Regulated
Os01g0124100	GO:0004867	serine-type endopeptidase inhibitor activity	molecular_function	Down Regulated
Os01g0141000	GO:0003700	DNA-binding transcription factor activity	molecular_function	Down Regulated
Os01g0141000	GO:0006355	regulation of transcription, DNA-templated	biological_process	Down Regulated
Os01g0141000	GO:0005634	nucleus	cellular_component	Down Regulated
Os01g0141000	GO:0009536	plastid	cellular_component	Down Regulated
Os01g0149700	GO:0006306	DNA methylation	biological_process	Up Regulated
Os01g0149700	GO:0006468	protein phosphorylation	biological_process	Up Regulated
Os01g0149700	GO:0004674	protein serine/threonine kinase activity	molecular_function	Up Regulated
Os01g0149700	GO:0005515	protein binding	molecular_function	Up Regulated
Os01g0149700	GO:0003677	DNA binding	molecular_function	Up Regulated
Os01g0149700	GO:0005524	ATP binding	molecular_function	Up Regulated
Os01g0153800	GO:0016787	hydrolase activity	molecular_function	Down Regulated
Os01g0153800	GO:0008152	metabolic process	biological_process	Down Regulated
Os01g0153800	GO:0005739	mitochondrion	cellular_component	Down Regulated
Os01g0155000	GO:0016787	hydrolase activity	molecular_function	Down Regulated
Os01g0155000	GO:0008152	metabolic process	biological_process	Down Regulated
Os01g0155000	GO:0005739	mitochondrion	cellular_component	Down Regulated
Os01g0170000	GO:0047274	galactinol-sucrose galactosyltransferase activity	molecular_function	Down Regulated
Os01g0170000	GO:0006012	galactose metabolic process	biological_process	Down Regulated
Os01g0176100	GO:0016758	transferase activity, transferring hexosyl groups	molecular_function	Down Regulated
Os01g0176100	GO:0008152	metabolic process	biological_process	Down Regulated
Os01g0179600	GO:0005739	mitochondrion	cellular_component	Down Regulated
Os01g0186900	GO:0009507	chloroplast	cellular_component	Down Regulated
Os01g0186900	GO:0005886	plasma membrane	cellular_component	Down Regulated
Os01g0190400	GO:0009536	plastid	cellular_component	Up Regulated
Os01g0190400	GO:0004396	hexokinase activity	molecular_function	Up Regulated
Os01g0190400	GO:0006096	glycolytic process	biological_process	Up Regulated
Os01g0190400	GO:0005524	ATP binding	molecular_function	Up Regulated
Os01g0197700	GO:0022900	electron transport chain	biological_process	Down Regulated
Os01g0197700	GO:0050660	flavin adenine dinucleotide binding	molecular_function	Down Regulated
Os01g0197700	GO:0009690	cytokinin metabolic process	biological_process	Down Regulated
Os01g0197700	GO:0019139	cytokinin dehydrogenase activity	molecular_function	Down Regulated
Os01g0197700	GO:0010229	inflorescence development	biological_process	Down Regulated
Os01g0207400	GO:0016023	cytoplasmic vesicle	cellular_component	Down Regulated
Os01g0232100	GO:0005215	transporter activity	molecular_function	Down Regulated
Os01g0232100	GO:0016021	integral component of membrane	cellular_component	Down Regulated
Os01g0232100	GO:0006810	transport	biological_process	Down Regulated
Os01g0232100	GO:0005774	vacuolar membrane	cellular_component	Down Regulated
Os01g0248300	GO:0006952	defense response	biological_process	Down Regulated
Os01g0248300	GO:0009607	response to biotic stimulus	biological_process	Down Regulated
Os01g0278000	GO:0009536	plastid	cellular_component	Down Regulated
Os01g0294700	GO:0020037	heme binding	molecular_function	Down Regulated
Os01g0294700	GO:0016023	cytoplasmic vesicle	cellular_component	Down Regulated
Os01g0294700	GO:0004601	peroxidase activity	molecular_function	Down Regulated
Os01g0294700	GO:0005509	calcium ion binding	molecular_function	Down Regulated
Os01g0294700	GO:0006979	response to oxidative stress	biological_process	Down Regulated
Os01g0294700	GO:0055114	oxidation-reduction process	biological_process	Down Regulated
Os01g0294700	GO:0009055	electron transfer activity	molecular_function	Down Regulated
Os01g0310700	GO:0009536	plastid	cellular_component	Down Regulated
Os01g0341200	GO:0016020	membrane	cellular_component	Down Regulated
Os01g0347200	GO:0016020	membrane	cellular_component	Up Regulated
Os01g0357900	GO:0016023	cytoplasmic vesicle	cellular_component	Down Regulated
Os01g0382000	GO:0016023	cytoplasmic vesicle	cellular_component	Up Regulated
Os01g0382000	GO:0005576	extracellular region	cellular_component	Up Regulated
Os01g0513900	GO:0007018	microtubule-based movement	biological_process	Down Regulated
Os01g0513900	GO:0005875	microtubule associated complex	cellular_component	Down Regulated
Os01g0513900	GO:0003777	microtubule motor activity	molecular_function	Down Regulated
Os01g0513900	GO:0005524	ATP binding	molecular_function	Down Regulated
Os01g0529800	GO:0006633	fatty acid biosynthetic process	biological_process	Up Regulated
Os01g0529800	GO:0016020	membrane	cellular_component	Up Regulated
Os01g0529800	GO:0016747	transferase activity, transferring acyl groups other than amino-acyl groups	molecular_function	Up Regulated
Os01g0529800	GO:0005739	mitochondrion	cellular_component	Up Regulated
Os01g0550800	GO:0016023	cytoplasmic vesicle	cellular_component	Up Regulated
Os01g0566800	GO:0005634	nucleus	cellular_component	Down Regulated
Os01g0566800	GO:0045449	regulation of transcription, DNA-templated	biological_process	Down Regulated
Os01g0566800	GO:0030528	obsolete transcription regulator activity	molecular_function	Down Regulated
Os01g0580500	GO:0016491	oxidoreductase activity	molecular_function	Down Regulated
Os01g0595600	GO:0016787	hydrolase activity	molecular_function	Down Regulated
Os01g0595600	GO:0009536	plastid	cellular_component	Down Regulated
Os01g0597800	GO:0016758	transferase activity, transferring hexosyl groups	molecular_function	Up Regulated
Os01g0597800	GO:0008194	UDP-glycosyltransferase activity	molecular_function	Up Regulated
Os01g0597800	GO:0008152	metabolic process	biological_process	Up Regulated
Os01g0603800	GO:0005515	protein binding	molecular_function	Up Regulated
Os01g0604500	GO:0001539	cilium or flagellum-dependent cell motility	biological_process	Down Regulated
Os01g0604500	GO:0005509	calcium ion binding	molecular_function	Down Regulated
Os01g0604500	GO:0005739	mitochondrion	cellular_component	Down Regulated
Os01g0604500	GO:0009288	bacterial-type flagellum	cellular_component	Down Regulated
Os01g0605700	GO:0016021	integral component of membrane	cellular_component	Up Regulated
Os01g0613500	GO:0006508	proteolysis	biological_process	Down Regulated
Os01g0613500	GO:0004197	cysteine-type endopeptidase activity	molecular_function	Down Regulated
Os01g0643300	GO:0016023	cytoplasmic vesicle	cellular_component	Down Regulated
Os01g0643300	GO:0016021	integral component of membrane	cellular_component	Down Regulated
Os01g0646300	GO:0006355	regulation of transcription, DNA-templated	biological_process	Down Regulated
Os01g0646300	GO:0009536	plastid	cellular_component	Down Regulated
Os01g0652800	GO:0005634	nucleus	cellular_component	Down Regulated
Os01g0652800	GO:0006354	DNA-templated transcription, elongation	biological_process	Down Regulated
Os01g0652800	GO:0006355	regulation of transcription, DNA-templated	biological_process	Down Regulated
Os01g0652800	GO:0005515	protein binding	molecular_function	Down Regulated
Os01g0652800	GO:0003677	DNA binding	molecular_function	Down Regulated
Os01g0652800	GO:0003746	translation elongation factor activity	molecular_function	Down Regulated
Os01g0652800	GO:0003702	obsolete RNA polymerase II transcription factor activity	molecular_function	Down Regulated
Os01g0660200	GO:0016023	cytoplasmic vesicle	cellular_component	Up Regulated
Os01g0660200	GO:0043169	cation binding	molecular_function	Up Regulated
Os01g0660200	GO:0005975	carbohydrate metabolic process	biological_process	Up Regulated
Os01g0660200	GO:0004553	hydrolase activity, hydrolyzing O-glycosyl compounds	molecular_function	Up Regulated
Os01g0660700	GO:0005739	mitochondrion	cellular_component	Up Regulated
Os01g0668500	GO:0005739	mitochondrion	cellular_component	Up Regulated
Os01g0696600	GO:0042626	ATPase-coupled transmembrane transporter activity	molecular_function	Down Regulated
Os01g0696600	GO:0006810	transport	biological_process	Down Regulated
Os01g0696600	GO:0016021	integral component of membrane	cellular_component	Down Regulated
Os01g0696600	GO:0005524	ATP binding	molecular_function	Down Regulated
Os01g0701700	GO:0005739	mitochondrion	cellular_component	Up Regulated
Os01g0719300	GO:0016021	integral component of membrane	cellular_component	Up Regulated
Os01g0719300	GO:0008271	secondary active sulfate transmembrane transporter activity	molecular_function	Up Regulated
Os01g0719300	GO:0008272	sulfate transport	biological_process	Up Regulated
Os01g0719600	GO:0016023	cytoplasmic vesicle	cellular_component	Down Regulated
Os01g0719600	GO:0046872	metal ion binding	molecular_function	Down Regulated
Os01g0719600	GO:0030001	metal ion transport	biological_process	Down Regulated
Os01g0720500	GO:0016020	membrane	cellular_component	Down Regulated
Os01g0720500	GO:0009765	photosynthesis, light harvesting	biological_process	Down Regulated
Os01g0720500	GO:0009507	chloroplast	cellular_component	Down Regulated
Os01g0729500	GO:0016023	cytoplasmic vesicle	cellular_component	Down Regulated
Os01g0771000	GO:0005515	protein binding	molecular_function	Down Regulated
Os01g0795200	GO:0016023	cytoplasmic vesicle	cellular_component	Up Regulated
Os01g0795200	GO:0004252	serine-type endopeptidase activity	molecular_function	Up Regulated
Os01g0795200	GO:0043086	negative regulation of catalytic activity	biological_process	Up Regulated
Os01g0795200	GO:0042802	identical protein binding	molecular_function	Up Regulated
Os01g0795200	GO:0006508	proteolysis	biological_process	Up Regulated
Os01g0802400	GO:0016023	cytoplasmic vesicle	cellular_component	Down Regulated
Os01g0803300	GO:0016020	membrane	cellular_component	Down Regulated
Os01g0825800	GO:0016021	integral component of membrane	cellular_component	Up Regulated
Os01g0826800	GO:0005739	mitochondrion	cellular_component	Down Regulated
Os01g0829800	GO:0006108	malate metabolic process	biological_process	Up Regulated
Os01g0829800	GO:0009536	plastid	cellular_component	Up Regulated
Os01g0829800	GO:0005488	binding	molecular_function	Up Regulated
Os01g0829800	GO:0030060	L-malate dehydrogenase activity	molecular_function	Up Regulated
Os01g0829800	GO:0006096	glycolytic process	biological_process	Up Regulated
Os01g0839100	GO:0005634	nucleus	cellular_component	Down Regulated
Os01g0839100	GO:0009536	plastid	cellular_component	Down Regulated
Os01g0839100	GO:0008270	zinc ion binding	molecular_function	Down Regulated
Os01g0839200	GO:0005886	plasma membrane	cellular_component	Down Regulated
Os01g0844300	GO:0006457	protein folding	biological_process	Up Regulated
Os01g0844300	GO:0003755	peptidyl-prolyl cis-trans isomerase activity	molecular_function	Up Regulated
Os01g0847900	GO:0016020	membrane	cellular_component	Up Regulated
Os01g0849500	GO:0016023	cytoplasmic vesicle	cellular_component	Down Regulated
Os01g0858000	GO:0003677	DNA binding	molecular_function	Up Regulated
Os01g0898500	GO:0016787	hydrolase activity	molecular_function	Up Regulated
Os01g0898500	GO:0016020	membrane	cellular_component	Up Regulated
Os01g0898500	GO:0006629	lipid metabolic process	biological_process	Up Regulated
Os01g0913900	GO:0003700	DNA-binding transcription factor activity	molecular_function	Down Regulated
Os01g0913900	GO:0043565	sequence-specific DNA binding	molecular_function	Down Regulated
Os01g0913900	GO:0005634	nucleus	cellular_component	Down Regulated
Os01g0913900	GO:0006355	regulation of transcription, DNA-templated	biological_process	Down Regulated
Os01g0914700	GO:0016021	integral component of membrane	cellular_component	Down Regulated
Os01g0914700	GO:0004190	aspartic-type endopeptidase activity	molecular_function	Down Regulated
Os01g0914700	GO:0005739	mitochondrion	cellular_component	Down Regulated
Os01g0939800	GO:0016023	cytoplasmic vesicle	cellular_component	Up Regulated
Os01g0940700	GO:0016023	cytoplasmic vesicle	cellular_component	Up Regulated
Os01g0940700	GO:0043169	cation binding	molecular_function	Up Regulated
Os01g0940700	GO:0005975	carbohydrate metabolic process	biological_process	Up Regulated
Os01g0940700	GO:0004553	hydrolase activity, hydrolyzing O-glycosyl compounds	molecular_function	Up Regulated
Os01g0941200	GO:0016023	cytoplasmic vesicle	cellular_component	Up Regulated
Os01g0941200	GO:0043169	cation binding	molecular_function	Up Regulated
Os01g0941200	GO:0005975	carbohydrate metabolic process	biological_process	Up Regulated
Os01g0941200	GO:0004553	hydrolase activity, hydrolyzing O-glycosyl compounds	molecular_function	Up Regulated
Os01g0949700	GO:0005737	cytoplasm	cellular_component	Up Regulated
Os01g0949700	GO:0004364	glutathione transferase activity	molecular_function	Up Regulated
Os02g0102300	GO:0016023	cytoplasmic vesicle	cellular_component	Up Regulated
Os02g0119200	GO:0003824	catalytic activity	molecular_function	Down Regulated
Os02g0119200	GO:0008152	metabolic process	biological_process	Down Regulated
Os02g0129000	GO:0009536	plastid	cellular_component	Up Regulated
Os02g0140200	GO:0016866	intramolecular transferase activity	molecular_function	Up Regulated
Os02g0140200	GO:0005739	mitochondrion	cellular_component	Up Regulated
Os02g0159800	GO:0016023	cytoplasmic vesicle	cellular_component	Down Regulated
Os02g0161100	GO:0003779	actin binding	molecular_function	Up Regulated
Os02g0161100	GO:0016021	integral component of membrane	cellular_component	Up Regulated
Os02g0161100	GO:0030036	actin cytoskeleton organization	biological_process	Up Regulated
Os02g0174000	GO:0005739	mitochondrion	cellular_component	Down Regulated
Os02g0178800	GO:0016020	membrane	cellular_component	Up Regulated
Os02g0179200	GO:0016740	transferase activity	molecular_function	Up Regulated
Os02g0179200	GO:0006541	glutamine metabolic process	biological_process	Up Regulated
Os02g0179200	GO:0005739	mitochondrion	cellular_component	Up Regulated
Os02g0203300	GO:0016758	transferase activity, transferring hexosyl groups	molecular_function	Down Regulated
Os02g0203300	GO:0005739	mitochondrion	cellular_component	Down Regulated
Os02g0203300	GO:0008152	metabolic process	biological_process	Down Regulated
Os02g0207900	GO:0016023	cytoplasmic vesicle	cellular_component	Down Regulated
Os02g0226200	GO:0016791	phosphatase activity	molecular_function	Down Regulated
Os02g0226200	GO:0008152	metabolic process	biological_process	Down Regulated
Os02g0230000	GO:0009536	plastid	cellular_component	Down Regulated
Os02g0230000	GO:0005739	mitochondrion	cellular_component	Down Regulated
Os02g0240100	GO:0020037	heme binding	molecular_function	Down Regulated
Os02g0240100	GO:0016023	cytoplasmic vesicle	cellular_component	Down Regulated
Os02g0240100	GO:0004601	peroxidase activity	molecular_function	Down Regulated
Os02g0240100	GO:0005509	calcium ion binding	molecular_function	Down Regulated
Os02g0240100	GO:0006979	response to oxidative stress	biological_process	Down Regulated
Os02g0240100	GO:0055114	oxidation-reduction process	biological_process	Down Regulated
Os02g0240100	GO:0009055	electron transfer activity	molecular_function	Down Regulated
Os02g0249300	GO:0008270	zinc ion binding	molecular_function	Down Regulated
Os02g0249300	GO:0005515	protein binding	molecular_function	Down Regulated
Os02g0282000	GO:0005739	mitochondrion	cellular_component	Up Regulated
Os02g0282500	GO:0005739	mitochondrion	cellular_component	Up Regulated
Os02g0307900	GO:0003964	RNA-directed DNA polymerase activity	molecular_function	Down Regulated
Os02g0307900	GO:0006278	RNA-dependent DNA biosynthetic process	biological_process	Down Regulated
Os02g0307900	GO:0003723	RNA binding	molecular_function	Down Regulated
Os02g0322400	GO:0004674	protein serine/threonine kinase activity	molecular_function	Down Regulated
Os02g0322400	GO:0006468	protein phosphorylation	biological_process	Down Regulated
Os02g0322400	GO:0005524	ATP binding	molecular_function	Down Regulated
Os02g0322400	GO:0005739	mitochondrion	cellular_component	Down Regulated
Os02g0323000	GO:0042626	ATPase-coupled transmembrane transporter activity	molecular_function	Up Regulated
Os02g0323000	GO:0006810	transport	biological_process	Up Regulated
Os02g0323000	GO:0016021	integral component of membrane	cellular_component	Up Regulated
Os02g0323000	GO:0005524	ATP binding	molecular_function	Up Regulated
Os02g0506600	GO:0009536	plastid	cellular_component	Down Regulated
Os02g0517900	GO:0009536	plastid	cellular_component	Up Regulated
Os02g0530100	GO:0005507	copper ion binding	molecular_function	Up Regulated
Os02g0530100	GO:0006826	iron ion transport	biological_process	Up Regulated
Os02g0589400	GO:0016758	transferase activity, transferring hexosyl groups	molecular_function	Down Regulated
Os02g0589400	GO:0008152	metabolic process	biological_process	Down Regulated
Os02g0603000	GO:0004674	protein serine/threonine kinase activity	molecular_function	Down Regulated
Os02g0603000	GO:0006468	protein phosphorylation	biological_process	Down Regulated
Os02g0603000	GO:0009536	plastid	cellular_component	Down Regulated
Os02g0603000	GO:0005524	ATP binding	molecular_function	Down Regulated
Os02g0603600	GO:0005634	nucleus	cellular_component	Down Regulated
Os02g0603600	GO:0045449	regulation of transcription, DNA-templated	biological_process	Down Regulated
Os02g0603600	GO:0030528	obsolete transcription regulator activity	molecular_function	Down Regulated
Os02g0609900	GO:0016023	cytoplasmic vesicle	cellular_component	Up Regulated
Os02g0609900	GO:0005515	protein binding	molecular_function	Up Regulated
Os02g0616300	GO:0009561	megagametogenesis	biological_process	Down Regulated
Os02g0616300	GO:0005731	nucleolus organizer region	cellular_component	Down Regulated
Os02g0616300	GO:0035197	siRNA binding	molecular_function	Down Regulated
Os02g0616300	GO:0005739	mitochondrion	cellular_component	Down Regulated
Os02g0616300	GO:0055046	microgametogenesis	biological_process	Down Regulated
Os02g0616300	GO:0033169	histone H3-K9 demethylation	biological_process	Down Regulated
Os02g0616300	GO:0007143	female meiotic nuclear division	biological_process	Down Regulated
Os02g0616300	GO:0007140	male meiotic nuclear division	biological_process	Down Regulated
Os02g0617500	GO:0008026	helicase activity	molecular_function	Up Regulated
Os02g0617500	GO:0003676	nucleic acid binding	molecular_function	Up Regulated
Os02g0617500	GO:0005524	ATP binding	molecular_function	Up Regulated
Os02g0627700	GO:0016020	membrane	cellular_component	Down Regulated
Os02g0629000	GO:0005739	mitochondrion	cellular_component	Down Regulated
Os02g0635800	GO:0016020	membrane	cellular_component	Down Regulated
Os02g0638200	GO:0006508	proteolysis	biological_process	Down Regulated
Os02g0638200	GO:0008234	cysteine-type peptidase activity	molecular_function	Down Regulated
Os02g0646200	GO:0003677	DNA binding	molecular_function	Down Regulated
Os02g0646200	GO:0008270	zinc ion binding	molecular_function	Down Regulated
Os02g0646200	GO:0005622	intracellular	cellular_component	Down Regulated
Os02g0650300	GO:0016020	membrane	cellular_component	Down Regulated
Os02g0683800	GO:0005739	mitochondrion	cellular_component	Down Regulated
Os02g0694100	GO:0016829	lyase activity	molecular_function	Down Regulated
Os02g0707000	GO:0022900	electron transport chain	biological_process	Down Regulated
Os02g0707000	GO:0050660	flavin adenine dinucleotide binding	molecular_function	Down Regulated
Os02g0707000	GO:0015036	disulfide oxidoreductase activity	molecular_function	Down Regulated
Os02g0716800	GO:0016020	membrane	cellular_component	Down Regulated
Os02g0741700	GO:0005874	microtubule	cellular_component	Down Regulated
Os02g0768000	GO:0008270	zinc ion binding	molecular_function	Up Regulated
Os02g0768000	GO:0005515	protein binding	molecular_function	Up Regulated
Os02g0778500	GO:0045430	chalcone isomerase activity	molecular_function	Up Regulated
Os02g0778500	GO:0009813	flavonoid biosynthetic process	biological_process	Up Regulated
Os02g0778500	GO:0005739	mitochondrion	cellular_component	Up Regulated
Os02g0781400	GO:0009536	plastid	cellular_component	Down Regulated
Os02g0781400	GO:0006457	protein folding	biological_process	Down Regulated
Os02g0781400	GO:0005524	ATP binding	molecular_function	Down Regulated
Os02g0782500	GO:0006950	response to stress	biological_process	Down Regulated
Os02g0793500	GO:0005739	mitochondrion	cellular_component	Up Regulated
Os02g0810200	GO:0007018	microtubule-based movement	biological_process	Down Regulated
Os02g0810200	GO:0005875	microtubule associated complex	cellular_component	Down Regulated
Os02g0810200	GO:0003777	microtubule motor activity	molecular_function	Down Regulated
Os02g0810200	GO:0005524	ATP binding	molecular_function	Down Regulated
Os02g0810500	GO:0032313	regulation of GTPase activity	biological_process	Up Regulated
Os02g0810500	GO:0005097	GTPase activator activity	molecular_function	Up Regulated
Os02g0810500	GO:0005622	intracellular	cellular_component	Up Regulated
Os02g0810900	GO:0016020	membrane	cellular_component	Down Regulated
Os02g0810900	GO:0045449	regulation of transcription, DNA-templated	biological_process	Down Regulated
Os02g0810900	GO:0003677	DNA binding	molecular_function	Down Regulated
Os02g0813000	GO:0005739	mitochondrion	cellular_component	Down Regulated
Os02g0817400	GO:0009536	plastid	cellular_component	Down Regulated
Os02g0820200	GO:0008270	zinc ion binding	molecular_function	Up Regulated
Os02g0820200	GO:0005515	protein binding	molecular_function	Up Regulated
Os02g0823100	GO:0005215	transporter activity	molecular_function	Up Regulated
Os02g0823100	GO:0016021	integral component of membrane	cellular_component	Up Regulated
Os02g0823100	GO:0006810	transport	biological_process	Up Regulated
Os02g0823100	GO:0006950	response to stress	biological_process	Up Regulated
Os02g0823100	GO:0005886	plasma membrane	cellular_component	Up Regulated
Os02g0824500	GO:0003677	DNA binding	molecular_function	Up Regulated
Os02g0832000	GO:0004674	protein serine/threonine kinase activity	molecular_function	Up Regulated
Os02g0832000	GO:0006468	protein phosphorylation	biological_process	Up Regulated
Os02g0832000	GO:0005509	calcium ion binding	molecular_function	Up Regulated
Os02g0832000	GO:0005739	mitochondrion	cellular_component	Up Regulated
Os02g0832000	GO:0005524	ATP binding	molecular_function	Up Regulated
Os03g0119900	GO:0005634	nucleus	cellular_component	Down Regulated
Os03g0119900	GO:0000786	nucleosome	cellular_component	Down Regulated
Os03g0119900	GO:0006334	nucleosome assembly	biological_process	Down Regulated
Os03g0119900	GO:0005739	mitochondrion	cellular_component	Down Regulated
Os03g0119900	GO:0003677	DNA binding	molecular_function	Down Regulated
Os03g0128000	GO:0016023	cytoplasmic vesicle	cellular_component	Down Regulated
Os03g0132900	GO:0004568	chitinase activity	molecular_function	Up Regulated
Os03g0132900	GO:0006032	chitin catabolic process	biological_process	Up Regulated
Os03g0132900	GO:0051707	response to other organism	biological_process	Up Regulated
Os03g0132900	GO:0005739	mitochondrion	cellular_component	Up Regulated
Os03g0132900	GO:0016998	cell wall macromolecule catabolic process	biological_process	Up Regulated
Os03g0134900	GO:0016023	cytoplasmic vesicle	cellular_component	Down Regulated
Os03g0134900	GO:0016740	transferase activity	molecular_function	Down Regulated
Os03g0135100	GO:0016023	cytoplasmic vesicle	cellular_component	Down Regulated
Os03g0135100	GO:0016740	transferase activity	molecular_function	Down Regulated
Os03g0140400	GO:0016023	cytoplasmic vesicle	cellular_component	Up Regulated
Os03g0140400	GO:0004497	monooxygenase activity	molecular_function	Up Regulated
Os03g0140400	GO:0020037	heme binding	molecular_function	Up Regulated
Os03g0140400	GO:0009055	electron transfer activity	molecular_function	Up Regulated
Os03g0153900	GO:0004497	monooxygenase activity	molecular_function	Up Regulated
Os03g0153900	GO:0009536	plastid	cellular_component	Up Regulated
Os03g0153900	GO:0008152	metabolic process	biological_process	Up Regulated
Os03g0161100	GO:0005886	plasma membrane	cellular_component	Up Regulated
Os03g0165900	GO:0005488	binding	molecular_function	Up Regulated
Os03g0183000	GO:0003700	DNA-binding transcription factor activity	molecular_function	Down Regulated
Os03g0183000	GO:0006355	regulation of transcription, DNA-templated	biological_process	Down Regulated
Os03g0183000	GO:0005634	nucleus	cellular_component	Down Regulated
Os03g0183000	GO:0009536	plastid	cellular_component	Down Regulated
Os03g0191900	GO:0003700	DNA-binding transcription factor activity	molecular_function	Down Regulated
Os03g0191900	GO:0006355	regulation of transcription, DNA-templated	biological_process	Down Regulated
Os03g0191900	GO:0005634	nucleus	cellular_component	Down Regulated
Os03g0191900	GO:0009536	plastid	cellular_component	Down Regulated
Os03g0225900	GO:0004497	monooxygenase activity	molecular_function	Down Regulated
Os03g0225900	GO:0009536	plastid	cellular_component	Down Regulated
Os03g0225900	GO:0020037	heme binding	molecular_function	Down Regulated
Os03g0225900	GO:0009055	electron transfer activity	molecular_function	Down Regulated
Os03g0235000	GO:0020037	heme binding	molecular_function	Up Regulated
Os03g0235000	GO:0006979	response to oxidative stress	biological_process	Up Regulated
Os03g0235000	GO:0005509	calcium ion binding	molecular_function	Up Regulated
Os03g0235000	GO:0004601	peroxidase activity	molecular_function	Up Regulated
Os03g0235000	GO:0055114	oxidation-reduction process	biological_process	Up Regulated
Os03g0235000	GO:0009055	electron transfer activity	molecular_function	Up Regulated
Os03g0236200	GO:0006536	glutamate metabolic process	biological_process	Up Regulated
Os03g0236200	GO:0009536	plastid	cellular_component	Up Regulated
Os03g0236200	GO:0030170	pyridoxal phosphate binding	molecular_function	Up Regulated
Os03g0236200	GO:0004351	glutamate decarboxylase activity	molecular_function	Up Regulated
Os03g0243900	GO:0016023	cytoplasmic vesicle	cellular_component	Down Regulated
Os03g0245800	GO:0006950	response to stress	biological_process	Down Regulated
Os03g0245800	GO:0009536	plastid	cellular_component	Down Regulated
Os03g0261100	GO:0016023	cytoplasmic vesicle	cellular_component	Down Regulated
Os03g0261100	GO:0004623	phospholipase A2 activity	molecular_function	Down Regulated
Os03g0261100	GO:0006644	phospholipid metabolic process	biological_process	Down Regulated
Os03g0261100	GO:0016042	lipid catabolic process	biological_process	Down Regulated
Os03g0266900	GO:0016023	cytoplasmic vesicle	cellular_component	Down Regulated
Os03g0307200	GO:0030418	nicotianamine biosynthetic process	biological_process	Down Regulated
Os03g0307200	GO:0006826	iron ion transport	biological_process	Down Regulated
Os03g0307200	GO:0030410	nicotianamine synthase activity	molecular_function	Down Regulated
Os03g0322900	GO:0005739	mitochondrion	cellular_component	Down Regulated
Os03g0332900	GO:0016023	cytoplasmic vesicle	cellular_component	Up Regulated
Os03g0332900	GO:0006468	protein phosphorylation	biological_process	Up Regulated
Os03g0332900	GO:0005515	protein binding	molecular_function	Up Regulated
Os03g0332900	GO:0005524	ATP binding	molecular_function	Up Regulated
Os03g0332900	GO:0004672	protein kinase activity	molecular_function	Up Regulated
Os03g0335200	GO:0003700	DNA-binding transcription factor activity	molecular_function	Up Regulated
Os03g0335200	GO:0043565	sequence-specific DNA binding	molecular_function	Up Regulated
Os03g0335200	GO:0005634	nucleus	cellular_component	Up Regulated
Os03g0335200	GO:0006355	regulation of transcription, DNA-templated	biological_process	Up Regulated
Os03g0341600	GO:0016023	cytoplasmic vesicle	cellular_component	Down Regulated
Os03g0370400	GO:0016020	membrane	cellular_component	Down Regulated
Os03g0386500	GO:0009536	plastid	cellular_component	Down Regulated
Os03g0400700	GO:0006950	response to stress	biological_process	Down Regulated
Os03g0411300	GO:0005509	calcium ion binding	molecular_function	Down Regulated
Os03g0412300	GO:0046872	metal ion binding	molecular_function	Down Regulated
Os03g0412300	GO:0030001	metal ion transport	biological_process	Down Regulated
Os03g0418000	GO:0016998	cell wall macromolecule catabolic process	biological_process	Up Regulated
Os03g0418000	GO:0016023	cytoplasmic vesicle	cellular_component	Up Regulated
Os03g0418000	GO:0008843	endochitinase activity	molecular_function	Up Regulated
Os03g0418000	GO:0016231	beta-N-acetylglucosaminidase activity	molecular_function	Up Regulated
Os03g0418000	GO:0006952	defense response	biological_process	Up Regulated
Os03g0418000	GO:0008061	chitin binding	molecular_function	Up Regulated
Os03g0418000	GO:0006032	chitin catabolic process	biological_process	Up Regulated
Os03g0418000	GO:0051707	response to other organism	biological_process	Up Regulated
Os03g0421000	GO:0008270	zinc ion binding	molecular_function	Up Regulated
Os03g0435300	GO:0005488	binding	molecular_function	Down Regulated
Os03g0435300	GO:0005739	mitochondrion	cellular_component	Down Regulated
Os03g0568600	GO:0004252	serine-type endopeptidase activity	molecular_function	Up Regulated
Os03g0583000	GO:0005739	mitochondrion	cellular_component	Up Regulated
Os03g0584400	GO:0016023	cytoplasmic vesicle	cellular_component	Up Regulated
Os03g0584400	GO:0005524	ATP binding	molecular_function	Up Regulated
Os03g0584400	GO:0051301	cell division	biological_process	Up Regulated
Os03g0584400	GO:0017111	nucleoside-triphosphatase activity	molecular_function	Up Regulated
Os03g0624600	GO:0045449	regulation of transcription, DNA-templated	biological_process	Down Regulated
Os03g0624600	GO:0005739	mitochondrion	cellular_component	Down Regulated
Os03g0624600	GO:0003677	DNA binding	molecular_function	Down Regulated
Os03g0625300	GO:0009536	plastid	cellular_component	Down Regulated
Os03g0626500	GO:0005739	mitochondrion	cellular_component	Down Regulated
Os03g0663500	GO:0016023	cytoplasmic vesicle	cellular_component	Up Regulated
Os03g0703100	GO:0043169	cation binding	molecular_function	Up Regulated
Os03g0703100	GO:0005975	carbohydrate metabolic process	biological_process	Up Regulated
Os03g0703100	GO:0005739	mitochondrion	cellular_component	Up Regulated
Os03g0703100	GO:0004553	hydrolase activity, hydrolyzing O-glycosyl compounds	molecular_function	Up Regulated
Os03g0739700	GO:0016020	membrane	cellular_component	Up Regulated
Os03g0751200	GO:0009536	plastid	cellular_component	Down Regulated
Os03g0752800	GO:0043565	sequence-specific DNA binding	molecular_function	Up Regulated
Os03g0752800	GO:0003700	DNA-binding transcription factor activity	molecular_function	Up Regulated
Os03g0752800	GO:0005634	nucleus	cellular_component	Up Regulated
Os03g0752800	GO:0030154	cell differentiation	biological_process	Up Regulated
Os03g0752800	GO:0006355	regulation of transcription, DNA-templated	biological_process	Up Regulated
Os03g0752800	GO:0005515	protein binding	molecular_function	Up Regulated
Os03g0752800	GO:0009908	flower development	biological_process	Up Regulated
Os03g0766100	GO:0005773	vacuole	cellular_component	Up Regulated
Os03g0766100	GO:0033095	aleurone grain	cellular_component	Up Regulated
Os03g0766100	GO:0045735	nutrient reservoir activity	molecular_function	Up Regulated
Os03g0789500	GO:0003676	nucleic acid binding	molecular_function	Up Regulated
Os03g0790500	GO:0016787	hydrolase activity	molecular_function	Up Regulated
Os03g0790500	GO:0008152	metabolic process	biological_process	Up Regulated
Os03g0790500	GO:0005739	mitochondrion	cellular_component	Up Regulated
Os03g0794300	GO:0008152	metabolic process	biological_process	Down Regulated
Os03g0794300	GO:0008080	N-acetyltransferase activity	molecular_function	Down Regulated
Os03g0799900	GO:0005739	mitochondrion	cellular_component	Up Regulated
Os03g0802400	GO:0005739	mitochondrion	cellular_component	Up Regulated
Os03g0803500	GO:0016023	cytoplasmic vesicle	cellular_component	Up Regulated
Os03g0803500	GO:0019538	protein metabolic process	biological_process	Up Regulated
Os03g0803500	GO:0005506	iron ion binding	molecular_function	Up Regulated
Os03g0803500	GO:0016706	2-oxoglutarate-dependent dioxygenase activity	molecular_function	Up Regulated
Os03g0817100	GO:0016020	membrane	cellular_component	Down Regulated
Os03g0821200	GO:0009536	plastid	cellular_component	Down Regulated
Os03g0857600	GO:0016023	cytoplasmic vesicle	cellular_component	Down Regulated
Os04g0165000	GO:0016023	cytoplasmic vesicle	cellular_component	Down Regulated
Os04g0178300	GO:0051498	syn-copalyl diphosphate synthase activity	molecular_function	Up Regulated
Os04g0178300	GO:0016829	lyase activity	molecular_function	Up Regulated
Os04g0178300	GO:0000287	magnesium ion binding	molecular_function	Up Regulated
Os04g0178300	GO:0051504	diterpene phytoalexin precursor biosynthetic process pathway	biological_process	Up Regulated
Os04g0178300	GO:0009685	gibberellin metabolic process	biological_process	Up Regulated
Os04g0178300	GO:0006952	defense response	biological_process	Up Regulated
Os04g0204000	GO:0016758	transferase activity, transferring hexosyl groups	molecular_function	Up Regulated
Os04g0204000	GO:0009536	plastid	cellular_component	Up Regulated
Os04g0204000	GO:0008152	metabolic process	biological_process	Up Regulated
Os04g0229100	GO:0055114	oxidation-reduction process	biological_process	Up Regulated
Os04g0229100	GO:0008270	zinc ion binding	molecular_function	Up Regulated
Os04g0229100	GO:0005739	mitochondrion	cellular_component	Up Regulated
Os04g0229100	GO:0016491	oxidoreductase activity	molecular_function	Up Regulated
Os04g0231800	GO:0003824	catalytic activity	molecular_function	Down Regulated
Os04g0231800	GO:0009536	plastid	cellular_component	Down Regulated
Os04g0266900	GO:0004802	transketolase activity	molecular_function	Up Regulated
Os04g0266900	GO:0009536	plastid	cellular_component	Up Regulated
Os04g0266900	GO:0008152	metabolic process	biological_process	Up Regulated
Os04g0322100	GO:0016023	cytoplasmic vesicle	cellular_component	Down Regulated
Os04g0339400	GO:0009536	plastid	cellular_component	Down Regulated
Os04g0339400	GO:0055114	oxidation-reduction process	biological_process	Down Regulated
Os04g0339400	GO:0016491	oxidoreductase activity	molecular_function	Down Regulated
Os04g0364800	GO:0016023	cytoplasmic vesicle	cellular_component	Down Regulated
Os04g0368800	GO:0016023	cytoplasmic vesicle	cellular_component	Up Regulated
Os04g0368800	GO:0004674	protein serine/threonine kinase activity	molecular_function	Up Regulated
Os04g0368800	GO:0006468	protein phosphorylation	biological_process	Up Regulated
Os04g0368800	GO:0005509	calcium ion binding	molecular_function	Up Regulated
Os04g0368800	GO:0005524	ATP binding	molecular_function	Up Regulated
Os04g0370900	GO:0016023	cytoplasmic vesicle	cellular_component	Up Regulated
Os04g0370900	GO:0004674	protein serine/threonine kinase activity	molecular_function	Up Regulated
Os04g0370900	GO:0006468	protein phosphorylation	biological_process	Up Regulated
Os04g0370900	GO:0005509	calcium ion binding	molecular_function	Up Regulated
Os04g0370900	GO:0005524	ATP binding	molecular_function	Up Regulated
Os04g0371000	GO:0004674	protein serine/threonine kinase activity	molecular_function	Up Regulated
Os04g0371000	GO:0006468	protein phosphorylation	biological_process	Up Regulated
Os04g0371000	GO:0005509	calcium ion binding	molecular_function	Up Regulated
Os04g0371000	GO:0005524	ATP binding	molecular_function	Up Regulated
Os04g0385600	GO:0008270	zinc ion binding	molecular_function	Down Regulated
Os04g0385600	GO:0005739	mitochondrion	cellular_component	Down Regulated
Os04g0402500	GO:0016023	cytoplasmic vesicle	cellular_component	Down Regulated
Os04g0402500	GO:0008270	zinc ion binding	molecular_function	Down Regulated
Os04g0402500	GO:0005515	protein binding	molecular_function	Down Regulated
Os04g0450300	GO:0016023	cytoplasmic vesicle	cellular_component	Up Regulated
Os04g0450300	GO:0008270	zinc ion binding	molecular_function	Up Regulated
Os04g0450300	GO:0005515	protein binding	molecular_function	Up Regulated
Os04g0461600	GO:0015074	DNA integration	biological_process	Down Regulated
Os04g0461600	GO:0003677	DNA binding	molecular_function	Down Regulated
Os04g0464100	GO:0046872	metal ion binding	molecular_function	Up Regulated
Os04g0464100	GO:0030001	metal ion transport	biological_process	Up Regulated
Os04g0486800	GO:0009536	plastid	cellular_component	Up Regulated
Os04g0488100	GO:0000228	nuclear chromosome	cellular_component	Up Regulated
Os04g0493400	GO:0016023	cytoplasmic vesicle	cellular_component	Up Regulated
Os04g0493400	GO:0004568	chitinase activity	molecular_function	Up Regulated
Os04g0493400	GO:0006032	chitin catabolic process	biological_process	Up Regulated
Os04g0493400	GO:0051707	response to other organism	biological_process	Up Regulated
Os04g0493400	GO:0016998	cell wall macromolecule catabolic process	biological_process	Up Regulated
Os04g0494100	GO:0016023	cytoplasmic vesicle	cellular_component	Up Regulated
Os04g0494100	GO:0004568	chitinase activity	molecular_function	Up Regulated
Os04g0494100	GO:0006032	chitin catabolic process	biological_process	Up Regulated
Os04g0494100	GO:0008061	chitin binding	molecular_function	Up Regulated
Os04g0494100	GO:0016998	cell wall macromolecule catabolic process	biological_process	Up Regulated
Os04g0500200	GO:0003723	RNA binding	molecular_function	Down Regulated
Os04g0500200	GO:0006396	RNA processing	biological_process	Down Regulated
Os04g0542000	GO:0005739	mitochondrion	cellular_component	Down Regulated
Os04g0543000	GO:0004674	protein serine/threonine kinase activity	molecular_function	Down Regulated
Os04g0543000	GO:0006468	protein phosphorylation	biological_process	Down Regulated
Os04g0543000	GO:0009536	plastid	cellular_component	Down Regulated
Os04g0543000	GO:0005524	ATP binding	molecular_function	Down Regulated
Os04g0556400	GO:0016758	transferase activity, transferring hexosyl groups	molecular_function	Up Regulated
Os04g0556400	GO:0008152	metabolic process	biological_process	Up Regulated
Os04g0558700	GO:0005739	mitochondrion	cellular_component	Down Regulated
Os04g0559100	GO:0005089	Rho guanyl-nucleotide exchange factor activity	molecular_function	Down Regulated
Os04g0559100	GO:0009536	plastid	cellular_component	Down Regulated
Os04g0576400	GO:0009536	plastid	cellular_component	Down Regulated
Os04g0581000	GO:0005506	iron ion binding	molecular_function	Up Regulated
Os04g0581000	GO:0055114	oxidation-reduction process	biological_process	Up Regulated
Os04g0581000	GO:0009685	gibberellin metabolic process	biological_process	Up Regulated
Os04g0581000	GO:0016491	oxidoreductase activity	molecular_function	Up Regulated
Os04g0618700	GO:0016023	cytoplasmic vesicle	cellular_component	Down Regulated
Os04g0618700	GO:0004674	protein serine/threonine kinase activity	molecular_function	Down Regulated
Os04g0618700	GO:0006468	protein phosphorylation	biological_process	Down Regulated
Os04g0618700	GO:0005515	protein binding	molecular_function	Down Regulated
Os04g0618700	GO:0005524	ATP binding	molecular_function	Down Regulated
Os04g0632500	GO:0004674	protein serine/threonine kinase activity	molecular_function	Up Regulated
Os04g0632500	GO:0006468	protein phosphorylation	biological_process	Up Regulated
Os04g0632500	GO:0005529	carbohydrate binding	molecular_function	Up Regulated
Os04g0632500	GO:0005524	ATP binding	molecular_function	Up Regulated
Os04g0632500	GO:0048544	recognition of pollen	biological_process	Up Regulated
Os04g0636200	GO:0016023	cytoplasmic vesicle	cellular_component	Up Regulated
Os04g0667400	GO:0005506	iron ion binding	molecular_function	Down Regulated
Os04g0667400	GO:0055114	oxidation-reduction process	biological_process	Down Regulated
Os04g0667400	GO:0009685	gibberellin metabolic process	biological_process	Down Regulated
Os04g0667400	GO:0016491	oxidoreductase activity	molecular_function	Down Regulated
Os04g0686000	GO:0016567	protein ubiquitination	biological_process	Down Regulated
Os04g0686000	GO:0004842	ubiquitin-protein transferase activity	molecular_function	Down Regulated
Os04g0686000	GO:0005488	binding	molecular_function	Down Regulated
Os04g0686000	GO:0005739	mitochondrion	cellular_component	Down Regulated
Os04g0686000	GO:0000151	ubiquitin ligase complex	cellular_component	Down Regulated
Os05g0125300	GO:0004674	protein serine/threonine kinase activity	molecular_function	Up Regulated
Os05g0125300	GO:0006468	protein phosphorylation	biological_process	Up Regulated
Os05g0125300	GO:0009536	plastid	cellular_component	Up Regulated
Os05g0125300	GO:0005524	ATP binding	molecular_function	Up Regulated
Os05g0134400	GO:0020037	heme binding	molecular_function	Down Regulated
Os05g0134400	GO:0016023	cytoplasmic vesicle	cellular_component	Down Regulated
Os05g0134400	GO:0004601	peroxidase activity	molecular_function	Down Regulated
Os05g0134400	GO:0005509	calcium ion binding	molecular_function	Down Regulated
Os05g0134400	GO:0006979	response to oxidative stress	biological_process	Down Regulated
Os05g0134400	GO:0055114	oxidation-reduction process	biological_process	Down Regulated
Os05g0134400	GO:0009055	electron transfer activity	molecular_function	Down Regulated
Os05g0135500	GO:0020037	heme binding	molecular_function	Down Regulated
Os05g0135500	GO:0016023	cytoplasmic vesicle	cellular_component	Down Regulated
Os05g0135500	GO:0004601	peroxidase activity	molecular_function	Down Regulated
Os05g0135500	GO:0005509	calcium ion binding	molecular_function	Down Regulated
Os05g0135500	GO:0006979	response to oxidative stress	biological_process	Down Regulated
Os05g0135500	GO:0055114	oxidation-reduction process	biological_process	Down Regulated
Os05g0135500	GO:0009055	electron transfer activity	molecular_function	Down Regulated
Os05g0142000	GO:0005739	mitochondrion	cellular_component	Up Regulated
Os05g0161500	GO:0003824	catalytic activity	molecular_function	Down Regulated
Os05g0161500	GO:0015969	guanosine tetraphosphate metabolic process	biological_process	Down Regulated
Os05g0161500	GO:0009536	plastid	cellular_component	Down Regulated
Os05g0161500	GO:0005509	calcium ion binding	molecular_function	Down Regulated
Os05g0162000	GO:0020037	heme binding	molecular_function	Down Regulated
Os05g0162000	GO:0016023	cytoplasmic vesicle	cellular_component	Down Regulated
Os05g0162000	GO:0004601	peroxidase activity	molecular_function	Down Regulated
Os05g0162000	GO:0005509	calcium ion binding	molecular_function	Down Regulated
Os05g0162000	GO:0006979	response to oxidative stress	biological_process	Down Regulated
Os05g0162000	GO:0055114	oxidation-reduction process	biological_process	Down Regulated
Os05g0162000	GO:0009055	electron transfer activity	molecular_function	Down Regulated
Os05g0170300	GO:0016023	cytoplasmic vesicle	cellular_component	Down Regulated
Os05g0170300	GO:0005515	protein binding	molecular_function	Down Regulated
Os05g0170600	GO:0016023	cytoplasmic vesicle	cellular_component	Down Regulated
Os05g0188300	GO:0016020	membrane	cellular_component	Down Regulated
Os05g0199100	GO:0009536	plastid	cellular_component	Down Regulated
Os05g0318100	GO:0016023	cytoplasmic vesicle	cellular_component	Down Regulated
Os05g0318100	GO:0004674	protein serine/threonine kinase activity	molecular_function	Down Regulated
Os05g0318100	GO:0006468	protein phosphorylation	biological_process	Down Regulated
Os05g0318100	GO:0005524	ATP binding	molecular_function	Down Regulated
Os05g0342000	GO:0005886	plasma membrane	cellular_component	Down Regulated
Os05g0367900	GO:0005739	mitochondrion	cellular_component	Down Regulated
Os05g0375400	GO:0016023	cytoplasmic vesicle	cellular_component	Down Regulated
Os05g0375400	GO:0043169	cation binding	molecular_function	Down Regulated
Os05g0375400	GO:0005975	carbohydrate metabolic process	biological_process	Down Regulated
Os05g0375400	GO:0004553	hydrolase activity, hydrolyzing O-glycosyl compounds	molecular_function	Down Regulated
Os05g0398800	GO:0004674	protein serine/threonine kinase activity	molecular_function	Down Regulated
Os05g0398800	GO:0006468	protein phosphorylation	biological_process	Down Regulated
Os05g0398800	GO:0005524	ATP binding	molecular_function	Down Regulated
Os05g0409500	GO:0016020	membrane	cellular_component	Down Regulated
Os05g0409500	GO:0005739	mitochondrion	cellular_component	Down Regulated
Os05g0421900	GO:0004181	metallocarboxypeptidase activity	molecular_function	Down Regulated
Os05g0421900	GO:0009685	gibberellin metabolic process	biological_process	Down Regulated
Os05g0421900	GO:0016491	oxidoreductase activity	molecular_function	Down Regulated
Os05g0436900	GO:0016020	membrane	cellular_component	Down Regulated
Os05g0436900	GO:0008270	zinc ion binding	molecular_function	Down Regulated
Os05g0440300	GO:0016787	hydrolase activity	molecular_function	Up Regulated
Os05g0461900	GO:0006812	cation transport	biological_process	Down Regulated
Os05g0461900	GO:0008324	cation transmembrane transporter activity	molecular_function	Down Regulated
Os05g0461900	GO:0016020	membrane	cellular_component	Down Regulated
Os05g0480400	GO:0005515	protein binding	molecular_function	Up Regulated
Os05g0480400	GO:0006468	protein phosphorylation	biological_process	Up Regulated
Os05g0480400	GO:0004872	signaling receptor activity	molecular_function	Up Regulated
Os05g0480400	GO:0005524	ATP binding	molecular_function	Up Regulated
Os05g0480400	GO:0004672	protein kinase activity	molecular_function	Up Regulated
Os05g0516700	GO:0009536	plastid	cellular_component	Down Regulated
Os05g0537200	GO:0003779	actin binding	molecular_function	Up Regulated
Os05g0537200	GO:0016459	myosin complex	cellular_component	Up Regulated
Os05g0537200	GO:0003774	motor activity	molecular_function	Up Regulated
Os05g0537200	GO:0005524	ATP binding	molecular_function	Up Regulated
Os05g0550300	GO:0016023	cytoplasmic vesicle	cellular_component	Up Regulated
Os05g0550300	GO:0006869	lipid transport	biological_process	Up Regulated
Os05g0562300	GO:0031072	heat shock protein binding	molecular_function	Down Regulated
Os05g0562300	GO:0006457	protein folding	biological_process	Down Regulated
Os05g0562300	GO:0051082	unfolded protein binding	molecular_function	Down Regulated
Os05g0577500	GO:0001539	cilium or flagellum-dependent cell motility	biological_process	Down Regulated
Os05g0577500	GO:0005509	calcium ion binding	molecular_function	Down Regulated
Os05g0577500	GO:0005739	mitochondrion	cellular_component	Down Regulated
Os05g0577500	GO:0009288	bacterial-type flagellum	cellular_component	Down Regulated
Os05g0579300	GO:0045449	regulation of transcription, DNA-templated	biological_process	Down Regulated
Os05g0579300	GO:0003677	DNA binding	molecular_function	Down Regulated
Os05g0593900	GO:0016023	cytoplasmic vesicle	cellular_component	Down Regulated
Os05g0593900	GO:0006508	proteolysis	biological_process	Down Regulated
Os05g0593900	GO:0004197	cysteine-type endopeptidase activity	molecular_function	Down Regulated
Os06g0104200	GO:0045449	regulation of transcription, DNA-templated	biological_process	Up Regulated
Os06g0104200	GO:0003677	DNA binding	molecular_function	Up Regulated
Os06g0107600	GO:0016023	cytoplasmic vesicle	cellular_component	Up Regulated
Os06g0107600	GO:0016020	membrane	cellular_component	Up Regulated
Os06g0109500	GO:0016787	hydrolase activity	molecular_function	Down Regulated
Os06g0109500	GO:0009536	plastid	cellular_component	Down Regulated
Os06g0109500	GO:0008152	metabolic process	biological_process	Down Regulated
Os06g0118700	GO:0016023	cytoplasmic vesicle	cellular_component	Down Regulated
Os06g0118700	GO:0006508	proteolysis	biological_process	Down Regulated
Os06g0118700	GO:0004190	aspartic-type endopeptidase activity	molecular_function	Down Regulated
Os06g0118700	GO:0003677	DNA binding	molecular_function	Down Regulated
Os06g0136300	GO:0005488	binding	molecular_function	Down Regulated
Os06g0141200	GO:0016787	hydrolase activity	molecular_function	Down Regulated
Os06g0141200	GO:0008270	zinc ion binding	molecular_function	Down Regulated
Os06g0141200	GO:0005622	intracellular	cellular_component	Down Regulated
Os06g0147300	GO:0016020	membrane	cellular_component	Down Regulated
Os06g0151100	GO:0009536	plastid	cellular_component	Down Regulated
Os06g0151700	GO:0004674	protein serine/threonine kinase activity	molecular_function	Up Regulated
Os06g0151700	GO:0006468	protein phosphorylation	biological_process	Up Regulated
Os06g0151700	GO:0009536	plastid	cellular_component	Up Regulated
Os06g0151700	GO:0004872	signaling receptor activity	molecular_function	Up Regulated
Os06g0151700	GO:0005524	ATP binding	molecular_function	Up Regulated
Os06g0176300	GO:0016491	oxidoreductase activity	molecular_function	Down Regulated
Os06g0179000	GO:0016023	cytoplasmic vesicle	cellular_component	Down Regulated
Os06g0179000	GO:0016020	membrane	cellular_component	Down Regulated
Os06g0179000	GO:0016798	hydrolase activity, acting on glycosyl bonds	molecular_function	Down Regulated
Os06g0192100	GO:0016758	transferase activity, transferring hexosyl groups	molecular_function	Down Regulated
Os06g0192100	GO:0005739	mitochondrion	cellular_component	Down Regulated
Os06g0192100	GO:0008152	metabolic process	biological_process	Down Regulated
Os06g0200700	GO:0005739	mitochondrion	cellular_component	Up Regulated
Os06g0216300	GO:0006952	defense response	biological_process	Up Regulated
Os06g0216300	GO:0009695	jasmonic acid biosynthetic process	biological_process	Up Regulated
Os06g0216300	GO:0016629	12-oxophytodienoate reductase activity	molecular_function	Up Regulated
Os06g0216300	GO:0010181	FMN binding	molecular_function	Up Regulated
Os06g0220000	GO:0016023	cytoplasmic vesicle	cellular_component	Down Regulated
Os06g0220500	GO:0009536	plastid	cellular_component	Down Regulated
Os06g0222400	GO:0003700	DNA-binding transcription factor activity	molecular_function	Up Regulated
Os06g0222400	GO:0006355	regulation of transcription, DNA-templated	biological_process	Up Regulated
Os06g0222400	GO:0005634	nucleus	cellular_component	Up Regulated
Os06g0222400	GO:0009536	plastid	cellular_component	Up Regulated
Os06g0255400	GO:0016787	hydrolase activity	molecular_function	Down Regulated
Os06g0255400	GO:0005739	mitochondrion	cellular_component	Down Regulated
Os06g0267200	GO:0006310	DNA recombination	biological_process	Up Regulated
Os06g0267200	GO:0006278	RNA-dependent DNA biosynthetic process	biological_process	Up Regulated
Os06g0267200	GO:0005634	nucleus	cellular_component	Up Regulated
Os06g0267200	GO:0006333	chromatin assembly or disassembly	biological_process	Up Regulated
Os06g0267200	GO:0015074	DNA integration	biological_process	Up Regulated
Os06g0267200	GO:0000785	chromatin	cellular_component	Up Regulated
Os06g0267200	GO:0003723	RNA binding	molecular_function	Up Regulated
Os06g0267200	GO:0003677	DNA binding	molecular_function	Up Regulated
Os06g0267200	GO:0003964	RNA-directed DNA polymerase activity	molecular_function	Up Regulated
Os06g0267200	GO:0003682	chromatin binding	molecular_function	Up Regulated
Os06g0284500	GO:0045449	regulation of transcription, DNA-templated	biological_process	Down Regulated
Os06g0284500	GO:0008270	zinc ion binding	molecular_function	Down Regulated
Os06g0284500	GO:0003677	DNA binding	molecular_function	Down Regulated
Os06g0294600	GO:0016023	cytoplasmic vesicle	cellular_component	Down Regulated
Os06g0294600	GO:0004497	monooxygenase activity	molecular_function	Down Regulated
Os06g0294600	GO:0020037	heme binding	molecular_function	Down Regulated
Os06g0294600	GO:0009055	electron transfer activity	molecular_function	Down Regulated
Os06g0299100	GO:0016020	membrane	cellular_component	Down Regulated
Os06g0299100	GO:0005488	binding	molecular_function	Down Regulated
Os06g0299100	GO:0008152	metabolic process	biological_process	Down Regulated
Os06g0299100	GO:0016491	oxidoreductase activity	molecular_function	Down Regulated
Os06g0339800	GO:0003735	structural constituent of ribosome	molecular_function	Down Regulated
Os06g0339800	GO:0009536	plastid	cellular_component	Down Regulated
Os06g0339800	GO:0015934	large ribosomal subunit	cellular_component	Down Regulated
Os06g0339800	GO:0006412	translation	biological_process	Down Regulated
Os06g0473800	GO:0016021	integral component of membrane	cellular_component	Down Regulated
Os06g0473800	GO:0012511	monolayer-surrounded lipid storage body	cellular_component	Down Regulated
Os06g0486300	GO:0006952	defense response	biological_process	Down Regulated
Os06g0486300	GO:0016021	integral component of membrane	cellular_component	Down Regulated
Os06g0486300	GO:0009607	response to biotic stimulus	biological_process	Down Regulated
Os06g0486300	GO:0008219	cell death	biological_process	Down Regulated
Os06g0486300	GO:0005516	calmodulin binding	molecular_function	Down Regulated
Os06g0493100	GO:0016023	cytoplasmic vesicle	cellular_component	Up Regulated
Os06g0527300	GO:0016020	membrane	cellular_component	Up Regulated
Os06g0531000	GO:0016023	cytoplasmic vesicle	cellular_component	Down Regulated
Os06g0531000	GO:0043169	cation binding	molecular_function	Down Regulated
Os06g0531000	GO:0005975	carbohydrate metabolic process	biological_process	Down Regulated
Os06g0531000	GO:0004553	hydrolase activity, hydrolyzing O-glycosyl compounds	molecular_function	Down Regulated
Os06g0544100	GO:0016023	cytoplasmic vesicle	cellular_component	Up Regulated
Os06g0544100	GO:0006468	protein phosphorylation	biological_process	Up Regulated
Os06g0544100	GO:0004713	protein tyrosine kinase activity	molecular_function	Up Regulated
Os06g0544100	GO:0005524	ATP binding	molecular_function	Up Regulated
Os06g0544100	GO:0005515	protein binding	molecular_function	Up Regulated
Os06g0549300	GO:0050660	flavin adenine dinucleotide binding	molecular_function	Down Regulated
Os06g0549300	GO:0005739	mitochondrion	cellular_component	Down Regulated
Os06g0549300	GO:0016491	oxidoreductase activity	molecular_function	Down Regulated
Os06g0552900	GO:0048572	short-day photoperiodism	biological_process	Up Regulated
Os06g0552900	GO:0048510	regulation of timing of transition from vegetative to reproductive phase	biological_process	Up Regulated
Os06g0552900	GO:0008429	phosphatidylethanolamine binding	molecular_function	Up Regulated
Os06g0552900	GO:0010229	inflorescence development	biological_process	Up Regulated
Os06g0552900	GO:0003700	DNA-binding transcription factor activity	molecular_function	Up Regulated
Os06g0565100	GO:0004497	monooxygenase activity	molecular_function	Down Regulated
Os06g0565100	GO:0020037	heme binding	molecular_function	Down Regulated
Os06g0565100	GO:0005739	mitochondrion	cellular_component	Down Regulated
Os06g0565100	GO:0009055	electron transfer activity	molecular_function	Down Regulated
Os06g0573600	GO:0043169	cation binding	molecular_function	Down Regulated
Os06g0573600	GO:0005975	carbohydrate metabolic process	biological_process	Down Regulated
Os06g0573600	GO:0005615	extracellular space	cellular_component	Down Regulated
Os06g0573600	GO:0016023	cytoplasmic vesicle	cellular_component	Down Regulated
Os06g0573600	GO:0048046	apoplast	cellular_component	Down Regulated
Os06g0573600	GO:0004565	beta-galactosidase activity	molecular_function	Down Regulated
Os06g0591400	GO:0016023	cytoplasmic vesicle	cellular_component	Up Regulated
Os06g0594600	GO:0009536	plastid	cellular_component	Down Regulated
Os06g0594600	GO:0016747	transferase activity, transferring acyl groups other than amino-acyl groups	molecular_function	Down Regulated
Os06g0598800	GO:0006633	fatty acid biosynthetic process	biological_process	Up Regulated
Os06g0598800	GO:0016020	membrane	cellular_component	Up Regulated
Os06g0598800	GO:0008415	transferase activity, transferring acyl groups	molecular_function	Up Regulated
Os06g0602400	GO:0005739	mitochondrion	cellular_component	Up Regulated
Os06g0604000	GO:0003700	DNA-binding transcription factor activity	molecular_function	Down Regulated
Os06g0604000	GO:0006355	regulation of transcription, DNA-templated	biological_process	Down Regulated
Os06g0604000	GO:0005634	nucleus	cellular_component	Down Regulated
Os06g0604000	GO:0005739	mitochondrion	cellular_component	Down Regulated
Os06g0607100	GO:0016020	membrane	cellular_component	Down Regulated
Os06g0610800	GO:0006508	proteolysis	biological_process	Down Regulated
Os06g0610800	GO:0004190	aspartic-type endopeptidase activity	molecular_function	Down Regulated
Os06g0610800	GO:0005739	mitochondrion	cellular_component	Down Regulated
Os06g0610800	GO:0003677	DNA binding	molecular_function	Down Regulated
Os06g0640800	GO:0016023	cytoplasmic vesicle	cellular_component	Down Regulated
Os06g0641400	GO:0009536	plastid	cellular_component	Down Regulated
Os06g0656700	GO:0005739	mitochondrion	cellular_component	Down Regulated
Os06g0660800	GO:0006468	protein phosphorylation	biological_process	Down Regulated
Os06g0660800	GO:0016021	integral component of membrane	cellular_component	Down Regulated
Os06g0660800	GO:0005739	mitochondrion	cellular_component	Down Regulated
Os06g0660800	GO:0004713	protein tyrosine kinase activity	molecular_function	Down Regulated
Os06g0660800	GO:0005515	protein binding	molecular_function	Down Regulated
Os06g0660800	GO:0005524	ATP binding	molecular_function	Down Regulated
Os06g0662200	GO:0003700	DNA-binding transcription factor activity	molecular_function	Down Regulated
Os06g0662200	GO:0043565	sequence-specific DNA binding	molecular_function	Down Regulated
Os06g0662200	GO:0005634	nucleus	cellular_component	Down Regulated
Os06g0662200	GO:0046983	protein dimerization activity	molecular_function	Down Regulated
Os06g0662200	GO:0006355	regulation of transcription, DNA-templated	biological_process	Down Regulated
Os06g0669200	GO:0009536	plastid	cellular_component	Down Regulated
Os06g0672400	GO:0005739	mitochondrion	cellular_component	Up Regulated
Os06g0694200	GO:0016023	cytoplasmic vesicle	cellular_component	Up Regulated
Os06g0694200	GO:0006629	lipid metabolic process	biological_process	Up Regulated
Os06g0694200	GO:0016788	hydrolase activity, acting on ester bonds	molecular_function	Up Regulated
Os06g0703300	GO:0016020	membrane	cellular_component	Down Regulated
Os06g0722100	GO:0004181	metallocarboxypeptidase activity	molecular_function	Up Regulated
Os07g0106700	GO:0008483	transaminase activity	molecular_function	Down Regulated
Os07g0106900	GO:0016023	cytoplasmic vesicle	cellular_component	Down Regulated
Os07g0107100	GO:0016023	cytoplasmic vesicle	cellular_component	Up Regulated
Os07g0115300	GO:0020037	heme binding	molecular_function	Down Regulated
Os07g0115300	GO:0016023	cytoplasmic vesicle	cellular_component	Down Regulated
Os07g0115300	GO:0004601	peroxidase activity	molecular_function	Down Regulated
Os07g0115300	GO:0005509	calcium ion binding	molecular_function	Down Regulated
Os07g0115300	GO:0006979	response to oxidative stress	biological_process	Down Regulated
Os07g0115300	GO:0055114	oxidation-reduction process	biological_process	Down Regulated
Os07g0115300	GO:0009055	electron transfer activity	molecular_function	Down Regulated
Os07g0123400	GO:0020037	heme binding	molecular_function	Down Regulated
Os07g0129200	GO:0016023	cytoplasmic vesicle	cellular_component	Up Regulated
Os07g0129200	GO:0005576	extracellular region	cellular_component	Up Regulated
Os07g0129300	GO:0016023	cytoplasmic vesicle	cellular_component	Up Regulated
Os07g0129300	GO:0005576	extracellular region	cellular_component	Up Regulated
Os07g0162100	GO:0016023	cytoplasmic vesicle	cellular_component	Down Regulated
Os07g0162100	GO:0016021	integral component of membrane	cellular_component	Down Regulated
Os07g0162100	GO:0016627	oxidoreductase activity, acting on the CH-CH group of donors	molecular_function	Down Regulated
Os07g0162100	GO:0006629	lipid metabolic process	biological_process	Down Regulated
Os07g0162700	GO:0016787	hydrolase activity	molecular_function	Down Regulated
Os07g0162700	GO:0008152	metabolic process	biological_process	Down Regulated
Os07g0162700	GO:0005739	mitochondrion	cellular_component	Down Regulated
Os07g0162900	GO:0016787	hydrolase activity	molecular_function	Down Regulated
Os07g0162900	GO:0008152	metabolic process	biological_process	Down Regulated
Os07g0162900	GO:0005739	mitochondrion	cellular_component	Down Regulated
Os07g0165100	GO:0005739	mitochondrion	cellular_component	Down Regulated
Os07g0176500	GO:0016023	cytoplasmic vesicle	cellular_component	Down Regulated
Os07g0176500	GO:0005515	protein binding	molecular_function	Down Regulated
Os07g0194100	GO:0004674	protein serine/threonine kinase activity	molecular_function	Up Regulated
Os07g0194100	GO:0006468	protein phosphorylation	biological_process	Up Regulated
Os07g0194100	GO:0004713	protein tyrosine kinase activity	molecular_function	Up Regulated
Os07g0194100	GO:0005524	ATP binding	molecular_function	Up Regulated
Os07g0212400	GO:0006464	cellular protein modification process	biological_process	Up Regulated
Os07g0241600	GO:0016758	transferase activity, transferring hexosyl groups	molecular_function	Down Regulated
Os07g0241600	GO:0008152	metabolic process	biological_process	Down Regulated
Os07g0249900	GO:0016023	cytoplasmic vesicle	cellular_component	Down Regulated
Os07g0249900	GO:0006508	proteolysis	biological_process	Down Regulated
Os07g0249900	GO:0046983	protein dimerization activity	molecular_function	Down Regulated
Os07g0249900	GO:0008237	metallopeptidase activity	molecular_function	Down Regulated
Os07g0412100	GO:0009250	glucan biosynthetic process	biological_process	Up Regulated
Os07g0412100	GO:0009011	starch synthase activity	molecular_function	Up Regulated
Os07g0471900	GO:0005634	nucleus	cellular_component	Down Regulated
Os07g0471900	GO:0045449	regulation of transcription, DNA-templated	biological_process	Down Regulated
Os07g0471900	GO:0030528	obsolete transcription regulator activity	molecular_function	Down Regulated
Os07g0526400	GO:0009058	biosynthetic process	biological_process	Up Regulated
Os07g0526400	GO:0009536	plastid	cellular_component	Up Regulated
Os07g0526400	GO:0008415	transferase activity, transferring acyl groups	molecular_function	Up Regulated
Os07g0529000	GO:0004451	isocitrate lyase activity	molecular_function	Down Regulated
Os07g0529000	GO:0019752	carboxylic acid metabolic process	biological_process	Down Regulated
Os07g0537500	GO:0016023	cytoplasmic vesicle	cellular_component	Down Regulated
Os07g0537500	GO:0004674	protein serine/threonine kinase activity	molecular_function	Down Regulated
Os07g0537500	GO:0006468	protein phosphorylation	biological_process	Down Regulated
Os07g0537500	GO:0005524	ATP binding	molecular_function	Down Regulated
Os07g0538700	GO:0016023	cytoplasmic vesicle	cellular_component	Down Regulated
Os07g0538700	GO:0004674	protein serine/threonine kinase activity	molecular_function	Down Regulated
Os07g0538700	GO:0006468	protein phosphorylation	biological_process	Down Regulated
Os07g0538700	GO:0005524	ATP binding	molecular_function	Down Regulated
Os07g0539900	GO:0016023	cytoplasmic vesicle	cellular_component	Up Regulated
Os07g0564500	GO:0050660	flavin adenine dinucleotide binding	molecular_function	Up Regulated
Os07g0564500	GO:0005739	mitochondrion	cellular_component	Up Regulated
Os07g0564500	GO:0016491	oxidoreductase activity	molecular_function	Up Regulated
Os07g0568700	GO:0016023	cytoplasmic vesicle	cellular_component	Down Regulated
Os07g0568700	GO:0048833	specification of floral organ number	biological_process	Down Regulated
Os07g0568700	GO:0004857	enzyme inhibitor activity	molecular_function	Down Regulated
Os07g0568700	GO:0030154	cell differentiation	biological_process	Down Regulated
Os07g0568700	GO:0005515	protein binding	molecular_function	Down Regulated
Os07g0571600	GO:0045430	chalcone isomerase activity	molecular_function	Down Regulated
Os07g0571600	GO:0009813	flavonoid biosynthetic process	biological_process	Down Regulated
Os07g0571600	GO:0005739	mitochondrion	cellular_component	Down Regulated
Os07g0575900	GO:0005488	binding	molecular_function	Down Regulated
Os07g0575900	GO:0006396	RNA processing	biological_process	Down Regulated
Os07g0575900	GO:0005622	intracellular	cellular_component	Down Regulated
Os07g0586100	GO:0016788	hydrolase activity, acting on ester bonds	molecular_function	Up Regulated
Os07g0586100	GO:0006629	lipid metabolic process	biological_process	Up Regulated
Os07g0586100	GO:0005739	mitochondrion	cellular_component	Up Regulated
Os07g0591100	GO:0016023	cytoplasmic vesicle	cellular_component	Down Regulated
Os07g0599600	GO:0016023	cytoplasmic vesicle	cellular_component	Down Regulated
Os07g0604700	GO:0016023	cytoplasmic vesicle	cellular_component	Down Regulated
Os07g0613800	GO:0016023	cytoplasmic vesicle	cellular_component	Down Regulated
Os07g0645300	GO:0016020	membrane	cellular_component	Down Regulated
Os07g0663800	GO:0008152	metabolic process	biological_process	Down Regulated
Os07g0663800	GO:0005488	binding	molecular_function	Down Regulated
Os07g0663800	GO:0005739	mitochondrion	cellular_component	Down Regulated
Os07g0663800	GO:0016491	oxidoreductase activity	molecular_function	Down Regulated
Os07g0670200	GO:0004497	monooxygenase activity	molecular_function	Down Regulated
Os07g0670200	GO:0008152	metabolic process	biological_process	Down Regulated
Os07g0670300	GO:0004497	monooxygenase activity	molecular_function	Down Regulated
Os07g0670300	GO:0008152	metabolic process	biological_process	Down Regulated
Os07g0673600	GO:0003824	catalytic activity	molecular_function	Down Regulated
Os07g0674400	GO:0016023	cytoplasmic vesicle	cellular_component	Up Regulated
Os07g0677500	GO:0020037	heme binding	molecular_function	Up Regulated
Os07g0677500	GO:0016023	cytoplasmic vesicle	cellular_component	Up Regulated
Os07g0677500	GO:0004601	peroxidase activity	molecular_function	Up Regulated
Os07g0677500	GO:0005509	calcium ion binding	molecular_function	Up Regulated
Os07g0677500	GO:0006979	response to oxidative stress	biological_process	Up Regulated
Os07g0677500	GO:0055114	oxidation-reduction process	biological_process	Up Regulated
Os07g0677500	GO:0009055	electron transfer activity	molecular_function	Up Regulated
Os08g0113000	GO:0020037	heme binding	molecular_function	Down Regulated
Os08g0113000	GO:0016023	cytoplasmic vesicle	cellular_component	Down Regulated
Os08g0113000	GO:0004601	peroxidase activity	molecular_function	Down Regulated
Os08g0113000	GO:0005509	calcium ion binding	molecular_function	Down Regulated
Os08g0113000	GO:0006979	response to oxidative stress	biological_process	Down Regulated
Os08g0113000	GO:0055114	oxidation-reduction process	biological_process	Down Regulated
Os08g0113000	GO:0009055	electron transfer activity	molecular_function	Down Regulated
Os08g0114100	GO:0009536	plastid	cellular_component	Up Regulated
Os08g0114300	GO:0016023	cytoplasmic vesicle	cellular_component	Down Regulated
Os08g0114300	GO:0016020	membrane	cellular_component	Down Regulated
Os08g0114300	GO:0003885	D-arabinono-1,4-lactone oxidase activity	molecular_function	Down Regulated
Os08g0114300	GO:0050660	flavin adenine dinucleotide binding	molecular_function	Down Regulated
Os08g0124700	GO:0006468	protein phosphorylation	biological_process	Up Regulated
Os08g0124700	GO:0016023	cytoplasmic vesicle	cellular_component	Up Regulated
Os08g0124700	GO:0004674	protein serine/threonine kinase activity	molecular_function	Up Regulated
Os08g0124700	GO:0005529	carbohydrate binding	molecular_function	Up Regulated
Os08g0124700	GO:0004872	signaling receptor activity	molecular_function	Up Regulated
Os08g0124700	GO:0005524	ATP binding	molecular_function	Up Regulated
Os08g0130000	GO:0005739	mitochondrion	cellular_component	Down Regulated
Os08g0137400	GO:0016023	cytoplasmic vesicle	cellular_component	Down Regulated
Os08g0137400	GO:0005507	copper ion binding	molecular_function	Down Regulated
Os08g0137400	GO:0009055	electron transfer activity	molecular_function	Down Regulated
Os08g0167800	GO:0000287	magnesium ion binding	molecular_function	Down Regulated
Os08g0167800	GO:0016829	lyase activity	molecular_function	Down Regulated
Os08g0167800	GO:0009536	plastid	cellular_component	Down Regulated
Os08g0167800	GO:0008152	metabolic process	biological_process	Down Regulated
Os08g0174100	GO:0005739	mitochondrion	cellular_component	Down Regulated
Os08g0235600	GO:0016023	cytoplasmic vesicle	cellular_component	Up Regulated
Os08g0240000	GO:0004252	serine-type endopeptidase activity	molecular_function	Down Regulated
Os08g0240000	GO:0008146	sulfotransferase activity	molecular_function	Down Regulated
Os08g0335200	GO:0009536	plastid	cellular_component	Up Regulated
Os08g0387200	GO:0016023	cytoplasmic vesicle	cellular_component	Up Regulated
Os08g0387200	GO:0016021	integral component of membrane	cellular_component	Up Regulated
Os08g0415600	GO:0016567	protein ubiquitination	biological_process	Down Regulated
Os08g0415600	GO:0009536	plastid	cellular_component	Down Regulated
Os08g0415600	GO:0004842	ubiquitin-protein transferase activity	molecular_function	Down Regulated
Os08g0415600	GO:0005488	binding	molecular_function	Down Regulated
Os08g0415600	GO:0000151	ubiquitin ligase complex	cellular_component	Down Regulated
Os08g0454500	GO:0008171	O-methyltransferase activity	molecular_function	Up Regulated
Os08g0454500	GO:0009536	plastid	cellular_component	Up Regulated
Os08g0458200	GO:0005773	vacuole	cellular_component	Up Regulated
Os08g0460000	GO:0016023	cytoplasmic vesicle	cellular_component	Down Regulated
Os08g0469100	GO:0016023	cytoplasmic vesicle	cellular_component	Down Regulated
Os08g0469100	GO:0006508	proteolysis	biological_process	Down Regulated
Os08g0469100	GO:0004190	aspartic-type endopeptidase activity	molecular_function	Down Regulated
Os08g0475400	GO:0016787	hydrolase activity	molecular_function	Down Regulated
Os08g0475400	GO:0009536	plastid	cellular_component	Down Regulated
Os08g0475400	GO:0008152	metabolic process	biological_process	Down Regulated
Os08g0487100	GO:0043565	sequence-specific DNA binding	molecular_function	Down Regulated
Os08g0487100	GO:0003700	DNA-binding transcription factor activity	molecular_function	Down Regulated
Os08g0487100	GO:0005634	nucleus	cellular_component	Down Regulated
Os08g0487100	GO:0005739	mitochondrion	cellular_component	Down Regulated
Os08g0487100	GO:0006355	regulation of transcription, DNA-templated	biological_process	Down Regulated
Os08g0487100	GO:0046983	protein dimerization activity	molecular_function	Down Regulated
Os08g0490600	GO:0016023	cytoplasmic vesicle	cellular_component	Down Regulated
Os08g0507100	GO:0004497	monooxygenase activity	molecular_function	Down Regulated
Os08g0507100	GO:0022900	electron transport chain	biological_process	Down Regulated
Os08g0507100	GO:0020037	heme binding	molecular_function	Down Regulated
Os08g0507100	GO:0009055	electron transfer activity	molecular_function	Down Regulated
Os08g0547800	GO:0016787	hydrolase activity	molecular_function	Down Regulated
Os08g0547800	GO:0008152	metabolic process	biological_process	Down Regulated
Os08g0547800	GO:0005739	mitochondrion	cellular_component	Down Regulated
Os08g0555800	GO:0009536	plastid	cellular_component	Up Regulated
Os08g0556900	GO:0016023	cytoplasmic vesicle	cellular_component	Down Regulated
Os08g0556900	GO:0006508	proteolysis	biological_process	Down Regulated
Os08g0556900	GO:0004197	cysteine-type endopeptidase activity	molecular_function	Down Regulated
Os08g0557200	GO:0016787	hydrolase activity	molecular_function	Down Regulated
Os09g0108600	GO:0009536	plastid	cellular_component	Up Regulated
Os09g0108600	GO:0019318	hexose metabolic process	biological_process	Up Regulated
Os09g0108600	GO:0030246	carbohydrate binding	molecular_function	Up Regulated
Os09g0108600	GO:0016853	isomerase activity	molecular_function	Up Regulated
Os09g0110300	GO:0016023	cytoplasmic vesicle	cellular_component	Up Regulated
Os09g0241100	GO:0016023	cytoplasmic vesicle	cellular_component	Up Regulated
Os09g0272900	GO:0016023	cytoplasmic vesicle	cellular_component	Down Regulated
Os09g0272900	GO:0006511	ubiquitin-dependent protein catabolic process	biological_process	Down Regulated
Os09g0272900	GO:0005515	protein binding	molecular_function	Down Regulated
Os09g0275400	GO:0016023	cytoplasmic vesicle	cellular_component	Down Regulated
Os09g0275400	GO:0004497	monooxygenase activity	molecular_function	Down Regulated
Os09g0275400	GO:0020037	heme binding	molecular_function	Down Regulated
Os09g0275400	GO:0009055	electron transfer activity	molecular_function	Down Regulated
Os09g0322100	GO:0009536	plastid	cellular_component	Up Regulated
Os09g0325800	GO:0009536	plastid	cellular_component	Up Regulated
Os09g0359500	GO:0004674	protein serine/threonine kinase activity	molecular_function	Up Regulated
Os09g0359500	GO:0006468	protein phosphorylation	biological_process	Up Regulated
Os09g0359500	GO:0005524	ATP binding	molecular_function	Up Regulated
Os09g0389000	GO:0005975	carbohydrate metabolic process	biological_process	Up Regulated
Os09g0389000	GO:0004476	mannose-6-phosphate isomerase activity	molecular_function	Up Regulated
Os09g0389000	GO:0008270	zinc ion binding	molecular_function	Up Regulated
Os09g0394700	GO:0009536	plastid	cellular_component	Up Regulated
Os09g0403000	GO:0005739	mitochondrion	cellular_component	Down Regulated
Os09g0421100	GO:0008612	peptidyl-lysine modification to peptidyl-hypusine	biological_process	Down Regulated
Os09g0422500	GO:0016021	integral component of membrane	cellular_component	Down Regulated
Os09g0422500	GO:0030244	cellulose biosynthetic process	biological_process	Down Regulated
Os09g0422500	GO:0007047	cell wall organization	biological_process	Down Regulated
Os09g0422500	GO:0016760	cellulose synthase (UDP-forming) activity	molecular_function	Down Regulated
Os09g0422500	GO:0008270	zinc ion binding	molecular_function	Down Regulated
Os09g0422500	GO:0005515	protein binding	molecular_function	Down Regulated
Os09g0422500	GO:0005886	plasma membrane	cellular_component	Down Regulated
Os09g0447300	GO:0004497	monooxygenase activity	molecular_function	Down Regulated
Os09g0447300	GO:0022900	electron transport chain	biological_process	Down Regulated
Os09g0447300	GO:0020037	heme binding	molecular_function	Down Regulated
Os09g0447300	GO:0009055	electron transfer activity	molecular_function	Down Regulated
Os09g0450600	GO:0005739	mitochondrion	cellular_component	Down Regulated
Os09g0451000	GO:0006508	proteolysis	biological_process	Down Regulated
Os09g0451000	GO:0005506	iron ion binding	molecular_function	Down Regulated
Os09g0451000	GO:0016702	oxidoreductase activity, acting on single donors with incorporation of molecular oxygen, incorporation of two atoms of oxygen	molecular_function	Down Regulated
Os09g0451000	GO:0008237	metallopeptidase activity	molecular_function	Down Regulated
Os09g0451400	GO:0005506	iron ion binding	molecular_function	Down Regulated
Os09g0451400	GO:0055114	oxidation-reduction process	biological_process	Down Regulated
Os09g0451400	GO:0009685	gibberellin metabolic process	biological_process	Down Regulated
Os09g0451400	GO:0016491	oxidoreductase activity	molecular_function	Down Regulated
Os09g0458300	GO:0016023	cytoplasmic vesicle	cellular_component	Up Regulated
Os09g0458300	GO:0016301	kinase activity	molecular_function	Up Regulated
Os09g0458300	GO:0004872	signaling receptor activity	molecular_function	Up Regulated
Os09g0458300	GO:0005515	protein binding	molecular_function	Up Regulated
Os09g0472900	GO:0016023	cytoplasmic vesicle	cellular_component	Up Regulated
Os09g0472900	GO:0005576	extracellular region	cellular_component	Up Regulated
Os09g0478100	GO:0016020	membrane	cellular_component	Up Regulated
Os09g0482900	GO:0016023	cytoplasmic vesicle	cellular_component	Up Regulated
Os09g0482900	GO:0016758	transferase activity, transferring hexosyl groups	molecular_function	Up Regulated
Os09g0482900	GO:0008152	metabolic process	biological_process	Up Regulated
Os09g0488000	GO:0008152	metabolic process	biological_process	Down Regulated
Os09g0488000	GO:0008080	N-acetyltransferase activity	molecular_function	Down Regulated
Os09g0508200	GO:0016023	cytoplasmic vesicle	cellular_component	Down Regulated
Os09g0516500	GO:0009536	plastid	cellular_component	Down Regulated
Os09g0516500	GO:0005783	endoplasmic reticulum	cellular_component	Down Regulated
Os09g0516500	GO:0016020	membrane	cellular_component	Down Regulated
Os09g0516500	GO:0006694	steroid biosynthetic process	biological_process	Down Regulated
Os09g0516500	GO:0003854	3-beta-hydroxy-delta5-steroid dehydrogenase activity	molecular_function	Down Regulated
Os09g0516500	GO:0005488	binding	molecular_function	Down Regulated
Os09g0519100	GO:0005634	nucleus	cellular_component	Down Regulated
Os09g0519100	GO:0045449	regulation of transcription, DNA-templated	biological_process	Down Regulated
Os09g0519100	GO:0030528	obsolete transcription regulator activity	molecular_function	Down Regulated
Os09g0522200	GO:0003700	DNA-binding transcription factor activity	molecular_function	Down Regulated
Os09g0522200	GO:0006355	regulation of transcription, DNA-templated	biological_process	Down Regulated
Os09g0522200	GO:0005634	nucleus	cellular_component	Down Regulated
Os09g0522200	GO:0009536	plastid	cellular_component	Down Regulated
Os09g0522200	GO:0006950	response to stress	biological_process	Down Regulated
Os09g0524300	GO:0006855	drug transmembrane transport	biological_process	Down Regulated
Os09g0524300	GO:0016020	membrane	cellular_component	Down Regulated
Os09g0524300	GO:0015297	antiporter activity	molecular_function	Down Regulated
Os09g0524300	GO:0015238	xenobiotic transmembrane transporter activity	molecular_function	Down Regulated
Os09g0529900	GO:0016830	carbon-carbon lyase activity	molecular_function	Down Regulated
Os09g0529900	GO:0009536	plastid	cellular_component	Down Regulated
Os09g0529900	GO:0006725	cellular aromatic compound metabolic process	biological_process	Down Regulated
Os09g0554200	GO:0016023	cytoplasmic vesicle	cellular_component	Down Regulated
Os09g0554200	GO:0008270	zinc ion binding	molecular_function	Down Regulated
Os09g0554200	GO:0005515	protein binding	molecular_function	Down Regulated
Os09g0569900	GO:0005739	mitochondrion	cellular_component	Down Regulated
Os10g0100700	GO:0003824	catalytic activity	molecular_function	Down Regulated
Os10g0100700	GO:0008615	pyridoxine biosynthetic process	biological_process	Down Regulated
Os10g0135100	GO:0006915	apoptotic process	biological_process	Up Regulated
Os10g0135100	GO:0005524	ATP binding	molecular_function	Up Regulated
Os10g0139500	GO:0008270	zinc ion binding	molecular_function	Up Regulated
Os10g0139500	GO:0005622	intracellular	cellular_component	Up Regulated
Os10g0140300	GO:0016023	cytoplasmic vesicle	cellular_component	Down Regulated
Os10g0140300	GO:0016298	lipase activity	molecular_function	Down Regulated
Os10g0140300	GO:0006629	lipid metabolic process	biological_process	Down Regulated
Os10g0395100	GO:0009536	plastid	cellular_component	Up Regulated
Os10g0409400	GO:0016023	cytoplasmic vesicle	cellular_component	Down Regulated
Os10g0416500	GO:0016023	cytoplasmic vesicle	cellular_component	Up Regulated
Os10g0416500	GO:0043169	cation binding	molecular_function	Up Regulated
Os10g0416500	GO:0005975	carbohydrate metabolic process	biological_process	Up Regulated
Os10g0416500	GO:0004553	hydrolase activity, hydrolyzing O-glycosyl compounds	molecular_function	Up Regulated
Os10g0421500	GO:0009536	plastid	cellular_component	Down Regulated
Os10g0422600	GO:0009737	response to abscisic acid	biological_process	Down Regulated
Os10g0422600	GO:0010162	seed dormancy process	biological_process	Down Regulated
Os10g0442400	GO:0016023	cytoplasmic vesicle	cellular_component	Up Regulated
Os10g0442400	GO:0016020	membrane	cellular_component	Up Regulated
Os10g0464500	GO:0005515	protein binding	molecular_function	Down Regulated
Os10g0464500	GO:0005739	mitochondrion	cellular_component	Down Regulated
Os10g0464500	GO:0008270	zinc ion binding	molecular_function	Down Regulated
Os10g0475100	GO:0005739	mitochondrion	cellular_component	Down Regulated
Os10g0477600	GO:0016020	membrane	cellular_component	Up Regulated
Os10g0477600	GO:0045449	regulation of transcription, DNA-templated	biological_process	Up Regulated
Os10g0477600	GO:0003677	DNA binding	molecular_function	Up Regulated
Os10g0503300	GO:0016747	transferase activity, transferring acyl groups other than amino-acyl groups	molecular_function	Up Regulated
Os10g0503300	GO:0005739	mitochondrion	cellular_component	Up Regulated
Os10g0506000	GO:0005739	mitochondrion	cellular_component	Up Regulated
Os10g0508700	GO:0009536	plastid	cellular_component	Down Regulated
Os10g0517500	GO:0016829	lyase activity	molecular_function	Up Regulated
Os10g0517500	GO:0006520	cellular amino acid metabolic process	biological_process	Up Regulated
Os10g0517500	GO:0030170	pyridoxal phosphate binding	molecular_function	Up Regulated
Os10g0531400	GO:0005737	cytoplasm	cellular_component	Up Regulated
Os10g0531400	GO:0004364	glutathione transferase activity	molecular_function	Up Regulated
Os10g0533500	GO:0006633	fatty acid biosynthetic process	biological_process	Up Regulated
Os10g0533500	GO:0005783	endoplasmic reticulum	cellular_component	Up Regulated
Os10g0533500	GO:0016020	membrane	cellular_component	Up Regulated
Os10g0533500	GO:0005506	iron ion binding	molecular_function	Up Regulated
Os10g0533500	GO:0055114	oxidation-reduction process	biological_process	Up Regulated
Os10g0533500	GO:0016491	oxidoreductase activity	molecular_function	Up Regulated
Os10g0535600	GO:0016020	membrane	cellular_component	Down Regulated
Os10g0539600	GO:0006468	protein phosphorylation	biological_process	Up Regulated
Os10g0539600	GO:0016020	membrane	cellular_component	Up Regulated
Os10g0539600	GO:0004674	protein serine/threonine kinase activity	molecular_function	Up Regulated
Os10g0539600	GO:0005509	calcium ion binding	molecular_function	Up Regulated
Os10g0539600	GO:0005524	ATP binding	molecular_function	Up Regulated
Os10g0539600	GO:0019252	starch biosynthetic process	biological_process	Up Regulated
Os10g0558700	GO:0006508	proteolysis	biological_process	Up Regulated
Os10g0558700	GO:0005506	iron ion binding	molecular_function	Up Regulated
Os10g0558700	GO:0016702	oxidoreductase activity, acting on single donors with incorporation of molecular oxygen, incorporation of two atoms of oxygen	molecular_function	Up Regulated
Os10g0558700	GO:0008237	metallopeptidase activity	molecular_function	Up Regulated
Os10g0569400	GO:0016023	cytoplasmic vesicle	cellular_component	Up Regulated
Os10g0569800	GO:0046983	protein dimerization activity	molecular_function	Up Regulated
Os10g0570200	GO:0016023	cytoplasmic vesicle	cellular_component	Up Regulated
Os11g0106900	GO:0009965	leaf morphogenesis	biological_process	Down Regulated
Os11g0106900	GO:0005515	protein binding	molecular_function	Down Regulated
Os11g0106900	GO:0003677	DNA binding	molecular_function	Down Regulated
Os11g0117600	GO:0003700	DNA-binding transcription factor activity	molecular_function	Down Regulated
Os11g0117600	GO:0043565	sequence-specific DNA binding	molecular_function	Down Regulated
Os11g0117600	GO:0005634	nucleus	cellular_component	Down Regulated
Os11g0117600	GO:0006355	regulation of transcription, DNA-templated	biological_process	Down Regulated
Os11g0120300	GO:0009536	plastid	cellular_component	Down Regulated
Os11g0131100	GO:0009536	plastid	cellular_component	Down Regulated
Os11g0154500	GO:0045449	regulation of transcription, DNA-templated	biological_process	Up Regulated
Os11g0154500	GO:0005739	mitochondrion	cellular_component	Up Regulated
Os11g0154500	GO:0003677	DNA binding	molecular_function	Up Regulated
Os11g0155500	GO:0016020	membrane	cellular_component	Down Regulated
Os11g0155500	GO:0006865	amino acid transport	biological_process	Down Regulated
Os11g0155500	GO:0015171	amino acid transmembrane transporter activity	molecular_function	Down Regulated
Os11g0208400	GO:0006310	DNA recombination	biological_process	Down Regulated
Os11g0208400	GO:0015074	DNA integration	biological_process	Down Regulated
Os11g0208400	GO:0009536	plastid	cellular_component	Down Regulated
Os11g0208400	GO:0003677	DNA binding	molecular_function	Down Regulated
Os11g0212900	GO:0004674	protein serine/threonine kinase activity	molecular_function	Down Regulated
Os11g0212900	GO:0006468	protein phosphorylation	biological_process	Down Regulated
Os11g0212900	GO:0005524	ATP binding	molecular_function	Down Regulated
Os11g0244600	GO:0005543	phospholipid binding	molecular_function	Down Regulated
Os11g0246200	GO:0019941	modification-dependent protein catabolic process	biological_process	Down Regulated
Os11g0264500	GO:0016020	membrane	cellular_component	Down Regulated
Os11g0300700	GO:0006468	protein phosphorylation	biological_process	Down Regulated
Os11g0300700	GO:0005524	ATP binding	molecular_function	Down Regulated
Os11g0300700	GO:0004672	protein kinase activity	molecular_function	Down Regulated
Os11g0454300	GO:0006950	response to stress	biological_process	Down Regulated
Os11g0454300	GO:0009415	response to water	biological_process	Down Regulated
Os11g0488900	GO:0005739	mitochondrion	cellular_component	Down Regulated
Os11g0579400	GO:0005739	mitochondrion	cellular_component	Up Regulated
Os11g0587600	GO:0016020	membrane	cellular_component	Down Regulated
Os11g0587600	GO:0005524	ATP binding	molecular_function	Down Regulated
Os11g0587600	GO:0016887	ATPase activity	molecular_function	Down Regulated
Os11g0592000	GO:0016998	cell wall macromolecule catabolic process	biological_process	Up Regulated
Os11g0592000	GO:0016023	cytoplasmic vesicle	cellular_component	Up Regulated
Os11g0592000	GO:0050832	defense response to fungus	biological_process	Up Regulated
Os11g0592000	GO:0042742	defense response to bacterium	biological_process	Up Regulated
Os11g0592000	GO:0004568	chitinase activity	molecular_function	Up Regulated
Os11g0592000	GO:0006032	chitin catabolic process	biological_process	Up Regulated
Os11g0641500	GO:0046274	lignin catabolic process	biological_process	Down Regulated
Os11g0641500	GO:0005615	extracellular space	cellular_component	Down Regulated
Os11g0641500	GO:0016023	cytoplasmic vesicle	cellular_component	Down Regulated
Os11g0641500	GO:0048046	apoplast	cellular_component	Down Regulated
Os11g0641500	GO:0055114	oxidation-reduction process	biological_process	Down Regulated
Os11g0641500	GO:0005507	copper ion binding	molecular_function	Down Regulated
Os11g0641500	GO:0008471	obsolete laccase activity	molecular_function	Down Regulated
Os11g0660400	GO:0006812	cation transport	biological_process	Up Regulated
Os11g0660400	GO:0016021	integral component of membrane	cellular_component	Up Regulated
Os11g0660400	GO:0006754	ATP biosynthetic process	biological_process	Up Regulated
Os11g0660400	GO:0015662	ion transmembrane transporter activity, phosphorylative mechanism	molecular_function	Up Regulated
Os11g0660400	GO:0005524	ATP binding	molecular_function	Up Regulated
Os11g0676800	GO:0006915	apoptotic process	biological_process	Up Regulated
Os11g0676800	GO:0005524	ATP binding	molecular_function	Up Regulated
Os11g0694100	GO:0016023	cytoplasmic vesicle	cellular_component	Down Regulated
Os11g0694100	GO:0004674	protein serine/threonine kinase activity	molecular_function	Down Regulated
Os11g0694100	GO:0006468	protein phosphorylation	biological_process	Down Regulated
Os11g0694100	GO:0005509	calcium ion binding	molecular_function	Down Regulated
Os11g0694100	GO:0005524	ATP binding	molecular_function	Down Regulated
Os12g0117600	GO:0009536	plastid	cellular_component	Down Regulated
Os12g0117600	GO:0009416	response to light stimulus	biological_process	Down Regulated
Os12g0117600	GO:0005515	protein binding	molecular_function	Down Regulated
Os12g0117600	GO:0004871	obsolete signal transducer activity	molecular_function	Down Regulated
Os12g0117800	GO:0016023	cytoplasmic vesicle	cellular_component	Down Regulated
Os12g0127800	GO:0009536	plastid	cellular_component	Down Regulated
Os12g0130200	GO:0006468	protein phosphorylation	biological_process	Up Regulated
Os12g0130200	GO:0016023	cytoplasmic vesicle	cellular_component	Up Regulated
Os12g0130200	GO:0005529	carbohydrate binding	molecular_function	Up Regulated
Os12g0130200	GO:0004672	protein kinase activity	molecular_function	Up Regulated
Os12g0130200	GO:0005524	ATP binding	molecular_function	Up Regulated
Os12g0130200	GO:0048544	recognition of pollen	biological_process	Up Regulated
Os12g0133300	GO:0016020	membrane	cellular_component	Up Regulated
Os12g0138800	GO:0016023	cytoplasmic vesicle	cellular_component	Up Regulated
Os12g0143400	GO:0005634	nucleus	cellular_component	Up Regulated
Os12g0154400	GO:0016020	membrane	cellular_component	Down Regulated
Os12g0154400	GO:0016192	vesicle-mediated transport	biological_process	Down Regulated
Os12g0154400	GO:0005515	protein binding	molecular_function	Down Regulated
Os12g0159100	GO:0016023	cytoplasmic vesicle	cellular_component	Up Regulated
Os12g0159100	GO:0004386	helicase activity	molecular_function	Up Regulated
Os12g0161100	GO:0016567	protein ubiquitination	biological_process	Down Regulated
Os12g0161100	GO:0004842	ubiquitin-protein transferase activity	molecular_function	Down Regulated
Os12g0161100	GO:0005488	binding	molecular_function	Down Regulated
Os12g0161100	GO:0000151	ubiquitin ligase complex	cellular_component	Down Regulated
Os12g0235700	GO:0016023	cytoplasmic vesicle	cellular_component	Down Regulated
Os12g0235700	GO:0006468	protein phosphorylation	biological_process	Down Regulated
Os12g0235700	GO:0005515	protein binding	molecular_function	Down Regulated
Os12g0235700	GO:0005524	ATP binding	molecular_function	Down Regulated
Os12g0235700	GO:0004672	protein kinase activity	molecular_function	Down Regulated
Os12g0247700	GO:0005529	carbohydrate binding	molecular_function	Down Regulated
Os12g0257600	GO:0016023	cytoplasmic vesicle	cellular_component	Up Regulated
Os12g0257600	GO:0008270	zinc ion binding	molecular_function	Up Regulated
Os12g0257600	GO:0003676	nucleic acid binding	molecular_function	Up Regulated
Os12g0257600	GO:0005507	copper ion binding	molecular_function	Up Regulated
Os12g0257600	GO:0055114	oxidation-reduction process	biological_process	Up Regulated
Os12g0257600	GO:0016491	oxidoreductase activity	molecular_function	Up Regulated
Os12g0267200	GO:0008825	cyclopropane-fatty-acyl-phospholipid synthase activity	molecular_function	Up Regulated
Os12g0267200	GO:0008610	lipid biosynthetic process	biological_process	Up Regulated
Os12g0270900	GO:0004252	serine-type endopeptidase activity	molecular_function	Up Regulated
Os12g0270900	GO:0008146	sulfotransferase activity	molecular_function	Up Regulated
Os12g0274700	GO:0004497	monooxygenase activity	molecular_function	Down Regulated
Os12g0274700	GO:0016984	ribulose-bisphosphate carboxylase activity	molecular_function	Down Regulated
Os12g0274700	GO:0009853	photorespiration	biological_process	Down Regulated
Os12g0274700	GO:0019253	reductive pentose-phosphate cycle	biological_process	Down Regulated
Os12g0274700	GO:0055114	oxidation-reduction process	biological_process	Down Regulated
Os12g0274700	GO:0009507	chloroplast	cellular_component	Down Regulated
Os12g0282400	GO:0005739	mitochondrion	cellular_component	Down Regulated
Os12g0416900	GO:0008270	zinc ion binding	molecular_function	Down Regulated
Os12g0416900	GO:0005622	intracellular	cellular_component	Down Regulated
Os12g0434400	GO:0004177	aminopeptidase activity	molecular_function	Up Regulated
Os12g0434400	GO:0009536	plastid	cellular_component	Up Regulated
Os12g0434400	GO:0008235	metalloexopeptidase activity	molecular_function	Up Regulated
Os12g0434400	GO:0030145	manganese ion binding	molecular_function	Up Regulated
Os12g0434400	GO:0006508	proteolysis	biological_process	Up Regulated
Os12g0454800	GO:0016023	cytoplasmic vesicle	cellular_component	Up Regulated
Os12g0454800	GO:0004674	protein serine/threonine kinase activity	molecular_function	Up Regulated
Os12g0454800	GO:0006468	protein phosphorylation	biological_process	Up Regulated
Os12g0454800	GO:0016020	membrane	cellular_component	Up Regulated
Os12g0454800	GO:0005524	ATP binding	molecular_function	Up Regulated
Os12g0506600	GO:0016023	cytoplasmic vesicle	cellular_component	Up Regulated
Os12g0538600	GO:0022900	electron transport chain	biological_process	Down Regulated
Os12g0538600	GO:0016023	cytoplasmic vesicle	cellular_component	Down Regulated
Os12g0538600	GO:0006810	transport	biological_process	Down Regulated
Os12g0538600	GO:0005576	extracellular region	cellular_component	Down Regulated
Os12g0538600	GO:0045454	cell redox homeostasis	biological_process	Down Regulated
Os12g0538600	GO:0015035	protein disulfide oxidoreductase activity	molecular_function	Down Regulated
Os12g0538600	GO:0009055	electron transfer activity	molecular_function	Down Regulated
Os12g0559200	GO:0005506	iron ion binding	molecular_function	Down Regulated
Os12g0559200	GO:0009536	plastid	cellular_component	Down Regulated
Os12g0559200	GO:0009055	electron transfer activity	molecular_function	Down Regulated
Os12g0559200	GO:0055114	oxidation-reduction process	biological_process	Down Regulated
Os12g0559200	GO:0016165	linoleate 13S-lipoxygenase activity	molecular_function	Down Regulated
Os12g0561900	GO:0005739	mitochondrion	cellular_component	Down Regulated
Os12g0568700	GO:0016020	membrane	cellular_component	Down Regulated
Os12g0578700	GO:0008270	zinc ion binding	molecular_function	Down Regulated
Os12g0578700	GO:0005622	intracellular	cellular_component	Down Regulated
Os12g0581800	GO:0005634	nucleus	cellular_component	Up Regulated
Os12g0581800	GO:0009536	plastid	cellular_component	Up Regulated
Os12g0581800	GO:0051301	cell division	biological_process	Up Regulated
Os12g0581800	GO:0007049	cell cycle	biological_process	Up Regulated
Os12g0588800	GO:0005634	nucleus	cellular_component	Down Regulated
Os12g0588800	GO:0051301	cell division	biological_process	Down Regulated
Os12g0588800	GO:0007049	cell cycle	biological_process	Down Regulated
Os12g0596300	GO:0008270	zinc ion binding	molecular_function	Down Regulated
Os12g0596300	GO:0007242	intracellular signal transduction	biological_process	Down Regulated
Os12g0601300	GO:0006355	regulation of transcription, DNA-templated	biological_process	Down Regulated
Os12g0601300	GO:0005634	nucleus	cellular_component	Down Regulated
Os12g0601300	GO:0046983	protein dimerization activity	molecular_function	Down Regulated
Os12g0601300	GO:0009734	auxin-activated signaling pathway	biological_process	Down Regulated
Os12g0616500	GO:0006812	cation transport	biological_process	Down Regulated
Os12g0616500	GO:0016021	integral component of membrane	cellular_component	Down Regulated
Os12g0616500	GO:0015299	solute:proton antiporter activity	molecular_function	Down Regulated
Os12g0617400	GO:0009536	plastid	cellular_component	Down Regulated
Os12g0629600	GO:0016023	cytoplasmic vesicle	cellular_component	Up Regulated
Os12g0629700	GO:0016023	cytoplasmic vesicle	cellular_component	Up Regulated
Os12g0633600	GO:0016023	cytoplasmic vesicle	cellular_component	Down Regulated
Os12g0633600	GO:0016020	membrane	cellular_component	Down Regulated

## Sheet: TN1- TC_vs_TP
Gene_ID	GO_ID	GO_Desc	GO_Class	Regulation						Count of Gene_ID	Column Labels
Os01g0106400	GO:0003824	catalytic activity	molecular_function	Up Regulated						Row Labels	Down Regulated	Up Regulated	Grand Total
Os01g0106400	GO:0016564	obsolete transcription repressor activity	molecular_function	Up Regulated						biological_process	0.125237	0.109108	0.234345
Os01g0106400	GO:0006808	regulation of nitrogen utilization	biological_process	Up Regulated						cellular_component	0.212524	0.151803	0.364326
Os01g0106400	GO:0005488	binding	molecular_function	Up Regulated						molecular_function	0.197343	0.203985	0.401328
Os01g0106400	GO:0005739	mitochondrion	cellular_component	Up Regulated						Grand Total	0.535104	0.464896	1
Os01g0117200	GO:0016023	cytoplasmic vesicle	cellular_component	Down Regulated
Os01g0117200	GO:0004674	protein serine/threonine kinase activity	molecular_function	Down Regulated
Os01g0117200	GO:0006468	protein phosphorylation	biological_process	Down Regulated
Os01g0117200	GO:0005524	ATP binding	molecular_function	Down Regulated
Os01g0117400	GO:0016023	cytoplasmic vesicle	cellular_component	Up Regulated
Os01g0117400	GO:0004674	protein serine/threonine kinase activity	molecular_function	Up Regulated
Os01g0117400	GO:0006468	protein phosphorylation	biological_process	Up Regulated
Os01g0117400	GO:0005524	ATP binding	molecular_function	Up Regulated
Os01g0136000	GO:0016023	cytoplasmic vesicle	cellular_component	Down Regulated
Os01g0136200	GO:0016023	cytoplasmic vesicle	cellular_component	Up Regulated
Os01g0153800	GO:0016787	hydrolase activity	molecular_function	Down Regulated
Os01g0153800	GO:0008152	metabolic process	biological_process	Down Regulated
Os01g0153800	GO:0005739	mitochondrion	cellular_component	Down Regulated
Os01g0161000	GO:0016023	cytoplasmic vesicle	cellular_component	Up Regulated
Os01g0161000	GO:0005515	protein binding	molecular_function	Up Regulated
Os01g0162300	GO:0016020	membrane	cellular_component	Up Regulated
Os01g0162300	GO:0005515	protein binding	molecular_function	Up Regulated
Os01g0186000	GO:0003700	DNA-binding transcription factor activity	molecular_function	Up Regulated
Os01g0186000	GO:0043565	sequence-specific DNA binding	molecular_function	Up Regulated
Os01g0186000	GO:0005634	nucleus	cellular_component	Up Regulated
Os01g0186000	GO:0006355	regulation of transcription, DNA-templated	biological_process	Up Regulated
Os01g0188900	GO:0016023	cytoplasmic vesicle	cellular_component	Down Regulated
Os01g0201700	GO:0043565	sequence-specific DNA binding	molecular_function	Down Regulated
Os01g0201700	GO:0003700	DNA-binding transcription factor activity	molecular_function	Down Regulated
Os01g0201700	GO:0005634	nucleus	cellular_component	Down Regulated
Os01g0201700	GO:0030154	cell differentiation	biological_process	Down Regulated
Os01g0201700	GO:0006355	regulation of transcription, DNA-templated	biological_process	Down Regulated
Os01g0201700	GO:0009908	flower development	biological_process	Down Regulated
Os01g0208000	GO:0016023	cytoplasmic vesicle	cellular_component	Down Regulated
Os01g0208000	GO:0016020	membrane	cellular_component	Down Regulated
Os01g0230800	GO:0005739	mitochondrion	cellular_component	Down Regulated
Os01g0232100	GO:0005215	transporter activity	molecular_function	Down Regulated
Os01g0232100	GO:0016021	integral component of membrane	cellular_component	Down Regulated
Os01g0232100	GO:0006810	transport	biological_process	Down Regulated
Os01g0232100	GO:0005774	vacuolar membrane	cellular_component	Down Regulated
Os01g0248300	GO:0006952	defense response	biological_process	Down Regulated
Os01g0248300	GO:0009607	response to biotic stimulus	biological_process	Down Regulated
Os01g0311600	GO:0004252	serine-type endopeptidase activity	molecular_function	Down Regulated
Os01g0311600	GO:0008146	sulfotransferase activity	molecular_function	Down Regulated
Os01g0382000	GO:0016023	cytoplasmic vesicle	cellular_component	Up Regulated
Os01g0382000	GO:0005576	extracellular region	cellular_component	Up Regulated
Os01g0382400	GO:0016023	cytoplasmic vesicle	cellular_component	Down Regulated
Os01g0382400	GO:0005576	extracellular region	cellular_component	Down Regulated
Os01g0388000	GO:0004497	monooxygenase activity	molecular_function	Down Regulated
Os01g0388000	GO:0020037	heme binding	molecular_function	Down Regulated
Os01g0388000	GO:0009055	electron transfer activity	molecular_function	Down Regulated
Os01g0508100	GO:0009536	plastid	cellular_component	Down Regulated
Os01g0552500	GO:0005739	mitochondrion	cellular_component	Up Regulated
Os01g0577600	GO:0006468	protein phosphorylation	biological_process	Down Regulated
Os01g0577600	GO:0016023	cytoplasmic vesicle	cellular_component	Down Regulated
Os01g0577600	GO:0016020	membrane	cellular_component	Down Regulated
Os01g0577600	GO:0004674	protein serine/threonine kinase activity	molecular_function	Down Regulated
Os01g0577600	GO:0004713	protein tyrosine kinase activity	molecular_function	Down Regulated
Os01g0577600	GO:0005515	protein binding	molecular_function	Down Regulated
Os01g0577600	GO:0005524	ATP binding	molecular_function	Down Regulated
Os01g0589200	GO:0005739	mitochondrion	cellular_component	Down Regulated
Os01g0597600	GO:0016021	integral component of membrane	cellular_component	Down Regulated
Os01g0601700	GO:0016023	cytoplasmic vesicle	cellular_component	Up Regulated
Os01g0601700	GO:0005515	protein binding	molecular_function	Up Regulated
Os01g0608000	GO:0016023	cytoplasmic vesicle	cellular_component	Down Regulated
Os01g0611000	GO:0016023	cytoplasmic vesicle	cellular_component	Down Regulated
Os01g0615100	GO:0008233	peptidase activity	molecular_function	Up Regulated
Os01g0615100	GO:0009611	response to wounding	biological_process	Up Regulated
Os01g0615100	GO:0004867	serine-type endopeptidase inhibitor activity	molecular_function	Up Regulated
Os01g0622000	GO:0009058	biosynthetic process	biological_process	Down Regulated
Os01g0627800	GO:0004497	monooxygenase activity	molecular_function	Up Regulated
Os01g0627800	GO:0022900	electron transport chain	biological_process	Up Regulated
Os01g0627800	GO:0020037	heme binding	molecular_function	Up Regulated
Os01g0627800	GO:0009055	electron transfer activity	molecular_function	Up Regulated
Os01g0652800	GO:0005634	nucleus	cellular_component	Down Regulated
Os01g0652800	GO:0006354	DNA-templated transcription, elongation	biological_process	Down Regulated
Os01g0652800	GO:0006355	regulation of transcription, DNA-templated	biological_process	Down Regulated
Os01g0652800	GO:0005515	protein binding	molecular_function	Down Regulated
Os01g0652800	GO:0003677	DNA binding	molecular_function	Down Regulated
Os01g0652800	GO:0003746	translation elongation factor activity	molecular_function	Down Regulated
Os01g0652800	GO:0003702	obsolete RNA polymerase II transcription factor activity	molecular_function	Down Regulated
Os01g0660200	GO:0016023	cytoplasmic vesicle	cellular_component	Up Regulated
Os01g0660200	GO:0043169	cation binding	molecular_function	Up Regulated
Os01g0660200	GO:0005975	carbohydrate metabolic process	biological_process	Up Regulated
Os01g0660200	GO:0004553	hydrolase activity, hydrolyzing O-glycosyl compounds	molecular_function	Up Regulated
Os01g0696100	GO:0006813	potassium ion transport	biological_process	Up Regulated
Os01g0696100	GO:0005267	potassium channel activity	molecular_function	Up Regulated
Os01g0696100	GO:0016021	integral component of membrane	cellular_component	Up Regulated
Os01g0701700	GO:0005739	mitochondrion	cellular_component	Down Regulated
Os01g0744200	GO:0016491	oxidoreductase activity	molecular_function	Down Regulated
Os01g0757200	GO:0009685	gibberellin metabolic process	biological_process	Down Regulated
Os01g0757200	GO:0016491	oxidoreductase activity	molecular_function	Down Regulated
Os01g0777500	GO:0003993	acid phosphatase activity	molecular_function	Up Regulated
Os01g0786700	GO:0016023	cytoplasmic vesicle	cellular_component	Down Regulated
Os01g0786700	GO:0016021	integral component of membrane	cellular_component	Down Regulated
Os01g0823100	GO:0016023	cytoplasmic vesicle	cellular_component	Down Regulated
Os01g0823100	GO:0009664	plant-type cell wall organization	biological_process	Down Regulated
Os01g0823100	GO:0016020	membrane	cellular_component	Down Regulated
Os01g0823100	GO:0005576	extracellular region	cellular_component	Down Regulated
Os01g0840100	GO:0016023	cytoplasmic vesicle	cellular_component	Up Regulated
Os01g0840100	GO:0005524	ATP binding	molecular_function	Up Regulated
Os01g0858000	GO:0003677	DNA binding	molecular_function	Up Regulated
Os01g0871600	GO:0006857	oligopeptide transport	biological_process	Down Regulated
Os01g0871600	GO:0005215	transporter activity	molecular_function	Down Regulated
Os01g0871600	GO:0016020	membrane	cellular_component	Down Regulated
Os01g0913900	GO:0003700	DNA-binding transcription factor activity	molecular_function	Down Regulated
Os01g0913900	GO:0043565	sequence-specific DNA binding	molecular_function	Down Regulated
Os01g0913900	GO:0005634	nucleus	cellular_component	Down Regulated
Os01g0913900	GO:0006355	regulation of transcription, DNA-templated	biological_process	Down Regulated
Os01g0940700	GO:0016023	cytoplasmic vesicle	cellular_component	Up Regulated
Os01g0940700	GO:0043169	cation binding	molecular_function	Up Regulated
Os01g0940700	GO:0005975	carbohydrate metabolic process	biological_process	Up Regulated
Os01g0940700	GO:0004553	hydrolase activity, hydrolyzing O-glycosyl compounds	molecular_function	Up Regulated
Os01g0944100	GO:0009536	plastid	cellular_component	Up Regulated
Os01g0944700	GO:0016023	cytoplasmic vesicle	cellular_component	Down Regulated
Os01g0944700	GO:0043169	cation binding	molecular_function	Down Regulated
Os01g0944700	GO:0005975	carbohydrate metabolic process	biological_process	Down Regulated
Os01g0944700	GO:0004553	hydrolase activity, hydrolyzing O-glycosyl compounds	molecular_function	Down Regulated
Os01g0953400	GO:0005739	mitochondrion	cellular_component	Down Regulated
Os02g0127800	GO:0016762	xyloglucan:xyloglucosyl transferase activity	molecular_function	Up Regulated
Os02g0127800	GO:0016023	cytoplasmic vesicle	cellular_component	Up Regulated
Os02g0127800	GO:0048046	apoplast	cellular_component	Up Regulated
Os02g0127800	GO:0005618	cell wall	cellular_component	Up Regulated
Os02g0127800	GO:0006073	cellular glucan metabolic process	biological_process	Up Regulated
Os02g0127800	GO:0004553	hydrolase activity, hydrolyzing O-glycosyl compounds	molecular_function	Up Regulated
Os02g0135200	GO:0006468	protein phosphorylation	biological_process	Up Regulated
Os02g0135200	GO:0005634	nucleus	cellular_component	Up Regulated
Os02g0135200	GO:0005739	mitochondrion	cellular_component	Up Regulated
Os02g0135200	GO:0006952	defense response	biological_process	Up Regulated
Os02g0135200	GO:0004707	MAP kinase activity	molecular_function	Up Regulated
Os02g0135200	GO:0005524	ATP binding	molecular_function	Up Regulated
Os02g0156800	GO:0004872	signaling receptor activity	molecular_function	Up Regulated
Os02g0156800	GO:0005515	protein binding	molecular_function	Up Regulated
Os02g0160300	GO:0009536	plastid	cellular_component	Up Regulated
Os02g0160400	GO:0016020	membrane	cellular_component	Down Regulated
Os02g0186100	GO:0016023	cytoplasmic vesicle	cellular_component	Down Regulated
Os02g0186100	GO:0004497	monooxygenase activity	molecular_function	Down Regulated
Os02g0186100	GO:0020037	heme binding	molecular_function	Down Regulated
Os02g0186100	GO:0009055	electron transfer activity	molecular_function	Down Regulated
Os02g0199300	GO:0009536	plastid	cellular_component	Down Regulated
Os02g0199300	GO:0006457	protein folding	biological_process	Down Regulated
Os02g0199300	GO:0003755	peptidyl-prolyl cis-trans isomerase activity	molecular_function	Down Regulated
Os02g0206400	GO:0016758	transferase activity, transferring hexosyl groups	molecular_function	Down Regulated
Os02g0206400	GO:0009536	plastid	cellular_component	Down Regulated
Os02g0206400	GO:0008152	metabolic process	biological_process	Down Regulated
Os02g0207100	GO:0016758	transferase activity, transferring hexosyl groups	molecular_function	Up Regulated
Os02g0207100	GO:0008152	metabolic process	biological_process	Up Regulated
Os02g0255900	GO:0016023	cytoplasmic vesicle	cellular_component	Down Regulated
Os02g0278700	GO:0016829	lyase activity	molecular_function	Down Regulated
Os02g0278700	GO:0000287	magnesium ion binding	molecular_function	Down Regulated
Os02g0278700	GO:0051504	diterpene phytoalexin precursor biosynthetic process pathway	biological_process	Down Regulated
Os02g0278700	GO:0009685	gibberellin metabolic process	biological_process	Down Regulated
Os02g0278700	GO:0009905	ent-copalyl diphosphate synthase activity	molecular_function	Down Regulated
Os02g0278700	GO:0009507	chloroplast	cellular_component	Down Regulated
Os02g0323000	GO:0042626	ATPase-coupled transmembrane transporter activity	molecular_function	Up Regulated
Os02g0323000	GO:0006810	transport	biological_process	Up Regulated
Os02g0323000	GO:0016021	integral component of membrane	cellular_component	Up Regulated
Os02g0323000	GO:0005524	ATP binding	molecular_function	Up Regulated
Os02g0482400	GO:0003824	catalytic activity	molecular_function	Down Regulated
Os02g0482400	GO:0006596	polyamine biosynthetic process	biological_process	Down Regulated
Os02g0486500	GO:0016747	transferase activity, transferring acyl groups other than amino-acyl groups	molecular_function	Up Regulated
Os02g0486500	GO:0005739	mitochondrion	cellular_component	Up Regulated
Os02g0538400	GO:0016020	membrane	cellular_component	Down Regulated
Os02g0538400	GO:0005488	binding	molecular_function	Down Regulated
Os02g0548700	GO:0016567	protein ubiquitination	biological_process	Down Regulated
Os02g0548700	GO:0004842	ubiquitin-protein transferase activity	molecular_function	Down Regulated
Os02g0548700	GO:0005488	binding	molecular_function	Down Regulated
Os02g0548700	GO:0005739	mitochondrion	cellular_component	Down Regulated
Os02g0548700	GO:0000151	ubiquitin ligase complex	cellular_component	Down Regulated
Os02g0550400	GO:0005488	binding	molecular_function	Up Regulated
Os02g0599700	GO:0008287	protein serine/threonine phosphatase complex	cellular_component	Up Regulated
Os02g0599700	GO:0016023	cytoplasmic vesicle	cellular_component	Up Regulated
Os02g0599700	GO:0006470	protein dephosphorylation	biological_process	Up Regulated
Os02g0599700	GO:0000287	magnesium ion binding	molecular_function	Up Regulated
Os02g0599700	GO:0030145	manganese ion binding	molecular_function	Up Regulated
Os02g0599700	GO:0004722	protein serine/threonine phosphatase activity	molecular_function	Up Regulated
Os02g0616300	GO:0009561	megagametogenesis	biological_process	Down Regulated
Os02g0616300	GO:0005731	nucleolus organizer region	cellular_component	Down Regulated
Os02g0616300	GO:0035197	siRNA binding	molecular_function	Down Regulated
Os02g0616300	GO:0005739	mitochondrion	cellular_component	Down Regulated
Os02g0616300	GO:0055046	microgametogenesis	biological_process	Down Regulated
Os02g0616300	GO:0033169	histone H3-K9 demethylation	biological_process	Down Regulated
Os02g0616300	GO:0007143	female meiotic nuclear division	biological_process	Down Regulated
Os02g0616300	GO:0007140	male meiotic nuclear division	biological_process	Down Regulated
Os02g0627700	GO:0016020	membrane	cellular_component	Down Regulated
Os02g0632800	GO:0016023	cytoplasmic vesicle	cellular_component	Up Regulated
Os02g0632800	GO:0004674	protein serine/threonine kinase activity	molecular_function	Up Regulated
Os02g0632800	GO:0006468	protein phosphorylation	biological_process	Up Regulated
Os02g0632800	GO:0005524	ATP binding	molecular_function	Up Regulated
Os02g0641300	GO:0005634	nucleus	cellular_component	Up Regulated
Os02g0641300	GO:0045449	regulation of transcription, DNA-templated	biological_process	Up Regulated
Os02g0641300	GO:0003677	DNA binding	molecular_function	Up Regulated
Os02g0689900	GO:0016020	membrane	cellular_component	Down Regulated
Os02g0690600	GO:0016567	protein ubiquitination	biological_process	Up Regulated
Os02g0690600	GO:0004842	ubiquitin-protein transferase activity	molecular_function	Up Regulated
Os02g0690600	GO:0005488	binding	molecular_function	Up Regulated
Os02g0690600	GO:0005739	mitochondrion	cellular_component	Up Regulated
Os02g0690600	GO:0000151	ubiquitin ligase complex	cellular_component	Up Regulated
Os02g0695900	GO:0006857	oligopeptide transport	biological_process	Down Regulated
Os02g0695900	GO:0015031	protein transport	biological_process	Down Regulated
Os02g0695900	GO:0016021	integral component of membrane	cellular_component	Down Regulated
Os02g0695900	GO:0015198	oligopeptide transmembrane transporter activity	molecular_function	Down Regulated
Os02g0699000	GO:0006857	oligopeptide transport	biological_process	Up Regulated
Os02g0699000	GO:0005215	transporter activity	molecular_function	Up Regulated
Os02g0699000	GO:0016020	membrane	cellular_component	Up Regulated
Os02g0716800	GO:0016020	membrane	cellular_component	Down Regulated
Os02g0720500	GO:0006508	proteolysis	biological_process	Down Regulated
Os02g0720500	GO:0004190	aspartic-type endopeptidase activity	molecular_function	Down Regulated
Os02g0720500	GO:0003677	DNA binding	molecular_function	Down Regulated
Os02g0728300	GO:0016021	integral component of membrane	cellular_component	Down Regulated
Os02g0733400	GO:0005515	protein binding	molecular_function	Down Regulated
Os02g0738200	GO:0016567	protein ubiquitination	biological_process	Up Regulated
Os02g0738200	GO:0004842	ubiquitin-protein transferase activity	molecular_function	Up Regulated
Os02g0738200	GO:0005488	binding	molecular_function	Up Regulated
Os02g0738200	GO:0005739	mitochondrion	cellular_component	Up Regulated
Os02g0738200	GO:0000151	ubiquitin ligase complex	cellular_component	Up Regulated
Os02g0753000	GO:0009536	plastid	cellular_component	Down Regulated
Os02g0757800	GO:0009536	plastid	cellular_component	Down Regulated
Os02g0772100	GO:0009536	plastid	cellular_component	Down Regulated
Os02g0774700	GO:0009536	plastid	cellular_component	Up Regulated
Os02g0779300	GO:0009536	plastid	cellular_component	Down Regulated
Os02g0802200	GO:0016023	cytoplasmic vesicle	cellular_component	Up Regulated
Os02g0802200	GO:0016020	membrane	cellular_component	Up Regulated
Os02g0802200	GO:0016798	hydrolase activity, acting on glycosyl bonds	molecular_function	Up Regulated
Os02g0802500	GO:0016023	cytoplasmic vesicle	cellular_component	Up Regulated
Os02g0802500	GO:0016020	membrane	cellular_component	Up Regulated
Os02g0802500	GO:0015992	proton transmembrane transport	biological_process	Up Regulated
Os02g0802500	GO:0009678	pyrophosphate hydrolysis-driven proton transmembrane transporter activity	molecular_function	Up Regulated
Os02g0802500	GO:0004427	inorganic diphosphatase activity	molecular_function	Up Regulated
Os02g0814000	GO:0016023	cytoplasmic vesicle	cellular_component	Up Regulated
Os02g0814000	GO:0004607	phosphatidylcholine-sterol O-acyltransferase activity	molecular_function	Up Regulated
Os02g0814000	GO:0006629	lipid metabolic process	biological_process	Up Regulated
Os03g0106400	GO:0009536	plastid	cellular_component	Down Regulated
Os03g0106400	GO:0009081	branched-chain amino acid metabolic process	biological_process	Down Regulated
Os03g0106400	GO:0004084	branched-chain-amino-acid transaminase activity	molecular_function	Down Regulated
Os03g0118200	GO:0016021	integral component of membrane	cellular_component	Down Regulated
Os03g0129800	GO:0005634	nucleus	cellular_component	Down Regulated
Os03g0129800	GO:0045449	regulation of transcription, DNA-templated	biological_process	Down Regulated
Os03g0129800	GO:0003677	DNA binding	molecular_function	Down Regulated
Os03g0163500	GO:0006904	vesicle docking involved in exocytosis	biological_process	Up Regulated
Os03g0163500	GO:0000145	exocyst	cellular_component	Up Regulated
Os03g0165900	GO:0005488	binding	molecular_function	Up Regulated
Os03g0179700	GO:0005515	protein binding	molecular_function	Down Regulated
Os03g0180900	GO:0009555	pollen development	biological_process	Up Regulated
Os03g0180900	GO:0005634	nucleus	cellular_component	Up Regulated
Os03g0180900	GO:0009867	jasmonic acid mediated signaling pathway	biological_process	Up Regulated
Os03g0180900	GO:0006355	regulation of transcription, DNA-templated	biological_process	Up Regulated
Os03g0180900	GO:0042742	defense response to bacterium	biological_process	Up Regulated
Os03g0180900	GO:0005515	protein binding	molecular_function	Up Regulated
Os03g0180900	GO:0009908	flower development	biological_process	Up Regulated
Os03g0188100	GO:0006855	drug transmembrane transport	biological_process	Up Regulated
Os03g0188100	GO:0016020	membrane	cellular_component	Up Regulated
Os03g0188100	GO:0015297	antiporter activity	molecular_function	Up Regulated
Os03g0188100	GO:0015238	xenobiotic transmembrane transporter activity	molecular_function	Up Regulated
Os03g0190300	GO:0005515	protein binding	molecular_function	Down Regulated
Os03g0190300	GO:0005739	mitochondrion	cellular_component	Down Regulated
Os03g0197200	GO:0016021	integral component of membrane	cellular_component	Up Regulated
Os03g0197200	GO:0005351	carbohydrate:proton symporter activity	molecular_function	Up Regulated
Os03g0197200	GO:0055085	transmembrane transport	biological_process	Up Regulated
Os03g0197200	GO:0008643	carbohydrate transport	biological_process	Up Regulated
Os03g0225900	GO:0004497	monooxygenase activity	molecular_function	Down Regulated
Os03g0225900	GO:0009536	plastid	cellular_component	Down Regulated
Os03g0225900	GO:0020037	heme binding	molecular_function	Down Regulated
Os03g0225900	GO:0009055	electron transfer activity	molecular_function	Down Regulated
Os03g0232400	GO:0016023	cytoplasmic vesicle	cellular_component	Down Regulated
Os03g0232400	GO:0005576	extracellular region	cellular_component	Down Regulated
Os03g0232400	GO:0008083	growth factor activity	molecular_function	Down Regulated
Os03g0232400	GO:0008283	cell population proliferation	biological_process	Down Regulated
Os03g0235400	GO:0005739	mitochondrion	cellular_component	Down Regulated
Os03g0245800	GO:0006950	response to stress	biological_process	Up Regulated
Os03g0245800	GO:0009536	plastid	cellular_component	Up Regulated
Os03g0250200	GO:0016023	cytoplasmic vesicle	cellular_component	Down Regulated
Os03g0258000	GO:0016023	cytoplasmic vesicle	cellular_component	Up Regulated
Os03g0258000	GO:0004674	protein serine/threonine kinase activity	molecular_function	Up Regulated
Os03g0258000	GO:0006468	protein phosphorylation	biological_process	Up Regulated
Os03g0258000	GO:0005529	carbohydrate binding	molecular_function	Up Regulated
Os03g0258000	GO:0005524	ATP binding	molecular_function	Up Regulated
Os03g0261100	GO:0016023	cytoplasmic vesicle	cellular_component	Down Regulated
Os03g0261100	GO:0004623	phospholipase A2 activity	molecular_function	Down Regulated
Os03g0261100	GO:0006644	phospholipid metabolic process	biological_process	Down Regulated
Os03g0261100	GO:0016042	lipid catabolic process	biological_process	Down Regulated
Os03g0266900	GO:0016023	cytoplasmic vesicle	cellular_component	Up Regulated
Os03g0281300	GO:0005739	mitochondrion	cellular_component	Down Regulated
Os03g0305800	GO:0016758	transferase activity, transferring hexosyl groups	molecular_function	Up Regulated
Os03g0305800	GO:0016021	integral component of membrane	cellular_component	Up Regulated
Os03g0305800	GO:0005739	mitochondrion	cellular_component	Up Regulated
Os03g0307300	GO:0030418	nicotianamine biosynthetic process	biological_process	Down Regulated
Os03g0307300	GO:0006826	iron ion transport	biological_process	Down Regulated
Os03g0307300	GO:0030410	nicotianamine synthase activity	molecular_function	Down Regulated
Os03g0307700	GO:0007242	intracellular signal transduction	biological_process	Down Regulated
Os03g0318400	GO:0005739	mitochondrion	cellular_component	Down Regulated
Os03g0321100	GO:0005739	mitochondrion	cellular_component	Down Regulated
Os03g0322900	GO:0005739	mitochondrion	cellular_component	Down Regulated
Os03g0332900	GO:0016023	cytoplasmic vesicle	cellular_component	Up Regulated
Os03g0332900	GO:0006468	protein phosphorylation	biological_process	Up Regulated
Os03g0332900	GO:0005515	protein binding	molecular_function	Up Regulated
Os03g0332900	GO:0005524	ATP binding	molecular_function	Up Regulated
Os03g0332900	GO:0004672	protein kinase activity	molecular_function	Up Regulated
Os03g0379300	GO:0005634	nucleus	cellular_component	Down Regulated
Os03g0379300	GO:0045449	regulation of transcription, DNA-templated	biological_process	Down Regulated
Os03g0379300	GO:0030528	obsolete transcription regulator activity	molecular_function	Down Regulated
Os03g0431600	GO:0009536	plastid	cellular_component	Down Regulated
Os03g0439700	GO:0016020	membrane	cellular_component	Down Regulated
Os03g0439700	GO:0005739	mitochondrion	cellular_component	Down Regulated
Os03g0448500	GO:0005509	calcium ion binding	molecular_function	Up Regulated
Os03g0563100	GO:0016023	cytoplasmic vesicle	cellular_component	Up Regulated
Os03g0563100	GO:0016020	membrane	cellular_component	Up Regulated
Os03g0563100	GO:0003885	D-arabinono-1,4-lactone oxidase activity	molecular_function	Up Regulated
Os03g0563100	GO:0050660	flavin adenine dinucleotide binding	molecular_function	Up Regulated
Os03g0564600	GO:0016023	cytoplasmic vesicle	cellular_component	Down Regulated
Os03g0575200	GO:0016020	membrane	cellular_component	Up Regulated
Os03g0596800	GO:0016023	cytoplasmic vesicle	cellular_component	Down Regulated
Os03g0607200	GO:0016023	cytoplasmic vesicle	cellular_component	Up Regulated
Os03g0610800	GO:0009536	plastid	cellular_component	Down Regulated
Os03g0610800	GO:0004867	serine-type endopeptidase inhibitor activity	molecular_function	Down Regulated
Os03g0647800	GO:0016023	cytoplasmic vesicle	cellular_component	Down Regulated
Os03g0703100	GO:0043169	cation binding	molecular_function	Up Regulated
Os03g0703100	GO:0005975	carbohydrate metabolic process	biological_process	Up Regulated
Os03g0703100	GO:0005739	mitochondrion	cellular_component	Up Regulated
Os03g0703100	GO:0004553	hydrolase activity, hydrolyzing O-glycosyl compounds	molecular_function	Up Regulated
Os03g0708000	GO:0016023	cytoplasmic vesicle	cellular_component	Down Regulated
Os03g0708000	GO:0004623	phospholipase A2 activity	molecular_function	Down Regulated
Os03g0708000	GO:0006644	phospholipid metabolic process	biological_process	Down Regulated
Os03g0708000	GO:0016042	lipid catabolic process	biological_process	Down Regulated
Os03g0726300	GO:0016023	cytoplasmic vesicle	cellular_component	Down Regulated
Os03g0726300	GO:0016020	membrane	cellular_component	Down Regulated
Os03g0785900	GO:0005737	cytoplasm	cellular_component	Up Regulated
Os03g0785900	GO:0004364	glutathione transferase activity	molecular_function	Up Regulated
Os03g0807900	GO:0009536	plastid	cellular_component	Up Regulated
Os03g0814800	GO:0009536	plastid	cellular_component	Down Regulated
Os03g0820500	GO:0016023	cytoplasmic vesicle	cellular_component	Up Regulated
Os03g0821200	GO:0009536	plastid	cellular_component	Up Regulated
Os03g0830400	GO:0016021	integral component of membrane	cellular_component	Up Regulated
Os03g0830400	GO:0006979	response to oxidative stress	biological_process	Up Regulated
Os03g0830400	GO:0005886	plasma membrane	cellular_component	Up Regulated
Os03g0841600	GO:0016758	transferase activity, transferring hexosyl groups	molecular_function	Up Regulated
Os03g0841600	GO:0005739	mitochondrion	cellular_component	Up Regulated
Os03g0841600	GO:0008152	metabolic process	biological_process	Up Regulated
Os03g0852800	GO:0016788	hydrolase activity, acting on ester bonds	molecular_function	Up Regulated
Os04g0107900	GO:0006457	protein folding	biological_process	Up Regulated
Os04g0107900	GO:0005524	ATP binding	molecular_function	Up Regulated
Os04g0107900	GO:0051082	unfolded protein binding	molecular_function	Up Regulated
Os04g0111200	GO:0004781	sulfate adenylyltransferase (ATP) activity	molecular_function	Up Regulated
Os04g0111200	GO:0009536	plastid	cellular_component	Up Regulated
Os04g0111200	GO:0000103	sulfate assimilation	biological_process	Up Regulated
Os04g0112100	GO:0006915	apoptotic process	biological_process	Up Regulated
Os04g0112100	GO:0005524	ATP binding	molecular_function	Up Regulated
Os04g0115700	GO:0015074	DNA integration	biological_process	Down Regulated
Os04g0115700	GO:0003677	DNA binding	molecular_function	Down Regulated
Os04g0127500	GO:0006468	protein phosphorylation	biological_process	Up Regulated
Os04g0127500	GO:0016023	cytoplasmic vesicle	cellular_component	Up Regulated
Os04g0127500	GO:0016020	membrane	cellular_component	Up Regulated
Os04g0127500	GO:0004674	protein serine/threonine kinase activity	molecular_function	Up Regulated
Os04g0127500	GO:0005509	calcium ion binding	molecular_function	Up Regulated
Os04g0127500	GO:0005524	ATP binding	molecular_function	Up Regulated
Os04g0128300	GO:0008270	zinc ion binding	molecular_function	Up Regulated
Os04g0128300	GO:0005622	intracellular	cellular_component	Up Regulated
Os04g0206000	GO:0016758	transferase activity, transferring hexosyl groups	molecular_function	Down Regulated
Os04g0206000	GO:0005739	mitochondrion	cellular_component	Down Regulated
Os04g0206000	GO:0008152	metabolic process	biological_process	Down Regulated
Os04g0227200	GO:0005739	mitochondrion	cellular_component	Up Regulated
Os04g0339400	GO:0009536	plastid	cellular_component	Up Regulated
Os04g0339400	GO:0055114	oxidation-reduction process	biological_process	Up Regulated
Os04g0339400	GO:0016491	oxidoreductase activity	molecular_function	Up Regulated
Os04g0350100	GO:0006952	defense response	biological_process	Down Regulated
Os04g0350100	GO:0005840	ribosome	cellular_component	Down Regulated
Os04g0350100	GO:0016023	cytoplasmic vesicle	cellular_component	Down Regulated
Os04g0350100	GO:0003735	structural constituent of ribosome	molecular_function	Down Regulated
Os04g0350100	GO:0005576	extracellular region	cellular_component	Down Regulated
Os04g0350100	GO:0004869	cysteine-type endopeptidase inhibitor activity	molecular_function	Down Regulated
Os04g0350100	GO:0006412	translation	biological_process	Down Regulated
Os04g0366000	GO:0016023	cytoplasmic vesicle	cellular_component	Up Regulated
Os04g0366000	GO:0004674	protein serine/threonine kinase activity	molecular_function	Up Regulated
Os04g0366000	GO:0006468	protein phosphorylation	biological_process	Up Regulated
Os04g0366000	GO:0005509	calcium ion binding	molecular_function	Up Regulated
Os04g0366000	GO:0005524	ATP binding	molecular_function	Up Regulated
Os04g0416100	GO:0005739	mitochondrion	cellular_component	Up Regulated
Os04g0432100	GO:0006355	regulation of transcription, DNA-templated	biological_process	Up Regulated
Os04g0450300	GO:0016023	cytoplasmic vesicle	cellular_component	Down Regulated
Os04g0450300	GO:0008270	zinc ion binding	molecular_function	Down Regulated
Os04g0450300	GO:0005515	protein binding	molecular_function	Down Regulated
Os04g0472300	GO:0016023	cytoplasmic vesicle	cellular_component	Down Regulated
Os04g0472300	GO:0006071	glycerol metabolic process	biological_process	Down Regulated
Os04g0472300	GO:0006629	lipid metabolic process	biological_process	Down Regulated
Os04g0472300	GO:0008889	glycerophosphodiester phosphodiesterase activity	molecular_function	Down Regulated
Os04g0486800	GO:0009536	plastid	cellular_component	Up Regulated
Os04g0488400	GO:0048572	short-day photoperiodism	biological_process	Up Regulated
Os04g0488400	GO:0048510	regulation of timing of transition from vegetative to reproductive phase	biological_process	Up Regulated
Os04g0488400	GO:0008429	phosphatidylethanolamine binding	molecular_function	Up Regulated
Os04g0488400	GO:0010229	inflorescence development	biological_process	Up Regulated
Os04g0488400	GO:0003700	DNA-binding transcription factor activity	molecular_function	Up Regulated
Os04g0493400	GO:0016023	cytoplasmic vesicle	cellular_component	Down Regulated
Os04g0493400	GO:0004568	chitinase activity	molecular_function	Down Regulated
Os04g0493400	GO:0006032	chitin catabolic process	biological_process	Down Regulated
Os04g0493400	GO:0051707	response to other organism	biological_process	Down Regulated
Os04g0493400	GO:0016998	cell wall macromolecule catabolic process	biological_process	Down Regulated
Os04g0494100	GO:0016023	cytoplasmic vesicle	cellular_component	Down Regulated
Os04g0494100	GO:0004568	chitinase activity	molecular_function	Down Regulated
Os04g0494100	GO:0006032	chitin catabolic process	biological_process	Down Regulated
Os04g0494100	GO:0008061	chitin binding	molecular_function	Down Regulated
Os04g0494100	GO:0016998	cell wall macromolecule catabolic process	biological_process	Down Regulated
Os04g0513900	GO:0016023	cytoplasmic vesicle	cellular_component	Down Regulated
Os04g0513900	GO:0043169	cation binding	molecular_function	Down Regulated
Os04g0513900	GO:0005975	carbohydrate metabolic process	biological_process	Down Regulated
Os04g0513900	GO:0004553	hydrolase activity, hydrolyzing O-glycosyl compounds	molecular_function	Down Regulated
Os04g0518800	GO:0005739	mitochondrion	cellular_component	Down Regulated
Os04g0530900	GO:0016023	cytoplasmic vesicle	cellular_component	Down Regulated
Os04g0530900	GO:0016757	transferase activity, transferring glycosyl groups	molecular_function	Down Regulated
Os04g0541100	GO:0005634	nucleus	cellular_component	Down Regulated
Os04g0541100	GO:0003677	DNA binding	molecular_function	Down Regulated
Os04g0541700	GO:0003700	DNA-binding transcription factor activity	molecular_function	Up Regulated
Os04g0541700	GO:0043565	sequence-specific DNA binding	molecular_function	Up Regulated
Os04g0541700	GO:0005634	nucleus	cellular_component	Up Regulated
Os04g0541700	GO:0006355	regulation of transcription, DNA-templated	biological_process	Up Regulated
Os04g0556400	GO:0016758	transferase activity, transferring hexosyl groups	molecular_function	Up Regulated
Os04g0556400	GO:0008152	metabolic process	biological_process	Up Regulated
Os04g0581000	GO:0005506	iron ion binding	molecular_function	Up Regulated
Os04g0581000	GO:0055114	oxidation-reduction process	biological_process	Up Regulated
Os04g0581000	GO:0009685	gibberellin metabolic process	biological_process	Up Regulated
Os04g0581000	GO:0016491	oxidoreductase activity	molecular_function	Up Regulated
Os04g0584300	GO:0005739	mitochondrion	cellular_component	Up Regulated
Os04g0584500	GO:0016567	protein ubiquitination	biological_process	Up Regulated
Os04g0584500	GO:0009536	plastid	cellular_component	Up Regulated
Os04g0584500	GO:0004842	ubiquitin-protein transferase activity	molecular_function	Up Regulated
Os04g0584500	GO:0005488	binding	molecular_function	Up Regulated
Os04g0584500	GO:0000151	ubiquitin ligase complex	cellular_component	Up Regulated
Os04g0593400	GO:0006952	defense response	biological_process	Down Regulated
Os04g0593400	GO:0009607	response to biotic stimulus	biological_process	Down Regulated
Os04g0598500	GO:0016023	cytoplasmic vesicle	cellular_component	Down Regulated
Os04g0604000	GO:0016023	cytoplasmic vesicle	cellular_component	Down Regulated
Os04g0612500	GO:0016023	cytoplasmic vesicle	cellular_component	Down Regulated
Os04g0612500	GO:0006869	lipid transport	biological_process	Down Regulated
Os04g0631600	GO:0005634	nucleus	cellular_component	Down Regulated
Os04g0631600	GO:0045449	regulation of transcription, DNA-templated	biological_process	Down Regulated
Os04g0631600	GO:0030528	obsolete transcription regulator activity	molecular_function	Down Regulated
Os04g0633200	GO:0006468	protein phosphorylation	biological_process	Up Regulated
Os04g0633200	GO:0016023	cytoplasmic vesicle	cellular_component	Up Regulated
Os04g0633200	GO:0016020	membrane	cellular_component	Up Regulated
Os04g0633200	GO:0004674	protein serine/threonine kinase activity	molecular_function	Up Regulated
Os04g0633200	GO:0005529	carbohydrate binding	molecular_function	Up Regulated
Os04g0633200	GO:0005524	ATP binding	molecular_function	Up Regulated
Os04g0633200	GO:0048544	recognition of pollen	biological_process	Up Regulated
Os04g0640300	GO:0016023	cytoplasmic vesicle	cellular_component	Down Regulated
Os04g0686000	GO:0016567	protein ubiquitination	biological_process	Down Regulated
Os04g0686000	GO:0004842	ubiquitin-protein transferase activity	molecular_function	Down Regulated
Os04g0686000	GO:0005488	binding	molecular_function	Down Regulated
Os04g0686000	GO:0005739	mitochondrion	cellular_component	Down Regulated
Os04g0686000	GO:0000151	ubiquitin ligase complex	cellular_component	Down Regulated
Os04g0690600	GO:0006355	regulation of transcription, DNA-templated	biological_process	Up Regulated
Os04g0690600	GO:0005634	nucleus	cellular_component	Up Regulated
Os04g0690600	GO:0009536	plastid	cellular_component	Up Regulated
Os04g0690600	GO:0009734	auxin-activated signaling pathway	biological_process	Up Regulated
Os04g0690600	GO:0003677	DNA binding	molecular_function	Up Regulated
Os04g0690800	GO:0016020	membrane	cellular_component	Down Regulated
Os04g0690800	GO:0009765	photosynthesis, light harvesting	biological_process	Down Regulated
Os05g0114000	GO:0005737	cytoplasm	cellular_component	Up Regulated
Os05g0114000	GO:0016020	membrane	cellular_component	Up Regulated
Os05g0114000	GO:0006796	phosphate-containing compound metabolic process	biological_process	Up Regulated
Os05g0114000	GO:0000287	magnesium ion binding	molecular_function	Up Regulated
Os05g0114000	GO:0004427	inorganic diphosphatase activity	molecular_function	Up Regulated
Os05g0124600	GO:0005739	mitochondrion	cellular_component	Down Regulated
Os05g0127200	GO:0004435	phosphatidylinositol phospholipase C activity	molecular_function	Down Regulated
Os05g0127200	GO:0007242	intracellular signal transduction	biological_process	Down Regulated
Os05g0127200	GO:0005739	mitochondrion	cellular_component	Down Regulated
Os05g0127200	GO:0004871	obsolete signal transducer activity	molecular_function	Down Regulated
Os05g0127200	GO:0006629	lipid metabolic process	biological_process	Down Regulated
Os05g0139100	GO:0005634	nucleus	cellular_component	Down Regulated
Os05g0139100	GO:0009536	plastid	cellular_component	Down Regulated
Os05g0139100	GO:0045449	regulation of transcription, DNA-templated	biological_process	Down Regulated
Os05g0139100	GO:0030528	obsolete transcription regulator activity	molecular_function	Down Regulated
Os05g0153000	GO:0016023	cytoplasmic vesicle	cellular_component	Up Regulated
Os05g0162000	GO:0020037	heme binding	molecular_function	Down Regulated
Os05g0162000	GO:0016023	cytoplasmic vesicle	cellular_component	Down Regulated
Os05g0162000	GO:0004601	peroxidase activity	molecular_function	Down Regulated
Os05g0162000	GO:0005509	calcium ion binding	molecular_function	Down Regulated
Os05g0162000	GO:0006979	response to oxidative stress	biological_process	Down Regulated
Os05g0162000	GO:0055114	oxidation-reduction process	biological_process	Down Regulated
Os05g0162000	GO:0009055	electron transfer activity	molecular_function	Down Regulated
Os05g0280700	GO:0016023	cytoplasmic vesicle	cellular_component	Down Regulated
Os05g0280700	GO:0004674	protein serine/threonine kinase activity	molecular_function	Down Regulated
Os05g0280700	GO:0006468	protein phosphorylation	biological_process	Down Regulated
Os05g0280700	GO:0004713	protein tyrosine kinase activity	molecular_function	Down Regulated
Os05g0280700	GO:0005524	ATP binding	molecular_function	Down Regulated
Os05g0318100	GO:0016023	cytoplasmic vesicle	cellular_component	Down Regulated
Os05g0318100	GO:0004674	protein serine/threonine kinase activity	molecular_function	Down Regulated
Os05g0318100	GO:0006468	protein phosphorylation	biological_process	Down Regulated
Os05g0318100	GO:0005524	ATP binding	molecular_function	Down Regulated
Os05g0331200	GO:0050660	flavin adenine dinucleotide binding	molecular_function	Up Regulated
Os05g0331200	GO:0005739	mitochondrion	cellular_component	Up Regulated
Os05g0331200	GO:0016491	oxidoreductase activity	molecular_function	Up Regulated
Os05g0376400	GO:0016020	membrane	cellular_component	Down Regulated
Os05g0376400	GO:0005739	mitochondrion	cellular_component	Down Regulated
Os05g0382400	GO:0005739	mitochondrion	cellular_component	Up Regulated
Os05g0406800	GO:0016023	cytoplasmic vesicle	cellular_component	Down Regulated
Os05g0406800	GO:0005515	protein binding	molecular_function	Down Regulated
Os05g0413200	GO:0009536	plastid	cellular_component	Down Regulated
Os05g0427400	GO:0005737	cytoplasm	cellular_component	Up Regulated
Os05g0427400	GO:0006559	L-phenylalanine catabolic process	biological_process	Up Regulated
Os05g0427400	GO:0016211	ammonia ligase activity	molecular_function	Up Regulated
Os05g0427400	GO:0009058	biosynthetic process	biological_process	Up Regulated
Os05g0427400	GO:0045548	phenylalanine ammonia-lyase activity	molecular_function	Up Regulated
Os05g0427400	GO:0009698	phenylpropanoid metabolic process	biological_process	Up Regulated
Os05g0434800	GO:0016023	cytoplasmic vesicle	cellular_component	Down Regulated
Os05g0434800	GO:0016020	membrane	cellular_component	Down Regulated
Os05g0469800	GO:0000287	magnesium ion binding	molecular_function	Down Regulated
Os05g0469800	GO:0030976	thiamine pyrophosphate binding	molecular_function	Down Regulated
Os05g0469800	GO:0016831	carboxy-lyase activity	molecular_function	Down Regulated
Os05g0477600	GO:0016023	cytoplasmic vesicle	cellular_component	Down Regulated
Os05g0477600	GO:0009664	plant-type cell wall organization	biological_process	Down Regulated
Os05g0477600	GO:0016020	membrane	cellular_component	Down Regulated
Os05g0477600	GO:0005576	extracellular region	cellular_component	Down Regulated
Os05g0488000	GO:0005739	mitochondrion	cellular_component	Down Regulated
Os05g0515200	GO:0016023	cytoplasmic vesicle	cellular_component	Down Regulated
Os05g0515200	GO:0004497	monooxygenase activity	molecular_function	Down Regulated
Os05g0515200	GO:0020037	heme binding	molecular_function	Down Regulated
Os05g0515200	GO:0009055	electron transfer activity	molecular_function	Down Regulated
Os05g0519300	GO:0009507	chloroplast	cellular_component	Down Regulated
Os05g0539800	GO:0016020	membrane	cellular_component	Up Regulated
Os05g0541200	GO:0005739	mitochondrion	cellular_component	Down Regulated
Os05g0550700	GO:0016023	cytoplasmic vesicle	cellular_component	Up Regulated
Os05g0550700	GO:0006468	protein phosphorylation	biological_process	Up Regulated
Os05g0550700	GO:0004713	protein tyrosine kinase activity	molecular_function	Up Regulated
Os05g0550700	GO:0005524	ATP binding	molecular_function	Up Regulated
Os05g0551100	GO:0009536	plastid	cellular_component	Down Regulated
Os05g0552400	GO:0009536	plastid	cellular_component	Down Regulated
Os05g0552400	GO:0008270	zinc ion binding	molecular_function	Down Regulated
Os05g0562300	GO:0031072	heat shock protein binding	molecular_function	Up Regulated
Os05g0562300	GO:0006457	protein folding	biological_process	Up Regulated
Os05g0562300	GO:0051082	unfolded protein binding	molecular_function	Up Regulated
Os05g0576800	GO:0006468	protein phosphorylation	biological_process	Up Regulated
Os05g0576800	GO:0004707	MAP kinase activity	molecular_function	Up Regulated
Os05g0576800	GO:0005524	ATP binding	molecular_function	Up Regulated
Os05g0576800	GO:0005739	mitochondrion	cellular_component	Up Regulated
Os05g0582500	GO:0016023	cytoplasmic vesicle	cellular_component	Up Regulated
Os05g0582500	GO:0006508	proteolysis	biological_process	Up Regulated
Os05g0582500	GO:0004185	serine-type carboxypeptidase activity	molecular_function	Up Regulated
Os05g0587300	GO:0045454	cell redox homeostasis	biological_process	Down Regulated
Os05g0587300	GO:0009536	plastid	cellular_component	Down Regulated
Os05g0587300	GO:0005488	binding	molecular_function	Down Regulated
Os06g0109200	GO:0016023	cytoplasmic vesicle	cellular_component	Down Regulated
Os06g0109200	GO:0016020	membrane	cellular_component	Down Regulated
Os06g0122800	GO:0005739	mitochondrion	cellular_component	Down Regulated
Os06g0127700	GO:0016020	membrane	cellular_component	Down Regulated
Os06g0134700	GO:0016023	cytoplasmic vesicle	cellular_component	Down Regulated
Os06g0134700	GO:0006468	protein phosphorylation	biological_process	Down Regulated
Os06g0134700	GO:0004713	protein tyrosine kinase activity	molecular_function	Down Regulated
Os06g0134700	GO:0005524	ATP binding	molecular_function	Down Regulated
Os06g0134700	GO:0005515	protein binding	molecular_function	Down Regulated
Os06g0142200	GO:0016020	membrane	cellular_component	Down Regulated
Os06g0142300	GO:0016020	membrane	cellular_component	Down Regulated
Os06g0142400	GO:0016020	membrane	cellular_component	Down Regulated
Os06g0151900	GO:0003872	6-phosphofructokinase activity	molecular_function	Down Regulated
Os06g0151900	GO:0005945	6-phosphofructokinase complex	cellular_component	Down Regulated
Os06g0151900	GO:0009536	plastid	cellular_component	Down Regulated
Os06g0151900	GO:0006096	glycolytic process	biological_process	Down Regulated
Os06g0151900	GO:0005524	ATP binding	molecular_function	Down Regulated
Os06g0152400	GO:0008425	2-polyprenyl-6-methoxy-1,4-benzoquinone methyltransferase activity	molecular_function	Up Regulated
Os06g0152400	GO:0006744	ubiquinone biosynthetic process	biological_process	Up Regulated
Os06g0152400	GO:0005739	mitochondrion	cellular_component	Up Regulated
Os06g0179000	GO:0016023	cytoplasmic vesicle	cellular_component	Down Regulated
Os06g0179000	GO:0016020	membrane	cellular_component	Down Regulated
Os06g0179000	GO:0016798	hydrolase activity, acting on glycosyl bonds	molecular_function	Down Regulated
Os06g0191900	GO:0004674	protein serine/threonine kinase activity	molecular_function	Up Regulated
Os06g0191900	GO:0006468	protein phosphorylation	biological_process	Up Regulated
Os06g0191900	GO:0006950	response to stress	biological_process	Up Regulated
Os06g0191900	GO:0005524	ATP binding	molecular_function	Up Regulated
Os06g0229000	GO:0009535	chloroplast thylakoid membrane	cellular_component	Up Regulated
Os06g0229000	GO:0004222	metalloendopeptidase activity	molecular_function	Up Regulated
Os06g0229000	GO:0016021	integral component of membrane	cellular_component	Up Regulated
Os06g0229000	GO:0017111	nucleoside-triphosphatase activity	molecular_function	Up Regulated
Os06g0229000	GO:0008270	zinc ion binding	molecular_function	Up Regulated
Os06g0229000	GO:0006508	proteolysis	biological_process	Up Regulated
Os06g0229000	GO:0005524	ATP binding	molecular_function	Up Regulated
Os06g0253100	GO:0006950	response to stress	biological_process	Up Regulated
Os06g0253100	GO:0005739	mitochondrion	cellular_component	Up Regulated
Os06g0267200	GO:0006310	DNA recombination	biological_process	Down Regulated
Os06g0267200	GO:0006278	RNA-dependent DNA biosynthetic process	biological_process	Down Regulated
Os06g0267200	GO:0005634	nucleus	cellular_component	Down Regulated
Os06g0267200	GO:0006333	chromatin assembly or disassembly	biological_process	Down Regulated
Os06g0267200	GO:0015074	DNA integration	biological_process	Down Regulated
Os06g0267200	GO:0000785	chromatin	cellular_component	Down Regulated
Os06g0267200	GO:0003723	RNA binding	molecular_function	Down Regulated
Os06g0267200	GO:0003677	DNA binding	molecular_function	Down Regulated
Os06g0267200	GO:0003964	RNA-directed DNA polymerase activity	molecular_function	Down Regulated
Os06g0267200	GO:0003682	chromatin binding	molecular_function	Down Regulated
Os06g0275000	GO:0048572	short-day photoperiodism	biological_process	Up Regulated
Os06g0275000	GO:0048571	long-day photoperiodism	biological_process	Up Regulated
Os06g0275000	GO:0003700	DNA-binding transcription factor activity	molecular_function	Up Regulated
Os06g0275000	GO:0005634	nucleus	cellular_component	Up Regulated
Os06g0275000	GO:0008270	zinc ion binding	molecular_function	Up Regulated
Os06g0275000	GO:0010229	inflorescence development	biological_process	Up Regulated
Os06g0341400	GO:0005739	mitochondrion	cellular_component	Up Regulated
Os06g0367500	GO:0016021	integral component of membrane	cellular_component	Down Regulated
Os06g0367500	GO:0005783	endoplasmic reticulum	cellular_component	Down Regulated
Os06g0367500	GO:0005739	mitochondrion	cellular_component	Down Regulated
Os06g0367500	GO:0006886	intracellular protein transport	biological_process	Down Regulated
Os06g0493100	GO:0016023	cytoplasmic vesicle	cellular_component	Up Regulated
Os06g0549900	GO:0016023	cytoplasmic vesicle	cellular_component	Down Regulated
Os06g0549900	GO:0050660	flavin adenine dinucleotide binding	molecular_function	Down Regulated
Os06g0549900	GO:0016491	oxidoreductase activity	molecular_function	Down Regulated
Os06g0564800	GO:0009058	biosynthetic process	biological_process	Up Regulated
Os06g0564800	GO:0005739	mitochondrion	cellular_component	Up Regulated
Os06g0591400	GO:0016023	cytoplasmic vesicle	cellular_component	Up Regulated
Os06g0610800	GO:0006508	proteolysis	biological_process	Down Regulated
Os06g0610800	GO:0004190	aspartic-type endopeptidase activity	molecular_function	Down Regulated
Os06g0610800	GO:0005739	mitochondrion	cellular_component	Down Regulated
Os06g0610800	GO:0003677	DNA binding	molecular_function	Down Regulated
Os06g0641200	GO:0016023	cytoplasmic vesicle	cellular_component	Down Regulated
Os06g0641500	GO:0016023	cytoplasmic vesicle	cellular_component	Down Regulated
Os06g0681200	GO:0016023	cytoplasmic vesicle	cellular_component	Up Regulated
Os06g0681200	GO:0005507	copper ion binding	molecular_function	Up Regulated
Os06g0681200	GO:0009055	electron transfer activity	molecular_function	Up Regulated
Os06g0681600	GO:0020037	heme binding	molecular_function	Down Regulated
Os06g0681600	GO:0016023	cytoplasmic vesicle	cellular_component	Down Regulated
Os06g0681600	GO:0004601	peroxidase activity	molecular_function	Down Regulated
Os06g0681600	GO:0005509	calcium ion binding	molecular_function	Down Regulated
Os06g0681600	GO:0006979	response to oxidative stress	biological_process	Down Regulated
Os06g0681600	GO:0055114	oxidation-reduction process	biological_process	Down Regulated
Os06g0681600	GO:0009055	electron transfer activity	molecular_function	Down Regulated
Os06g0682700	GO:0003723	RNA binding	molecular_function	Up Regulated
Os06g0682700	GO:0006396	RNA processing	biological_process	Up Regulated
Os06g0702100	GO:0005634	nucleus	cellular_component	Up Regulated
Os06g0702100	GO:0008270	zinc ion binding	molecular_function	Up Regulated
Os06g0702100	GO:0005739	mitochondrion	cellular_component	Up Regulated
Os06g0702100	GO:0003677	DNA binding	molecular_function	Up Regulated
Os07g0115300	GO:0020037	heme binding	molecular_function	Down Regulated
Os07g0115300	GO:0016023	cytoplasmic vesicle	cellular_component	Down Regulated
Os07g0115300	GO:0004601	peroxidase activity	molecular_function	Down Regulated
Os07g0115300	GO:0005509	calcium ion binding	molecular_function	Down Regulated
Os07g0115300	GO:0006979	response to oxidative stress	biological_process	Down Regulated
Os07g0115300	GO:0055114	oxidation-reduction process	biological_process	Down Regulated
Os07g0115300	GO:0009055	electron transfer activity	molecular_function	Down Regulated
Os07g0123400	GO:0020037	heme binding	molecular_function	Down Regulated
Os07g0142100	GO:0005739	mitochondrion	cellular_component	Down Regulated
Os07g0142200	GO:0016023	cytoplasmic vesicle	cellular_component	Down Regulated
Os07g0175600	GO:0016023	cytoplasmic vesicle	cellular_component	Up Regulated
Os07g0175600	GO:0008233	peptidase activity	molecular_function	Up Regulated
Os07g0175600	GO:0008289	lipid binding	molecular_function	Up Regulated
Os07g0175600	GO:0006869	lipid transport	biological_process	Up Regulated
Os07g0176400	GO:0009536	plastid	cellular_component	Down Regulated
Os07g0212400	GO:0006464	cellular protein modification process	biological_process	Down Regulated
Os07g0235200	GO:0003677	DNA binding	molecular_function	Up Regulated
Os07g0258400	GO:0005215	transporter activity	molecular_function	Down Regulated
Os07g0258400	GO:0016020	membrane	cellular_component	Down Regulated
Os07g0258400	GO:0006810	transport	biological_process	Down Regulated
Os07g0418500	GO:0016023	cytoplasmic vesicle	cellular_component	Up Regulated
Os07g0418500	GO:0004497	monooxygenase activity	molecular_function	Up Regulated
Os07g0418500	GO:0020037	heme binding	molecular_function	Up Regulated
Os07g0418500	GO:0009055	electron transfer activity	molecular_function	Up Regulated
Os07g0448100	GO:0005215	transporter activity	molecular_function	Up Regulated
Os07g0448100	GO:0016021	integral component of membrane	cellular_component	Up Regulated
Os07g0448100	GO:0006810	transport	biological_process	Up Regulated
Os07g0448100	GO:0005886	plasma membrane	cellular_component	Up Regulated
Os07g0480800	GO:0016762	xyloglucan:xyloglucosyl transferase activity	molecular_function	Down Regulated
Os07g0480800	GO:0016023	cytoplasmic vesicle	cellular_component	Down Regulated
Os07g0480800	GO:0048046	apoplast	cellular_component	Down Regulated
Os07g0480800	GO:0005618	cell wall	cellular_component	Down Regulated
Os07g0480800	GO:0006073	cellular glucan metabolic process	biological_process	Down Regulated
Os07g0480800	GO:0004553	hydrolase activity, hydrolyzing O-glycosyl compounds	molecular_function	Down Regulated
Os07g0501800	GO:0016023	cytoplasmic vesicle	cellular_component	Down Regulated
Os07g0501800	GO:0016301	kinase activity	molecular_function	Down Regulated
Os07g0501800	GO:0004872	signaling receptor activity	molecular_function	Down Regulated
Os07g0501800	GO:0005515	protein binding	molecular_function	Down Regulated
Os07g0505200	GO:0006355	regulation of transcription, DNA-templated	biological_process	Down Regulated
Os07g0505200	GO:0005634	nucleus	cellular_component	Down Regulated
Os07g0505200	GO:0008270	zinc ion binding	molecular_function	Down Regulated
Os07g0505200	GO:0003677	DNA binding	molecular_function	Down Regulated
Os07g0509800	GO:0016740	transferase activity	molecular_function	Up Regulated
Os07g0509800	GO:0009536	plastid	cellular_component	Up Regulated
Os07g0509800	GO:0045454	cell redox homeostasis	biological_process	Up Regulated
Os07g0509800	GO:0016671	oxidoreductase activity, acting on a sulfur group of donors, disulfide as acceptor	molecular_function	Up Regulated
Os07g0518100	GO:0016023	cytoplasmic vesicle	cellular_component	Up Regulated
Os07g0518100	GO:0004497	monooxygenase activity	molecular_function	Up Regulated
Os07g0518100	GO:0020037	heme binding	molecular_function	Up Regulated
Os07g0518100	GO:0009055	electron transfer activity	molecular_function	Up Regulated
Os07g0520300	GO:0016023	cytoplasmic vesicle	cellular_component	Up Regulated
Os07g0520300	GO:0004497	monooxygenase activity	molecular_function	Up Regulated
Os07g0520300	GO:0020037	heme binding	molecular_function	Up Regulated
Os07g0520300	GO:0009055	electron transfer activity	molecular_function	Up Regulated
Os07g0521500	GO:0016023	cytoplasmic vesicle	cellular_component	Up Regulated
Os07g0521500	GO:0006915	apoptotic process	biological_process	Up Regulated
Os07g0521500	GO:0005515	protein binding	molecular_function	Up Regulated
Os07g0521500	GO:0005524	ATP binding	molecular_function	Up Regulated
Os07g0522500	GO:0016021	integral component of membrane	cellular_component	Up Regulated
Os07g0522500	GO:0006810	transport	biological_process	Up Regulated
Os07g0522500	GO:0005524	ATP binding	molecular_function	Up Regulated
Os07g0522500	GO:0016887	ATPase activity	molecular_function	Up Regulated
Os07g0537900	GO:0016023	cytoplasmic vesicle	cellular_component	Up Regulated
Os07g0537900	GO:0004674	protein serine/threonine kinase activity	molecular_function	Up Regulated
Os07g0537900	GO:0006468	protein phosphorylation	biological_process	Up Regulated
Os07g0537900	GO:0004872	signaling receptor activity	molecular_function	Up Regulated
Os07g0537900	GO:0005524	ATP binding	molecular_function	Up Regulated
Os07g0539900	GO:0016023	cytoplasmic vesicle	cellular_component	Up Regulated
Os07g0541000	GO:0004674	protein serine/threonine kinase activity	molecular_function	Up Regulated
Os07g0541000	GO:0006468	protein phosphorylation	biological_process	Up Regulated
Os07g0541000	GO:0005524	ATP binding	molecular_function	Up Regulated
Os07g0541000	GO:0005739	mitochondrion	cellular_component	Up Regulated
Os07g0543500	GO:0016020	membrane	cellular_component	Down Regulated
Os07g0561800	GO:0015075	ion transmembrane transporter activity	molecular_function	Down Regulated
Os07g0561800	GO:0006811	ion transport	biological_process	Down Regulated
Os07g0561800	GO:0016021	integral component of membrane	cellular_component	Down Regulated
Os07g0563400	GO:0006979	response to oxidative stress	biological_process	Down Regulated
Os07g0564500	GO:0050660	flavin adenine dinucleotide binding	molecular_function	Up Regulated
Os07g0564500	GO:0005739	mitochondrion	cellular_component	Up Regulated
Os07g0564500	GO:0016491	oxidoreductase activity	molecular_function	Up Regulated
Os07g0565000	GO:0003735	structural constituent of ribosome	molecular_function	Up Regulated
Os07g0565000	GO:0005840	ribosome	cellular_component	Up Regulated
Os07g0565000	GO:0006412	translation	biological_process	Up Regulated
Os07g0614300	GO:0005886	plasma membrane	cellular_component	Up Regulated
Os07g0630800	GO:0006108	malate metabolic process	biological_process	Down Regulated
Os07g0630800	GO:0009536	plastid	cellular_component	Down Regulated
Os07g0630800	GO:0005488	binding	molecular_function	Down Regulated
Os07g0630800	GO:0030060	L-malate dehydrogenase activity	molecular_function	Down Regulated
Os07g0630800	GO:0006096	glycolytic process	biological_process	Down Regulated
Os07g0634000	GO:0016020	membrane	cellular_component	Down Regulated
Os07g0648000	GO:0016020	membrane	cellular_component	Down Regulated
Os07g0648000	GO:0005488	binding	molecular_function	Down Regulated
Os07g0659500	GO:0030261	chromosome condensation	biological_process	Down Regulated
Os07g0659500	GO:0007067	mitotic cell cycle	biological_process	Down Regulated
Os07g0659500	GO:0005634	nucleus	cellular_component	Down Regulated
Os07g0659500	GO:0005488	binding	molecular_function	Down Regulated
Os07g0664000	GO:0008152	metabolic process	biological_process	Down Regulated
Os07g0664000	GO:0005488	binding	molecular_function	Down Regulated
Os07g0664000	GO:0005739	mitochondrion	cellular_component	Down Regulated
Os07g0664000	GO:0016491	oxidoreductase activity	molecular_function	Down Regulated
Os07g0677500	GO:0020037	heme binding	molecular_function	Up Regulated
Os07g0677500	GO:0016023	cytoplasmic vesicle	cellular_component	Up Regulated
Os07g0677500	GO:0004601	peroxidase activity	molecular_function	Up Regulated
Os07g0677500	GO:0005509	calcium ion binding	molecular_function	Up Regulated
Os07g0677500	GO:0006979	response to oxidative stress	biological_process	Up Regulated
Os07g0677500	GO:0055114	oxidation-reduction process	biological_process	Up Regulated
Os07g0677500	GO:0009055	electron transfer activity	molecular_function	Up Regulated
Os07g0685500	GO:0016023	cytoplasmic vesicle	cellular_component	Down Regulated
Os08g0103900	GO:0045449	regulation of transcription, DNA-templated	biological_process	Up Regulated
Os08g0103900	GO:0003677	DNA binding	molecular_function	Up Regulated
Os08g0112300	GO:0009536	plastid	cellular_component	Up Regulated
Os08g0112300	GO:0016747	transferase activity, transferring acyl groups other than amino-acyl groups	molecular_function	Up Regulated
Os08g0114300	GO:0016023	cytoplasmic vesicle	cellular_component	Down Regulated
Os08g0114300	GO:0016020	membrane	cellular_component	Down Regulated
Os08g0114300	GO:0003885	D-arabinono-1,4-lactone oxidase activity	molecular_function	Down Regulated
Os08g0114300	GO:0050660	flavin adenine dinucleotide binding	molecular_function	Down Regulated
Os08g0122800	GO:0006355	regulation of transcription, DNA-templated	biological_process	Down Regulated
Os08g0122800	GO:0003677	DNA binding	molecular_function	Down Regulated
Os08g0140300	GO:0006520	cellular amino acid metabolic process	biological_process	Up Regulated
Os08g0140300	GO:0030170	pyridoxal phosphate binding	molecular_function	Up Regulated
Os08g0140300	GO:0016831	carboxy-lyase activity	molecular_function	Up Regulated
Os08g0141400	GO:0050660	flavin adenine dinucleotide binding	molecular_function	Up Regulated
Os08g0141400	GO:0008152	metabolic process	biological_process	Up Regulated
Os08g0141400	GO:0005739	mitochondrion	cellular_component	Up Regulated
Os08g0141400	GO:0016491	oxidoreductase activity	molecular_function	Up Regulated
Os08g0157000	GO:0006468	protein phosphorylation	biological_process	Up Regulated
Os08g0157000	GO:0004707	MAP kinase activity	molecular_function	Up Regulated
Os08g0157000	GO:0005524	ATP binding	molecular_function	Up Regulated
Os08g0157000	GO:0005739	mitochondrion	cellular_component	Up Regulated
Os08g0203400	GO:0006468	protein phosphorylation	biological_process	Up Regulated
Os08g0203400	GO:0016023	cytoplasmic vesicle	cellular_component	Up Regulated
Os08g0203400	GO:0004674	protein serine/threonine kinase activity	molecular_function	Up Regulated
Os08g0203400	GO:0004872	signaling receptor activity	molecular_function	Up Regulated
Os08g0203400	GO:0005515	protein binding	molecular_function	Up Regulated
Os08g0203400	GO:0005524	ATP binding	molecular_function	Up Regulated
Os08g0246800	GO:0008270	zinc ion binding	molecular_function	Down Regulated
Os08g0247600	GO:0016023	cytoplasmic vesicle	cellular_component	Up Regulated
Os08g0249100	GO:0004674	protein serine/threonine kinase activity	molecular_function	Down Regulated
Os08g0249100	GO:0006468	protein phosphorylation	biological_process	Down Regulated
Os08g0249100	GO:0005524	ATP binding	molecular_function	Down Regulated
Os08g0249100	GO:0005739	mitochondrion	cellular_component	Down Regulated
Os08g0334900	GO:0008107	galactoside 2-alpha-L-fucosyltransferase activity	molecular_function	Up Regulated
Os08g0334900	GO:0016020	membrane	cellular_component	Up Regulated
Os08g0334900	GO:0005739	mitochondrion	cellular_component	Up Regulated
Os08g0334900	GO:0042546	cell wall biogenesis	biological_process	Up Regulated
Os08g0389700	GO:0016020	membrane	cellular_component	Down Regulated
Os08g0412800	GO:0016020	membrane	cellular_component	Up Regulated
Os08g0413500	GO:0016020	membrane	cellular_component	Up Regulated
Os08g0442400	GO:0003700	DNA-binding transcription factor activity	molecular_function	Down Regulated
Os08g0442400	GO:0006355	regulation of transcription, DNA-templated	biological_process	Down Regulated
Os08g0442400	GO:0005634	nucleus	cellular_component	Down Regulated
Os08g0442400	GO:0009536	plastid	cellular_component	Down Regulated
Os08g0445000	GO:0008270	zinc ion binding	molecular_function	Down Regulated
Os08g0445000	GO:0005515	protein binding	molecular_function	Down Regulated
Os08g0473900	GO:0016023	cytoplasmic vesicle	cellular_component	Down Regulated
Os08g0473900	GO:0004556	alpha-amylase activity	molecular_function	Down Regulated
Os08g0473900	GO:0005983	starch catabolic process	biological_process	Down Regulated
Os08g0473900	GO:0005509	calcium ion binding	molecular_function	Down Regulated
Os08g0473900	GO:0005987	sucrose catabolic process	biological_process	Down Regulated
Os08g0476000	GO:0009536	plastid	cellular_component	Up Regulated
Os08g0485000	GO:0016023	cytoplasmic vesicle	cellular_component	Down Regulated
Os08g0507100	GO:0004497	monooxygenase activity	molecular_function	Down Regulated
Os08g0507100	GO:0022900	electron transport chain	biological_process	Down Regulated
Os08g0507100	GO:0020037	heme binding	molecular_function	Down Regulated
Os08g0507100	GO:0009055	electron transfer activity	molecular_function	Down Regulated
Os08g0529800	GO:0016023	cytoplasmic vesicle	cellular_component	Down Regulated
Os08g0543100	GO:0016023	cytoplasmic vesicle	cellular_component	Up Regulated
Os08g0543100	GO:0006915	apoptotic process	biological_process	Up Regulated
Os08g0543100	GO:0005515	protein binding	molecular_function	Up Regulated
Os08g0543100	GO:0005524	ATP binding	molecular_function	Up Regulated
Os08g0552900	GO:0009536	plastid	cellular_component	Up Regulated
Os08g0555800	GO:0009536	plastid	cellular_component	Up Regulated
Os08g0560000	GO:0005506	iron ion binding	molecular_function	Up Regulated
Os08g0560000	GO:0016702	oxidoreductase activity, acting on single donors with incorporation of molecular oxygen, incorporation of two atoms of oxygen	molecular_function	Up Regulated
Os08g0560000	GO:0009685	gibberellin metabolic process	biological_process	Up Regulated
Os09g0129600	GO:0016020	membrane	cellular_component	Down Regulated
Os09g0129800	GO:0016020	membrane	cellular_component	Down Regulated
Os09g0129800	GO:0005739	mitochondrion	cellular_component	Down Regulated
Os09g0241700	GO:0005739	mitochondrion	cellular_component	Down Regulated
Os09g0255400	GO:0009536	plastid	cellular_component	Up Regulated
Os09g0255400	GO:0004425	indole-3-glycerol-phosphate synthase activity	molecular_function	Up Regulated
Os09g0255400	GO:0006568	tryptophan metabolic process	biological_process	Up Regulated
Os09g0315000	GO:0016021	integral component of membrane	cellular_component	Down Regulated
Os09g0315000	GO:0009536	plastid	cellular_component	Down Regulated
Os09g0356000	GO:0006468	protein phosphorylation	biological_process	Up Regulated
Os09g0356000	GO:0016023	cytoplasmic vesicle	cellular_component	Up Regulated
Os09g0356000	GO:0004674	protein serine/threonine kinase activity	molecular_function	Up Regulated
Os09g0356000	GO:0004713	protein tyrosine kinase activity	molecular_function	Up Regulated
Os09g0356000	GO:0005515	protein binding	molecular_function	Up Regulated
Os09g0356000	GO:0005524	ATP binding	molecular_function	Up Regulated
Os09g0357400	GO:0006915	apoptotic process	biological_process	Up Regulated
Os09g0357400	GO:0005524	ATP binding	molecular_function	Up Regulated
Os09g0357400	GO:0005739	mitochondrion	cellular_component	Up Regulated
Os09g0359500	GO:0004674	protein serine/threonine kinase activity	molecular_function	Up Regulated
Os09g0359500	GO:0006468	protein phosphorylation	biological_process	Up Regulated
Os09g0359500	GO:0005524	ATP binding	molecular_function	Up Regulated
Os09g0367700	GO:0005737	cytoplasm	cellular_component	Up Regulated
Os09g0367700	GO:0004364	glutathione transferase activity	molecular_function	Up Regulated
Os09g0375000	GO:0000015	phosphopyruvate hydratase complex	cellular_component	Down Regulated
Os09g0375000	GO:0009536	plastid	cellular_component	Down Regulated
Os09g0375000	GO:0006096	glycolytic process	biological_process	Down Regulated
Os09g0375000	GO:0004634	phosphopyruvate hydratase activity	molecular_function	Down Regulated
Os09g0414300	GO:0005634	nucleus	cellular_component	Up Regulated
Os09g0414300	GO:0045449	regulation of transcription, DNA-templated	biological_process	Up Regulated
Os09g0414300	GO:0003677	DNA binding	molecular_function	Up Regulated
Os09g0417600	GO:0043565	sequence-specific DNA binding	molecular_function	Down Regulated
Os09g0417600	GO:0003700	DNA-binding transcription factor activity	molecular_function	Down Regulated
Os09g0417600	GO:0005634	nucleus	cellular_component	Down Regulated
Os09g0417600	GO:0009685	gibberellin metabolic process	biological_process	Down Regulated
Os09g0417600	GO:0006952	defense response	biological_process	Down Regulated
Os09g0417600	GO:0006355	regulation of transcription, DNA-templated	biological_process	Down Regulated
Os09g0444900	GO:0016020	membrane	cellular_component	Up Regulated
Os09g0451400	GO:0005506	iron ion binding	molecular_function	Down Regulated
Os09g0451400	GO:0055114	oxidation-reduction process	biological_process	Down Regulated
Os09g0451400	GO:0009685	gibberellin metabolic process	biological_process	Down Regulated
Os09g0451400	GO:0016491	oxidoreductase activity	molecular_function	Down Regulated
Os09g0462000	GO:0009536	plastid	cellular_component	Up Regulated
Os09g0497900	GO:0016020	membrane	cellular_component	Down Regulated
Os09g0497900	GO:0045449	regulation of transcription, DNA-templated	biological_process	Down Regulated
Os09g0497900	GO:0003677	DNA binding	molecular_function	Down Regulated
Os09g0517200	GO:0016023	cytoplasmic vesicle	cellular_component	Up Regulated
Os09g0517200	GO:0006915	apoptotic process	biological_process	Up Regulated
Os09g0517200	GO:0005524	ATP binding	molecular_function	Up Regulated
Os09g0517600	GO:0003779	actin binding	molecular_function	Down Regulated
Os09g0517600	GO:0016021	integral component of membrane	cellular_component	Down Regulated
Os09g0517600	GO:0005739	mitochondrion	cellular_component	Down Regulated
Os09g0517600	GO:0030036	actin cytoskeleton organization	biological_process	Down Regulated
Os09g0522200	GO:0003700	DNA-binding transcription factor activity	molecular_function	Down Regulated
Os09g0522200	GO:0006355	regulation of transcription, DNA-templated	biological_process	Down Regulated
Os09g0522200	GO:0005634	nucleus	cellular_component	Down Regulated
Os09g0522200	GO:0009536	plastid	cellular_component	Down Regulated
Os09g0522200	GO:0006950	response to stress	biological_process	Down Regulated
Os09g0538000	GO:0033897	ribonuclease T2 activity	molecular_function	Down Regulated
Os09g0538000	GO:0016023	cytoplasmic vesicle	cellular_component	Down Regulated
Os09g0538000	GO:0003723	RNA binding	molecular_function	Down Regulated
Os10g0109300	GO:0020037	heme binding	molecular_function	Down Regulated
Os10g0109300	GO:0016023	cytoplasmic vesicle	cellular_component	Down Regulated
Os10g0109300	GO:0004601	peroxidase activity	molecular_function	Down Regulated
Os10g0109300	GO:0005509	calcium ion binding	molecular_function	Down Regulated
Os10g0109300	GO:0006979	response to oxidative stress	biological_process	Down Regulated
Os10g0109300	GO:0055114	oxidation-reduction process	biological_process	Down Regulated
Os10g0109300	GO:0009055	electron transfer activity	molecular_function	Down Regulated
Os10g0109900	GO:0006857	oligopeptide transport	biological_process	Down Regulated
Os10g0109900	GO:0005215	transporter activity	molecular_function	Down Regulated
Os10g0109900	GO:0016020	membrane	cellular_component	Down Regulated
Os10g0117800	GO:0019001	guanyl nucleotide binding	molecular_function	Down Regulated
Os10g0117800	GO:0009536	plastid	cellular_component	Down Regulated
Os10g0117800	GO:0007186	G protein-coupled receptor signaling pathway	biological_process	Down Regulated
Os10g0117800	GO:0004871	obsolete signal transducer activity	molecular_function	Down Regulated
Os10g0159600	GO:0009536	plastid	cellular_component	Down Regulated
Os10g0162400	GO:0005886	plasma membrane	cellular_component	Down Regulated
Os10g0344000	GO:0006855	drug transmembrane transport	biological_process	Up Regulated
Os10g0344000	GO:0016020	membrane	cellular_component	Up Regulated
Os10g0344000	GO:0015297	antiporter activity	molecular_function	Up Regulated
Os10g0344000	GO:0015238	xenobiotic transmembrane transporter activity	molecular_function	Up Regulated
Os10g0382600	GO:0016023	cytoplasmic vesicle	cellular_component	Down Regulated
Os10g0392600	GO:0003899	DNA-directed 5'-3' RNA polymerase activity	molecular_function	Up Regulated
Os10g0392600	GO:0005634	nucleus	cellular_component	Up Regulated
Os10g0392600	GO:0006350	transcription, DNA-templated	biological_process	Up Regulated
Os10g0392600	GO:0003677	DNA binding	molecular_function	Up Regulated
Os10g0419400	GO:0016023	cytoplasmic vesicle	cellular_component	Up Regulated
Os10g0419600	GO:0015996	chlorophyll catabolic process	biological_process	Up Regulated
Os10g0419600	GO:0016023	cytoplasmic vesicle	cellular_component	Up Regulated
Os10g0419600	GO:0047746	chlorophyllase activity	molecular_function	Up Regulated
Os10g0419600	GO:0009536	plastid	cellular_component	Up Regulated
Os10g0464500	GO:0005515	protein binding	molecular_function	Down Regulated
Os10g0464500	GO:0005739	mitochondrion	cellular_component	Down Regulated
Os10g0464500	GO:0008270	zinc ion binding	molecular_function	Down Regulated
Os10g0467900	GO:0004674	protein serine/threonine kinase activity	molecular_function	Down Regulated
Os10g0467900	GO:0006468	protein phosphorylation	biological_process	Down Regulated
Os10g0467900	GO:0004713	protein tyrosine kinase activity	molecular_function	Down Regulated
Os10g0467900	GO:0005524	ATP binding	molecular_function	Down Regulated
Os10g0467900	GO:0005515	protein binding	molecular_function	Down Regulated
Os10g0486100	GO:0004497	monooxygenase activity	molecular_function	Down Regulated
Os10g0486100	GO:0009536	plastid	cellular_component	Down Regulated
Os10g0486100	GO:0020037	heme binding	molecular_function	Down Regulated
Os10g0486100	GO:0009055	electron transfer activity	molecular_function	Down Regulated
Os10g0508000	GO:0016023	cytoplasmic vesicle	cellular_component	Down Regulated
Os10g0508000	GO:0005507	copper ion binding	molecular_function	Down Regulated
Os10g0508000	GO:0016491	oxidoreductase activity	molecular_function	Down Regulated
Os10g0521000	GO:0004555	alpha,alpha-trehalase activity	molecular_function	Up Regulated
Os10g0521000	GO:0005991	trehalose metabolic process	biological_process	Up Regulated
Os10g0527400	GO:0005737	cytoplasm	cellular_component	Up Regulated
Os10g0527400	GO:0004364	glutathione transferase activity	molecular_function	Up Regulated
Os10g0528300	GO:0005737	cytoplasm	cellular_component	Up Regulated
Os10g0528300	GO:0004364	glutathione transferase activity	molecular_function	Up Regulated
Os10g0529500	GO:0005737	cytoplasm	cellular_component	Up Regulated
Os10g0529500	GO:0004364	glutathione transferase activity	molecular_function	Up Regulated
Os10g0529700	GO:0005737	cytoplasm	cellular_component	Up Regulated
Os10g0529700	GO:0004364	glutathione transferase activity	molecular_function	Up Regulated
Os10g0535800	GO:0005886	plasma membrane	cellular_component	Up Regulated
Os10g0540800	GO:0009536	plastid	cellular_component	Down Regulated
Os10g0555600	GO:0016023	cytoplasmic vesicle	cellular_component	Down Regulated
Os10g0555600	GO:0016020	membrane	cellular_component	Down Regulated
Os10g0555600	GO:0019953	sexual reproduction	biological_process	Down Regulated
Os10g0555600	GO:0007047	cell wall organization	biological_process	Down Regulated
Os10g0555600	GO:0005618	cell wall	cellular_component	Down Regulated
Os10g0555600	GO:0005576	extracellular region	cellular_component	Down Regulated
Os10g0555900	GO:0016023	cytoplasmic vesicle	cellular_component	Down Regulated
Os10g0555900	GO:0016020	membrane	cellular_component	Down Regulated
Os10g0555900	GO:0019953	sexual reproduction	biological_process	Down Regulated
Os10g0555900	GO:0007047	cell wall organization	biological_process	Down Regulated
Os10g0555900	GO:0005618	cell wall	cellular_component	Down Regulated
Os10g0555900	GO:0005576	extracellular region	cellular_component	Down Regulated
Os10g0556100	GO:0016023	cytoplasmic vesicle	cellular_component	Down Regulated
Os10g0556100	GO:0005576	extracellular region	cellular_component	Down Regulated
Os10g0556100	GO:0019953	sexual reproduction	biological_process	Down Regulated
Os10g0569400	GO:0016023	cytoplasmic vesicle	cellular_component	Up Regulated
Os10g0569800	GO:0046983	protein dimerization activity	molecular_function	Up Regulated
Os11g0106900	GO:0009965	leaf morphogenesis	biological_process	Down Regulated
Os11g0106900	GO:0005515	protein binding	molecular_function	Down Regulated
Os11g0106900	GO:0003677	DNA binding	molecular_function	Down Regulated
Os11g0118600	GO:0016023	cytoplasmic vesicle	cellular_component	Down Regulated
Os11g0143400	GO:0003899	DNA-directed 5'-3' RNA polymerase activity	molecular_function	Down Regulated
Os11g0143400	GO:0005634	nucleus	cellular_component	Down Regulated
Os11g0143400	GO:0009536	plastid	cellular_component	Down Regulated
Os11g0143400	GO:0006350	transcription, DNA-templated	biological_process	Down Regulated
Os11g0143400	GO:0003677	DNA binding	molecular_function	Down Regulated
Os11g0173800	GO:0016023	cytoplasmic vesicle	cellular_component	Down Regulated
Os11g0173800	GO:0004674	protein serine/threonine kinase activity	molecular_function	Down Regulated
Os11g0173800	GO:0006468	protein phosphorylation	biological_process	Down Regulated
Os11g0173800	GO:0005515	protein binding	molecular_function	Down Regulated
Os11g0173800	GO:0005524	ATP binding	molecular_function	Down Regulated
Os11g0212900	GO:0004674	protein serine/threonine kinase activity	molecular_function	Down Regulated
Os11g0212900	GO:0006468	protein phosphorylation	biological_process	Down Regulated
Os11g0212900	GO:0005524	ATP binding	molecular_function	Down Regulated
Os11g0226700	GO:0016023	cytoplasmic vesicle	cellular_component	Down Regulated
Os11g0226700	GO:0006915	apoptotic process	biological_process	Down Regulated
Os11g0226700	GO:0005524	ATP binding	molecular_function	Down Regulated
Os11g0226800	GO:0006915	apoptotic process	biological_process	Down Regulated
Os11g0226800	GO:0005524	ATP binding	molecular_function	Down Regulated
Os11g0229500	GO:0006952	defense response	biological_process	Up Regulated
Os11g0229500	GO:0006915	apoptotic process	biological_process	Up Regulated
Os11g0229500	GO:0005524	ATP binding	molecular_function	Up Regulated
Os11g0237600	GO:0006915	apoptotic process	biological_process	Down Regulated
Os11g0237600	GO:0005524	ATP binding	molecular_function	Down Regulated
Os11g0237600	GO:0005739	mitochondrion	cellular_component	Down Regulated
Os11g0237600	GO:0005515	protein binding	molecular_function	Down Regulated
Os11g0258400	GO:0005739	mitochondrion	cellular_component	Up Regulated
Os11g0286800	GO:0016866	intramolecular transferase activity	molecular_function	Up Regulated
Os11g0286800	GO:0005739	mitochondrion	cellular_component	Up Regulated
Os11g0294400	GO:0005515	protein binding	molecular_function	Down Regulated
Os11g0454000	GO:0006950	response to stress	biological_process	Down Regulated
Os11g0454000	GO:0009415	response to water	biological_process	Down Regulated
Os11g0508600	GO:0016023	cytoplasmic vesicle	cellular_component	Down Regulated
Os11g0508600	GO:0016021	integral component of membrane	cellular_component	Down Regulated
Os11g0514400	GO:0016023	cytoplasmic vesicle	cellular_component	Up Regulated
Os11g0514400	GO:0016301	kinase activity	molecular_function	Up Regulated
Os11g0514400	GO:0004872	signaling receptor activity	molecular_function	Up Regulated
Os11g0514400	GO:0005515	protein binding	molecular_function	Up Regulated
Os11g0592000	GO:0016998	cell wall macromolecule catabolic process	biological_process	Up Regulated
Os11g0592000	GO:0016023	cytoplasmic vesicle	cellular_component	Up Regulated
Os11g0592000	GO:0050832	defense response to fungus	biological_process	Up Regulated
Os11g0592000	GO:0042742	defense response to bacterium	biological_process	Up Regulated
Os11g0592000	GO:0004568	chitinase activity	molecular_function	Up Regulated
Os11g0592000	GO:0006032	chitin catabolic process	biological_process	Up Regulated
Os11g0598300	GO:0016023	cytoplasmic vesicle	cellular_component	Down Regulated
Os11g0666200	GO:0004674	protein serine/threonine kinase activity	molecular_function	Up Regulated
Os11g0666200	GO:0006468	protein phosphorylation	biological_process	Up Regulated
Os11g0666200	GO:0004713	protein tyrosine kinase activity	molecular_function	Up Regulated
Os11g0666200	GO:0005524	ATP binding	molecular_function	Up Regulated
Os11g0672300	GO:0006468	protein phosphorylation	biological_process	Down Regulated
Os11g0672300	GO:0006278	RNA-dependent DNA biosynthetic process	biological_process	Down Regulated
Os11g0672300	GO:0004674	protein serine/threonine kinase activity	molecular_function	Down Regulated
Os11g0672300	GO:0003723	RNA binding	molecular_function	Down Regulated
Os11g0672300	GO:0003964	RNA-directed DNA polymerase activity	molecular_function	Down Regulated
Os11g0672300	GO:0005524	ATP binding	molecular_function	Down Regulated
Os11g0672300	GO:0008270	zinc ion binding	molecular_function	Down Regulated
Os11g0691100	GO:0016023	cytoplasmic vesicle	cellular_component	Down Regulated
Os11g0691100	GO:0004674	protein serine/threonine kinase activity	molecular_function	Down Regulated
Os11g0691100	GO:0006468	protein phosphorylation	biological_process	Down Regulated
Os11g0691100	GO:0005509	calcium ion binding	molecular_function	Down Regulated
Os11g0691100	GO:0005524	ATP binding	molecular_function	Down Regulated
Os11g0693800	GO:0003824	catalytic activity	molecular_function	Up Regulated
Os11g0693800	GO:0005524	ATP binding	molecular_function	Up Regulated
Os11g0701500	GO:0016023	cytoplasmic vesicle	cellular_component	Down Regulated
Os11g0701500	GO:0043169	cation binding	molecular_function	Down Regulated
Os11g0701500	GO:0045493	xylan catabolic process	biological_process	Down Regulated
Os11g0701500	GO:0004553	hydrolase activity, hydrolyzing O-glycosyl compounds	molecular_function	Down Regulated
Os12g0106000	GO:0006879	cellular iron ion homeostasis	biological_process	Up Regulated
Os12g0106000	GO:0008199	ferric iron binding	molecular_function	Up Regulated
Os12g0106000	GO:0006826	iron ion transport	biological_process	Up Regulated
Os12g0106000	GO:0016491	oxidoreductase activity	molecular_function	Up Regulated
Os12g0106100	GO:0009536	plastid	cellular_component	Up Regulated
Os12g0119000	GO:0016023	cytoplasmic vesicle	cellular_component	Down Regulated
Os12g0119000	GO:0004497	monooxygenase activity	molecular_function	Down Regulated
Os12g0119000	GO:0020037	heme binding	molecular_function	Down Regulated
Os12g0119000	GO:0009055	electron transfer activity	molecular_function	Down Regulated
Os12g0124100	GO:0005739	mitochondrion	cellular_component	Down Regulated
Os12g0165900	GO:0005643	nuclear pore	cellular_component	Up Regulated
Os12g0165900	GO:0009536	plastid	cellular_component	Up Regulated
Os12g0165900	GO:0006810	transport	biological_process	Up Regulated
Os12g0197200	GO:0016023	cytoplasmic vesicle	cellular_component	Down Regulated
Os12g0230600	GO:0009536	plastid	cellular_component	Down Regulated
Os12g0238900	GO:0016757	transferase activity, transferring glycosyl groups	molecular_function	Up Regulated
Os12g0238900	GO:0005739	mitochondrion	cellular_component	Up Regulated
Os12g0245100	GO:0006355	regulation of transcription, DNA-templated	biological_process	Down Regulated
Os12g0245100	GO:0003712	transcription coregulator activity	molecular_function	Down Regulated
Os12g0250900	GO:0005622	intracellular	cellular_component	Down Regulated
Os12g0255200	GO:0003676	nucleic acid binding	molecular_function	Down Regulated
Os12g0255200	GO:0016788	hydrolase activity, acting on ester bonds	molecular_function	Down Regulated
Os12g0268000	GO:0004497	monooxygenase activity	molecular_function	Up Regulated
Os12g0268000	GO:0020037	heme binding	molecular_function	Up Regulated
Os12g0268000	GO:0005739	mitochondrion	cellular_component	Up Regulated
Os12g0268000	GO:0009055	electron transfer activity	molecular_function	Up Regulated
Os12g0283100	GO:0016779	nucleotidyltransferase activity	molecular_function	Down Regulated
Os12g0283100	GO:0009536	plastid	cellular_component	Down Regulated
Os12g0415400	GO:0009536	plastid	cellular_component	Down Regulated
Os12g0434400	GO:0004177	aminopeptidase activity	molecular_function	Up Regulated
Os12g0434400	GO:0009536	plastid	cellular_component	Up Regulated
Os12g0434400	GO:0008235	metalloexopeptidase activity	molecular_function	Up Regulated
Os12g0434400	GO:0030145	manganese ion binding	molecular_function	Up Regulated
Os12g0434400	GO:0006508	proteolysis	biological_process	Up Regulated
Os12g0476200	GO:0016021	integral component of membrane	cellular_component	Down Regulated
Os12g0512100	GO:0016021	integral component of membrane	cellular_component	Up Regulated
Os12g0512100	GO:0005351	carbohydrate:proton symporter activity	molecular_function	Up Regulated
Os12g0512100	GO:0055085	transmembrane transport	biological_process	Up Regulated
Os12g0512100	GO:0008643	carbohydrate transport	biological_process	Up Regulated
Os12g0603800	GO:0005509	calcium ion binding	molecular_function	Down Regulated
Os12g0614800	GO:0016023	cytoplasmic vesicle	cellular_component	Up Regulated
Os12g0614800	GO:0004674	protein serine/threonine kinase activity	molecular_function	Up Regulated
Os12g0614800	GO:0006468	protein phosphorylation	biological_process	Up Regulated
Os12g0614800	GO:0005509	calcium ion binding	molecular_function	Up Regulated
Os12g0614800	GO:0005524	ATP binding	molecular_function	Up Regulated
Os12g0629700	GO:0016023	cytoplasmic vesicle	cellular_component	Up Regulated
Os12g0630200	GO:0016023	cytoplasmic vesicle	cellular_component	Down Regulated
Os12g0637400	GO:0016023	cytoplasmic vesicle	cellular_component	Down Regulated
Os12g0637400	GO:0046872	metal ion binding	molecular_function	Down Regulated
Os12g0637400	GO:0003993	acid phosphatase activity	molecular_function	Down Regulated

## Sheet: BPT- BC_vs_BD
Gene_ID	GO_ID	GO_Desc	GO_Class	Regulation						Count of Gene_ID	Column Labels
Os01g0106400	GO:0003824	catalytic activity	molecular_function	Up Regulated						Row Labels	Down Regulated	Up Regulated	Grand Total
Os01g0106400	GO:0016564	obsolete transcription repressor activity	molecular_function	Up Regulated						biological_process	0.0897044	0.136595	0.2263
Os01g0106400	GO:0006808	regulation of nitrogen utilization	biological_process	Up Regulated						cellular_component	0.140673	0.207951	0.348624
Os01g0106400	GO:0005488	binding	molecular_function	Up Regulated						molecular_function	0.171254	0.253823	0.425076
Os01g0106400	GO:0005739	mitochondrion	cellular_component	Up Regulated						Grand Total	0.401631	0.598369	1
Os01g0152800	GO:0006306	DNA methylation	biological_process	Down Regulated
Os01g0152800	GO:0006468	protein phosphorylation	biological_process	Down Regulated
Os01g0152800	GO:0004674	protein serine/threonine kinase activity	molecular_function	Down Regulated
Os01g0152800	GO:0005515	protein binding	molecular_function	Down Regulated
Os01g0152800	GO:0003677	DNA binding	molecular_function	Down Regulated
Os01g0152800	GO:0005524	ATP binding	molecular_function	Down Regulated
Os01g0184700	GO:0005783	endoplasmic reticulum	cellular_component	Down Regulated
Os01g0192900	GO:0008483	transaminase activity	molecular_function	Up Regulated
Os01g0192900	GO:0016847	1-aminocyclopropane-1-carboxylate synthase activity	molecular_function	Up Regulated
Os01g0192900	GO:0009058	biosynthetic process	biological_process	Up Regulated
Os01g0192900	GO:0030170	pyridoxal phosphate binding	molecular_function	Up Regulated
Os01g0200300	GO:0003700	DNA-binding transcription factor activity	molecular_function	Up Regulated
Os01g0200300	GO:0043565	sequence-specific DNA binding	molecular_function	Up Regulated
Os01g0200300	GO:0005634	nucleus	cellular_component	Up Regulated
Os01g0200300	GO:0006355	regulation of transcription, DNA-templated	biological_process	Up Regulated
Os01g0235100	GO:0009536	plastid	cellular_component	Up Regulated
Os01g0273800	GO:0016023	cytoplasmic vesicle	cellular_component	Down Regulated
Os01g0273800	GO:0004497	monooxygenase activity	molecular_function	Down Regulated
Os01g0273800	GO:0050660	flavin adenine dinucleotide binding	molecular_function	Down Regulated
Os01g0281600	GO:0022900	electron transport chain	biological_process	Up Regulated
Os01g0281600	GO:0005507	copper ion binding	molecular_function	Up Regulated
Os01g0281600	GO:0009055	electron transfer activity	molecular_function	Up Regulated
Os01g0282800	GO:0051258	protein polymerization	biological_process	Up Regulated
Os01g0282800	GO:0007018	microtubule-based movement	biological_process	Up Regulated
Os01g0282800	GO:0003924	GTPase activity	molecular_function	Up Regulated
Os01g0282800	GO:0005198	structural molecule activity	molecular_function	Up Regulated
Os01g0282800	GO:0005874	microtubule	cellular_component	Up Regulated
Os01g0282800	GO:0005525	GTP binding	molecular_function	Up Regulated
Os01g0294700	GO:0020037	heme binding	molecular_function	Up Regulated
Os01g0294700	GO:0016023	cytoplasmic vesicle	cellular_component	Up Regulated
Os01g0294700	GO:0004601	peroxidase activity	molecular_function	Up Regulated
Os01g0294700	GO:0005509	calcium ion binding	molecular_function	Up Regulated
Os01g0294700	GO:0006979	response to oxidative stress	biological_process	Up Regulated
Os01g0294700	GO:0055114	oxidation-reduction process	biological_process	Up Regulated
Os01g0294700	GO:0009055	electron transfer activity	molecular_function	Up Regulated
Os01g0308200	GO:0009536	plastid	cellular_component	Up Regulated
Os01g0310700	GO:0009536	plastid	cellular_component	Down Regulated
Os01g0311400	GO:0016020	membrane	cellular_component	Down Regulated
Os01g0311400	GO:0008270	zinc ion binding	molecular_function	Down Regulated
Os01g0311400	GO:0005515	protein binding	molecular_function	Down Regulated
Os01g0312500	GO:0016023	cytoplasmic vesicle	cellular_component	Up Regulated
Os01g0329900	GO:0016788	hydrolase activity, acting on ester bonds	molecular_function	Up Regulated
Os01g0329900	GO:0006629	lipid metabolic process	biological_process	Up Regulated
Os01g0329900	GO:0005739	mitochondrion	cellular_component	Up Regulated
Os01g0352100	GO:0006508	proteolysis	biological_process	Up Regulated
Os01g0352100	GO:0005506	iron ion binding	molecular_function	Up Regulated
Os01g0352100	GO:0016702	oxidoreductase activity, acting on single donors with incorporation of molecular oxygen, incorporation of two atoms of oxygen	molecular_function	Up Regulated
Os01g0352100	GO:0008237	metallopeptidase activity	molecular_function	Up Regulated
Os01g0378100	GO:0020037	heme binding	molecular_function	Up Regulated
Os01g0378100	GO:0016023	cytoplasmic vesicle	cellular_component	Up Regulated
Os01g0378100	GO:0004601	peroxidase activity	molecular_function	Up Regulated
Os01g0378100	GO:0005509	calcium ion binding	molecular_function	Up Regulated
Os01g0378100	GO:0006979	response to oxidative stress	biological_process	Up Regulated
Os01g0378100	GO:0055114	oxidation-reduction process	biological_process	Up Regulated
Os01g0378100	GO:0009055	electron transfer activity	molecular_function	Up Regulated
Os01g0389200	GO:0016020	membrane	cellular_component	Up Regulated
Os01g0389200	GO:0009536	plastid	cellular_component	Up Regulated
Os01g0542700	GO:0043565	sequence-specific DNA binding	molecular_function	Down Regulated
Os01g0542700	GO:0009536	plastid	cellular_component	Down Regulated
Os01g0542700	GO:0003700	DNA-binding transcription factor activity	molecular_function	Down Regulated
Os01g0542700	GO:0005634	nucleus	cellular_component	Down Regulated
Os01g0542700	GO:0006355	regulation of transcription, DNA-templated	biological_process	Down Regulated
Os01g0542700	GO:0046983	protein dimerization activity	molecular_function	Down Regulated
Os01g0597600	GO:0016021	integral component of membrane	cellular_component	Up Regulated
Os01g0598400	GO:0005739	mitochondrion	cellular_component	Up Regulated
Os01g0611000	GO:0016023	cytoplasmic vesicle	cellular_component	Up Regulated
Os01g0612500	GO:0016787	hydrolase activity	molecular_function	Up Regulated
Os01g0624700	GO:0003700	DNA-binding transcription factor activity	molecular_function	Down Regulated
Os01g0624700	GO:0043565	sequence-specific DNA binding	molecular_function	Down Regulated
Os01g0624700	GO:0005634	nucleus	cellular_component	Down Regulated
Os01g0624700	GO:0006355	regulation of transcription, DNA-templated	biological_process	Down Regulated
Os01g0625200	GO:0009536	plastid	cellular_component	Up Regulated
Os01g0625200	GO:0007018	microtubule-based movement	biological_process	Up Regulated
Os01g0625200	GO:0005875	microtubule associated complex	cellular_component	Up Regulated
Os01g0625200	GO:0003777	microtubule motor activity	molecular_function	Up Regulated
Os01g0625200	GO:0005524	ATP binding	molecular_function	Up Regulated
Os01g0652100	GO:0005739	mitochondrion	cellular_component	Up Regulated
Os01g0652800	GO:0005634	nucleus	cellular_component	Up Regulated
Os01g0652800	GO:0006354	DNA-templated transcription, elongation	biological_process	Up Regulated
Os01g0652800	GO:0006355	regulation of transcription, DNA-templated	biological_process	Up Regulated
Os01g0652800	GO:0005515	protein binding	molecular_function	Up Regulated
Os01g0652800	GO:0003677	DNA binding	molecular_function	Up Regulated
Os01g0652800	GO:0003746	translation elongation factor activity	molecular_function	Up Regulated
Os01g0652800	GO:0003702	obsolete RNA polymerase II transcription factor activity	molecular_function	Up Regulated
Os01g0660200	GO:0016023	cytoplasmic vesicle	cellular_component	Up Regulated
Os01g0660200	GO:0043169	cation binding	molecular_function	Up Regulated
Os01g0660200	GO:0005975	carbohydrate metabolic process	biological_process	Up Regulated
Os01g0660200	GO:0004553	hydrolase activity, hydrolyzing O-glycosyl compounds	molecular_function	Up Regulated
Os01g0660700	GO:0005739	mitochondrion	cellular_component	Up Regulated
Os01g0665500	GO:0003700	DNA-binding transcription factor activity	molecular_function	Down Regulated
Os01g0665500	GO:0043565	sequence-specific DNA binding	molecular_function	Down Regulated
Os01g0665500	GO:0005634	nucleus	cellular_component	Down Regulated
Os01g0665500	GO:0005739	mitochondrion	cellular_component	Down Regulated
Os01g0665500	GO:0006355	regulation of transcription, DNA-templated	biological_process	Down Regulated
Os01g0681100	GO:0009536	plastid	cellular_component	Down Regulated
Os01g0696100	GO:0006813	potassium ion transport	biological_process	Up Regulated
Os01g0696100	GO:0005267	potassium channel activity	molecular_function	Up Regulated
Os01g0696100	GO:0016021	integral component of membrane	cellular_component	Up Regulated
Os01g0700200	GO:0016023	cytoplasmic vesicle	cellular_component	Up Regulated
Os01g0700200	GO:0016020	membrane	cellular_component	Up Regulated
Os01g0701700	GO:0005739	mitochondrion	cellular_component	Up Regulated
Os01g0702700	GO:0005634	nucleus	cellular_component	Up Regulated
Os01g0702700	GO:0045449	regulation of transcription, DNA-templated	biological_process	Up Regulated
Os01g0702700	GO:0003677	DNA binding	molecular_function	Up Regulated
Os01g0704100	GO:0016020	membrane	cellular_component	Down Regulated
Os01g0720400	GO:0016791	phosphatase activity	molecular_function	Down Regulated
Os01g0720400	GO:0008152	metabolic process	biological_process	Down Regulated
Os01g0730900	GO:0003887	DNA-directed DNA polymerase activity	molecular_function	Down Regulated
Os01g0730900	GO:0009360	DNA polymerase III complex	cellular_component	Down Regulated
Os01g0730900	GO:0006260	DNA replication	biological_process	Down Regulated
Os01g0730900	GO:0005524	ATP binding	molecular_function	Down Regulated
Os01g0739700	GO:0016023	cytoplasmic vesicle	cellular_component	Up Regulated
Os01g0739700	GO:0043169	cation binding	molecular_function	Up Regulated
Os01g0739700	GO:0005975	carbohydrate metabolic process	biological_process	Up Regulated
Os01g0739700	GO:0004553	hydrolase activity, hydrolyzing O-glycosyl compounds	molecular_function	Up Regulated
Os01g0745700	GO:0003700	DNA-binding transcription factor activity	molecular_function	Up Regulated
Os01g0745700	GO:0043565	sequence-specific DNA binding	molecular_function	Up Regulated
Os01g0745700	GO:0005634	nucleus	cellular_component	Up Regulated
Os01g0745700	GO:0008270	zinc ion binding	molecular_function	Up Regulated
Os01g0745700	GO:0006355	regulation of transcription, DNA-templated	biological_process	Up Regulated
Os01g0750000	GO:0015031	protein transport	biological_process	Up Regulated
Os01g0750000	GO:0007264	small GTPase mediated signal transduction	biological_process	Up Regulated
Os01g0750000	GO:0005525	GTP binding	molecular_function	Up Regulated
Os01g0750300	GO:0016021	integral component of membrane	cellular_component	Up Regulated
Os01g0750300	GO:0030244	cellulose biosynthetic process	biological_process	Up Regulated
Os01g0750300	GO:0007047	cell wall organization	biological_process	Up Regulated
Os01g0750300	GO:0016760	cellulose synthase (UDP-forming) activity	molecular_function	Up Regulated
Os01g0750300	GO:0008270	zinc ion binding	molecular_function	Up Regulated
Os01g0750300	GO:0005515	protein binding	molecular_function	Up Regulated
Os01g0750300	GO:0005886	plasma membrane	cellular_component	Up Regulated
Os01g0755700	GO:0008270	zinc ion binding	molecular_function	Down Regulated
Os01g0755700	GO:0005515	protein binding	molecular_function	Down Regulated
Os01g0756600	GO:0016023	cytoplasmic vesicle	cellular_component	Up Regulated
Os01g0758300	GO:0006099	tricarboxylic acid cycle	biological_process	Down Regulated
Os01g0758300	GO:0008964	phosphoenolpyruvate carboxylase activity	molecular_function	Down Regulated
Os01g0760000	GO:0007017	microtubule-based process	biological_process	Up Regulated
Os01g0760000	GO:0005875	microtubule associated complex	cellular_component	Up Regulated
Os01g0760000	GO:0003777	microtubule motor activity	molecular_function	Up Regulated
Os01g0800500	GO:0006470	protein dephosphorylation	biological_process	Down Regulated
Os01g0800500	GO:0008287	protein serine/threonine phosphatase complex	cellular_component	Down Regulated
Os01g0800500	GO:0046872	metal ion binding	molecular_function	Down Regulated
Os01g0800500	GO:0004722	protein serine/threonine phosphatase activity	molecular_function	Down Regulated
Os01g0800500	GO:0003993	acid phosphatase activity	molecular_function	Down Regulated
Os01g0831300	GO:0016021	integral component of membrane	cellular_component	Down Regulated
Os01g0831300	GO:0006810	transport	biological_process	Down Regulated
Os01g0831300	GO:0008519	ammonium transmembrane transporter activity	molecular_function	Down Regulated
Os01g0844300	GO:0006457	protein folding	biological_process	Up Regulated
Os01g0844300	GO:0003755	peptidyl-prolyl cis-trans isomerase activity	molecular_function	Up Regulated
Os01g0862800	GO:0045449	regulation of transcription, DNA-templated	biological_process	Up Regulated
Os01g0862800	GO:0003677	DNA binding	molecular_function	Up Regulated
Os01g0868900	GO:0016023	cytoplasmic vesicle	cellular_component	Down Regulated
Os01g0868900	GO:0004252	serine-type endopeptidase activity	molecular_function	Down Regulated
Os01g0868900	GO:0043086	negative regulation of catalytic activity	biological_process	Down Regulated
Os01g0868900	GO:0042802	identical protein binding	molecular_function	Down Regulated
Os01g0868900	GO:0006508	proteolysis	biological_process	Down Regulated
Os01g0892800	GO:0005739	mitochondrion	cellular_component	Up Regulated
Os01g0902700	GO:0006857	oligopeptide transport	biological_process	Down Regulated
Os01g0902700	GO:0005215	transporter activity	molecular_function	Down Regulated
Os01g0902700	GO:0016020	membrane	cellular_component	Down Regulated
Os01g0905300	GO:0006887	exocytosis	biological_process	Up Regulated
Os01g0905300	GO:0000145	exocyst	cellular_component	Up Regulated
Os01g0907200	GO:0009536	plastid	cellular_component	Up Regulated
Os01g0907200	GO:0006464	cellular protein modification process	biological_process	Up Regulated
Os01g0929000	GO:0016023	cytoplasmic vesicle	cellular_component	Up Regulated
Os01g0939500	GO:0005737	cytoplasm	cellular_component	Down Regulated
Os01g0939500	GO:0006415	translational termination	biological_process	Down Regulated
Os01g0939500	GO:0016149	translation release factor activity, codon specific	molecular_function	Down Regulated
Os01g0953000	GO:0016023	cytoplasmic vesicle	cellular_component	Up Regulated
Os02g0129000	GO:0009536	plastid	cellular_component	Up Regulated
Os02g0153400	GO:0006468	protein phosphorylation	biological_process	Up Regulated
Os02g0153400	GO:0016023	cytoplasmic vesicle	cellular_component	Up Regulated
Os02g0153400	GO:0004674	protein serine/threonine kinase activity	molecular_function	Up Regulated
Os02g0153400	GO:0004872	signaling receptor activity	molecular_function	Up Regulated
Os02g0153400	GO:0005515	protein binding	molecular_function	Up Regulated
Os02g0153400	GO:0005524	ATP binding	molecular_function	Up Regulated
Os02g0178800	GO:0016020	membrane	cellular_component	Up Regulated
Os02g0193100	GO:0005739	mitochondrion	cellular_component	Down Regulated
Os02g0193200	GO:0005739	mitochondrion	cellular_component	Down Regulated
Os02g0202900	GO:0009536	plastid	cellular_component	Down Regulated
Os02g0203300	GO:0016758	transferase activity, transferring hexosyl groups	molecular_function	Down Regulated
Os02g0203300	GO:0005739	mitochondrion	cellular_component	Down Regulated
Os02g0203300	GO:0008152	metabolic process	biological_process	Down Regulated
Os02g0204000	GO:0005488	binding	molecular_function	Down Regulated
Os02g0226200	GO:0016791	phosphatase activity	molecular_function	Down Regulated
Os02g0226200	GO:0008152	metabolic process	biological_process	Down Regulated
Os02g0232900	GO:0005215	transporter activity	molecular_function	Up Regulated
Os02g0232900	GO:0016021	integral component of membrane	cellular_component	Up Regulated
Os02g0232900	GO:0006810	transport	biological_process	Up Regulated
Os02g0249300	GO:0008270	zinc ion binding	molecular_function	Down Regulated
Os02g0249300	GO:0005515	protein binding	molecular_function	Down Regulated
Os02g0298200	GO:0016023	cytoplasmic vesicle	cellular_component	Up Regulated
Os02g0298200	GO:0016020	membrane	cellular_component	Up Regulated
Os02g0320800	GO:0006508	proteolysis	biological_process	Up Regulated
Os02g0320800	GO:0005506	iron ion binding	molecular_function	Up Regulated
Os02g0320800	GO:0016702	oxidoreductase activity, acting on single donors with incorporation of molecular oxygen, incorporation of two atoms of oxygen	molecular_function	Up Regulated
Os02g0320800	GO:0008237	metallopeptidase activity	molecular_function	Up Regulated
Os02g0323000	GO:0042626	ATPase-coupled transmembrane transporter activity	molecular_function	Up Regulated
Os02g0323000	GO:0006810	transport	biological_process	Up Regulated
Os02g0323000	GO:0016021	integral component of membrane	cellular_component	Up Regulated
Os02g0323000	GO:0005524	ATP binding	molecular_function	Up Regulated
Os02g0453500	GO:0009536	plastid	cellular_component	Up Regulated
Os02g0516800	GO:0009536	plastid	cellular_component	Down Regulated
Os02g0622500	GO:0005739	mitochondrion	cellular_component	Down Regulated
Os02g0629000	GO:0005739	mitochondrion	cellular_component	Down Regulated
Os02g0677300	GO:0003700	DNA-binding transcription factor activity	molecular_function	Up Regulated
Os02g0677300	GO:0006355	regulation of transcription, DNA-templated	biological_process	Up Regulated
Os02g0677300	GO:0005634	nucleus	cellular_component	Up Regulated
Os02g0677300	GO:0006950	response to stress	biological_process	Up Regulated
Os02g0701300	GO:0005634	nucleus	cellular_component	Down Regulated
Os02g0701300	GO:0009536	plastid	cellular_component	Down Regulated
Os02g0701300	GO:0045449	regulation of transcription, DNA-templated	biological_process	Down Regulated
Os02g0701300	GO:0016818	hydrolase activity, acting on acid anhydrides, in phosphorus-containing anhydrides	molecular_function	Down Regulated
Os02g0701300	GO:0005524	ATP binding	molecular_function	Down Regulated
Os02g0702400	GO:0016023	cytoplasmic vesicle	cellular_component	Down Regulated
Os02g0703600	GO:0020037	heme binding	molecular_function	Up Regulated
Os02g0703600	GO:0016023	cytoplasmic vesicle	cellular_component	Up Regulated
Os02g0703600	GO:0016021	integral component of membrane	cellular_component	Up Regulated
Os02g0703600	GO:0010295	(+)-abscisic acid 8'-hydroxylase activity	molecular_function	Up Regulated
Os02g0703600	GO:0055114	oxidation-reduction process	biological_process	Up Regulated
Os02g0703600	GO:0009055	electron transfer activity	molecular_function	Up Regulated
Os02g0705500	GO:0005634	nucleus	cellular_component	Up Regulated
Os02g0705500	GO:0045449	regulation of transcription, DNA-templated	biological_process	Up Regulated
Os02g0705500	GO:0030528	obsolete transcription regulator activity	molecular_function	Up Regulated
Os02g0707000	GO:0022900	electron transport chain	biological_process	Down Regulated
Os02g0707000	GO:0050660	flavin adenine dinucleotide binding	molecular_function	Down Regulated
Os02g0707000	GO:0015036	disulfide oxidoreductase activity	molecular_function	Down Regulated
Os02g0708000	GO:0009536	plastid	cellular_component	Down Regulated
Os02g0720500	GO:0006508	proteolysis	biological_process	Down Regulated
Os02g0720500	GO:0004190	aspartic-type endopeptidase activity	molecular_function	Down Regulated
Os02g0720500	GO:0003677	DNA binding	molecular_function	Down Regulated
Os02g0725000	GO:0004674	protein serine/threonine kinase activity	molecular_function	Up Regulated
Os02g0725000	GO:0006468	protein phosphorylation	biological_process	Up Regulated
Os02g0725000	GO:0009536	plastid	cellular_component	Up Regulated
Os02g0725000	GO:0005524	ATP binding	molecular_function	Up Regulated
Os02g0726500	GO:0005739	mitochondrion	cellular_component	Up Regulated
Os02g0736900	GO:0009536	plastid	cellular_component	Up Regulated
Os02g0755900	GO:0016758	transferase activity, transferring hexosyl groups	molecular_function	Down Regulated
Os02g0755900	GO:0005739	mitochondrion	cellular_component	Down Regulated
Os02g0755900	GO:0008152	metabolic process	biological_process	Down Regulated
Os02g0756800	GO:0016023	cytoplasmic vesicle	cellular_component	Up Regulated
Os02g0757100	GO:0016023	cytoplasmic vesicle	cellular_component	Up Regulated
Os02g0757800	GO:0009536	plastid	cellular_component	Up Regulated
Os02g0759400	GO:0016023	cytoplasmic vesicle	cellular_component	Up Regulated
Os02g0759400	GO:0008270	zinc ion binding	molecular_function	Up Regulated
Os02g0759400	GO:0005515	protein binding	molecular_function	Up Regulated
Os02g0771700	GO:0016023	cytoplasmic vesicle	cellular_component	Up Regulated
Os02g0771700	GO:0043169	cation binding	molecular_function	Up Regulated
Os02g0771700	GO:0005975	carbohydrate metabolic process	biological_process	Up Regulated
Os02g0771700	GO:0004553	hydrolase activity, hydrolyzing O-glycosyl compounds	molecular_function	Up Regulated
Os02g0777400	GO:0016023	cytoplasmic vesicle	cellular_component	Down Regulated
Os02g0782500	GO:0006950	response to stress	biological_process	Down Regulated
Os02g0820200	GO:0008270	zinc ion binding	molecular_function	Up Regulated
Os02g0820200	GO:0005515	protein binding	molecular_function	Up Regulated
Os02g0828800	GO:0005739	mitochondrion	cellular_component	Down Regulated
Os02g0832000	GO:0004674	protein serine/threonine kinase activity	molecular_function	Up Regulated
Os02g0832000	GO:0006468	protein phosphorylation	biological_process	Up Regulated
Os02g0832000	GO:0005509	calcium ion binding	molecular_function	Up Regulated
Os02g0832000	GO:0005739	mitochondrion	cellular_component	Up Regulated
Os02g0832000	GO:0005524	ATP binding	molecular_function	Up Regulated
Os03g0110500	GO:0016301	kinase activity	molecular_function	Up Regulated
Os03g0119300	GO:0016023	cytoplasmic vesicle	cellular_component	Up Regulated
Os03g0119300	GO:0004252	serine-type endopeptidase activity	molecular_function	Up Regulated
Os03g0119300	GO:0043086	negative regulation of catalytic activity	biological_process	Up Regulated
Os03g0119300	GO:0042802	identical protein binding	molecular_function	Up Regulated
Os03g0119300	GO:0006508	proteolysis	biological_process	Up Regulated
Os03g0128000	GO:0016023	cytoplasmic vesicle	cellular_component	Up Regulated
Os03g0129400	GO:0005739	mitochondrion	cellular_component	Up Regulated
Os03g0140400	GO:0016023	cytoplasmic vesicle	cellular_component	Up Regulated
Os03g0140400	GO:0004497	monooxygenase activity	molecular_function	Up Regulated
Os03g0140400	GO:0020037	heme binding	molecular_function	Up Regulated
Os03g0140400	GO:0009055	electron transfer activity	molecular_function	Up Regulated
Os03g0161100	GO:0005886	plasma membrane	cellular_component	Up Regulated
Os03g0204100	GO:0016023	cytoplasmic vesicle	cellular_component	Up Regulated
Os03g0204100	GO:0003779	actin binding	molecular_function	Up Regulated
Os03g0204100	GO:0016021	integral component of membrane	cellular_component	Up Regulated
Os03g0204100	GO:0030036	actin cytoskeleton organization	biological_process	Up Regulated
Os03g0222600	GO:0005739	mitochondrion	cellular_component	Up Regulated
Os03g0231600	GO:0009536	plastid	cellular_component	Down Regulated
Os03g0231600	GO:0009081	branched-chain amino acid metabolic process	biological_process	Down Regulated
Os03g0231600	GO:0004084	branched-chain-amino-acid transaminase activity	molecular_function	Down Regulated
Os03g0245800	GO:0006950	response to stress	biological_process	Down Regulated
Os03g0245800	GO:0009536	plastid	cellular_component	Down Regulated
Os03g0246500	GO:0005886	plasma membrane	cellular_component	Up Regulated
Os03g0251000	GO:0016023	cytoplasmic vesicle	cellular_component	Up Regulated
Os03g0251000	GO:0006869	lipid transport	biological_process	Up Regulated
Os03g0280400	GO:0032502	developmental process	biological_process	Down Regulated
Os03g0287700	GO:0016023	cytoplasmic vesicle	cellular_component	Up Regulated
Os03g0300900	GO:0016023	cytoplasmic vesicle	cellular_component	Up Regulated
Os03g0300900	GO:0016757	transferase activity, transferring glycosyl groups	molecular_function	Up Regulated
Os03g0304500	GO:0031072	heat shock protein binding	molecular_function	Up Regulated
Os03g0304500	GO:0005739	mitochondrion	cellular_component	Up Regulated
Os03g0307300	GO:0030418	nicotianamine biosynthetic process	biological_process	Up Regulated
Os03g0307300	GO:0006826	iron ion transport	biological_process	Up Regulated
Os03g0307300	GO:0030410	nicotianamine synthase activity	molecular_function	Up Regulated
Os03g0341600	GO:0016023	cytoplasmic vesicle	cellular_component	Down Regulated
Os03g0370400	GO:0016020	membrane	cellular_component	Down Regulated
Os03g0406100	GO:0003899	DNA-directed 5'-3' RNA polymerase activity	molecular_function	Down Regulated
Os03g0406100	GO:0005634	nucleus	cellular_component	Down Regulated
Os03g0406100	GO:0006350	transcription, DNA-templated	biological_process	Down Regulated
Os03g0406100	GO:0003677	DNA binding	molecular_function	Down Regulated
Os03g0411300	GO:0005509	calcium ion binding	molecular_function	Down Regulated
Os03g0435300	GO:0005488	binding	molecular_function	Down Regulated
Os03g0435300	GO:0005739	mitochondrion	cellular_component	Down Regulated
Os03g0442900	GO:0005739	mitochondrion	cellular_component	Down Regulated
Os03g0568600	GO:0004252	serine-type endopeptidase activity	molecular_function	Up Regulated
Os03g0607200	GO:0016023	cytoplasmic vesicle	cellular_component	Up Regulated
Os03g0638200	GO:0016020	membrane	cellular_component	Down Regulated
Os03g0638200	GO:0009536	plastid	cellular_component	Down Regulated
Os03g0661300	GO:0051258	protein polymerization	biological_process	Up Regulated
Os03g0661300	GO:0007018	microtubule-based movement	biological_process	Up Regulated
Os03g0661300	GO:0003924	GTPase activity	molecular_function	Up Regulated
Os03g0661300	GO:0005198	structural molecule activity	molecular_function	Up Regulated
Os03g0661300	GO:0005874	microtubule	cellular_component	Up Regulated
Os03g0661300	GO:0005525	GTP binding	molecular_function	Up Regulated
Os03g0703100	GO:0043169	cation binding	molecular_function	Up Regulated
Os03g0703100	GO:0005975	carbohydrate metabolic process	biological_process	Up Regulated
Os03g0703100	GO:0005739	mitochondrion	cellular_component	Up Regulated
Os03g0703100	GO:0004553	hydrolase activity, hydrolyzing O-glycosyl compounds	molecular_function	Up Regulated
Os03g0704400	GO:0004674	protein serine/threonine kinase activity	molecular_function	Up Regulated
Os03g0704400	GO:0006468	protein phosphorylation	biological_process	Up Regulated
Os03g0704400	GO:0005524	ATP binding	molecular_function	Up Regulated
Os03g0752800	GO:0043565	sequence-specific DNA binding	molecular_function	Up Regulated
Os03g0752800	GO:0003700	DNA-binding transcription factor activity	molecular_function	Up Regulated
Os03g0752800	GO:0005634	nucleus	cellular_component	Up Regulated
Os03g0752800	GO:0030154	cell differentiation	biological_process	Up Regulated
Os03g0752800	GO:0006355	regulation of transcription, DNA-templated	biological_process	Up Regulated
Os03g0752800	GO:0005515	protein binding	molecular_function	Up Regulated
Os03g0752800	GO:0009908	flower development	biological_process	Up Regulated
Os03g0757200	GO:0016758	transferase activity, transferring hexosyl groups	molecular_function	Up Regulated
Os03g0757200	GO:0008152	metabolic process	biological_process	Up Regulated
Os03g0788600	GO:0016023	cytoplasmic vesicle	cellular_component	Up Regulated
Os03g0790500	GO:0016787	hydrolase activity	molecular_function	Up Regulated
Os03g0790500	GO:0008152	metabolic process	biological_process	Up Regulated
Os03g0790500	GO:0005739	mitochondrion	cellular_component	Up Regulated
Os03g0794300	GO:0008152	metabolic process	biological_process	Down Regulated
Os03g0794300	GO:0008080	N-acetyltransferase activity	molecular_function	Down Regulated
Os03g0799900	GO:0005739	mitochondrion	cellular_component	Up Regulated
Os03g0802100	GO:0005739	mitochondrion	cellular_component	Up Regulated
Os03g0806800	GO:0005739	mitochondrion	cellular_component	Up Regulated
Os03g0824600	GO:0016758	transferase activity, transferring hexosyl groups	molecular_function	Down Regulated
Os03g0824600	GO:0005739	mitochondrion	cellular_component	Down Regulated
Os03g0824600	GO:0008152	metabolic process	biological_process	Down Regulated
Os03g0825600	GO:0009639	response to red or far red light	biological_process	Down Regulated
Os03g0825600	GO:0009959	negative gravitropism	biological_process	Down Regulated
Os03g0829200	GO:0016787	hydrolase activity	molecular_function	Down Regulated
Os03g0837700	GO:0004252	serine-type endopeptidase activity	molecular_function	Down Regulated
Os03g0837700	GO:0031072	heat shock protein binding	molecular_function	Down Regulated
Os03g0859900	GO:0005739	mitochondrion	cellular_component	Up Regulated
Os04g0107900	GO:0006457	protein folding	biological_process	Down Regulated
Os04g0107900	GO:0005524	ATP binding	molecular_function	Down Regulated
Os04g0107900	GO:0051082	unfolded protein binding	molecular_function	Down Regulated
Os04g0109100	GO:0016023	cytoplasmic vesicle	cellular_component	Down Regulated
Os04g0109100	GO:0004674	protein serine/threonine kinase activity	molecular_function	Down Regulated
Os04g0109100	GO:0006468	protein phosphorylation	biological_process	Down Regulated
Os04g0109100	GO:0005529	carbohydrate binding	molecular_function	Down Regulated
Os04g0109100	GO:0005524	ATP binding	molecular_function	Down Regulated
Os04g0202800	GO:0016023	cytoplasmic vesicle	cellular_component	Down Regulated
Os04g0202800	GO:0004674	protein serine/threonine kinase activity	molecular_function	Down Regulated
Os04g0202800	GO:0006468	protein phosphorylation	biological_process	Down Regulated
Os04g0202800	GO:0005529	carbohydrate binding	molecular_function	Down Regulated
Os04g0202800	GO:0005524	ATP binding	molecular_function	Down Regulated
Os04g0266900	GO:0004802	transketolase activity	molecular_function	Up Regulated
Os04g0266900	GO:0009536	plastid	cellular_component	Up Regulated
Os04g0266900	GO:0008152	metabolic process	biological_process	Up Regulated
Os04g0339400	GO:0009536	plastid	cellular_component	Down Regulated
Os04g0339400	GO:0055114	oxidation-reduction process	biological_process	Down Regulated
Os04g0339400	GO:0016491	oxidoreductase activity	molecular_function	Down Regulated
Os04g0364800	GO:0016023	cytoplasmic vesicle	cellular_component	Down Regulated
Os04g0385600	GO:0008270	zinc ion binding	molecular_function	Down Regulated
Os04g0385600	GO:0005739	mitochondrion	cellular_component	Down Regulated
Os04g0396800	GO:0016023	cytoplasmic vesicle	cellular_component	Up Regulated
Os04g0396800	GO:0006508	proteolysis	biological_process	Up Regulated
Os04g0396800	GO:0004185	serine-type carboxypeptidase activity	molecular_function	Up Regulated
Os04g0402500	GO:0016023	cytoplasmic vesicle	cellular_component	Down Regulated
Os04g0402500	GO:0008270	zinc ion binding	molecular_function	Down Regulated
Os04g0402500	GO:0005515	protein binding	molecular_function	Down Regulated
Os04g0438600	GO:0005737	cytoplasm	cellular_component	Down Regulated
Os04g0438600	GO:0046836	glycolipid transport	biological_process	Down Regulated
Os04g0438600	GO:0017089	glycolipid transfer activity	molecular_function	Down Regulated
Os04g0438600	GO:0051861	glycolipid binding	molecular_function	Down Regulated
Os04g0445100	GO:0016023	cytoplasmic vesicle	cellular_component	Down Regulated
Os04g0470600	GO:0005634	nucleus	cellular_component	Down Regulated
Os04g0470600	GO:0016020	membrane	cellular_component	Down Regulated
Os04g0470600	GO:0045449	regulation of transcription, DNA-templated	biological_process	Down Regulated
Os04g0470600	GO:0003677	DNA binding	molecular_function	Down Regulated
Os04g0472300	GO:0016023	cytoplasmic vesicle	cellular_component	Up Regulated
Os04g0472300	GO:0006071	glycerol metabolic process	biological_process	Up Regulated
Os04g0472300	GO:0006629	lipid metabolic process	biological_process	Up Regulated
Os04g0472300	GO:0008889	glycerophosphodiester phosphodiesterase activity	molecular_function	Up Regulated
Os04g0480900	GO:0016023	cytoplasmic vesicle	cellular_component	Up Regulated
Os04g0480900	GO:0043169	cation binding	molecular_function	Up Regulated
Os04g0480900	GO:0005975	carbohydrate metabolic process	biological_process	Up Regulated
Os04g0480900	GO:0004553	hydrolase activity, hydrolyzing O-glycosyl compounds	molecular_function	Up Regulated
Os04g0500200	GO:0003723	RNA binding	molecular_function	Down Regulated
Os04g0500200	GO:0006396	RNA processing	biological_process	Down Regulated
Os04g0513900	GO:0016023	cytoplasmic vesicle	cellular_component	Up Regulated
Os04g0513900	GO:0043169	cation binding	molecular_function	Up Regulated
Os04g0513900	GO:0005975	carbohydrate metabolic process	biological_process	Up Regulated
Os04g0513900	GO:0004553	hydrolase activity, hydrolyzing O-glycosyl compounds	molecular_function	Up Regulated
Os04g0514800	GO:0009826	unidimensional cell growth	biological_process	Up Regulated
Os04g0514800	GO:0006468	protein phosphorylation	biological_process	Up Regulated
Os04g0514800	GO:0009741	response to brassinosteroid	biological_process	Up Regulated
Os04g0514800	GO:0005634	nucleus	cellular_component	Up Regulated
Os04g0514800	GO:0004674	protein serine/threonine kinase activity	molecular_function	Up Regulated
Os04g0514800	GO:0009850	auxin metabolic process	biological_process	Up Regulated
Os04g0514800	GO:0048364	root development	biological_process	Up Regulated
Os04g0514800	GO:0005524	ATP binding	molecular_function	Up Regulated
Os04g0529100	GO:0003700	DNA-binding transcription factor activity	molecular_function	Up Regulated
Os04g0529100	GO:0006355	regulation of transcription, DNA-templated	biological_process	Up Regulated
Os04g0529100	GO:0005634	nucleus	cellular_component	Up Regulated
Os04g0529100	GO:0009536	plastid	cellular_component	Up Regulated
Os04g0541700	GO:0003700	DNA-binding transcription factor activity	molecular_function	Up Regulated
Os04g0541700	GO:0043565	sequence-specific DNA binding	molecular_function	Up Regulated
Os04g0541700	GO:0005634	nucleus	cellular_component	Up Regulated
Os04g0541700	GO:0006355	regulation of transcription, DNA-templated	biological_process	Up Regulated
Os04g0542000	GO:0005739	mitochondrion	cellular_component	Down Regulated
Os04g0556400	GO:0016758	transferase activity, transferring hexosyl groups	molecular_function	Down Regulated
Os04g0556400	GO:0008152	metabolic process	biological_process	Down Regulated
Os04g0558700	GO:0005739	mitochondrion	cellular_component	Down Regulated
Os04g0561500	GO:0004252	serine-type endopeptidase activity	molecular_function	Up Regulated
Os04g0561500	GO:0016020	membrane	cellular_component	Up Regulated
Os04g0561500	GO:0006508	proteolysis	biological_process	Up Regulated
Os04g0565500	GO:0016021	integral component of membrane	cellular_component	Down Regulated
Os04g0571600	GO:0006855	drug transmembrane transport	biological_process	Up Regulated
Os04g0571600	GO:0016020	membrane	cellular_component	Up Regulated
Os04g0571600	GO:0015297	antiporter activity	molecular_function	Up Regulated
Os04g0571600	GO:0015238	xenobiotic transmembrane transporter activity	molecular_function	Up Regulated
Os04g0585100	GO:0016023	cytoplasmic vesicle	cellular_component	Up Regulated
Os04g0585100	GO:0016020	membrane	cellular_component	Up Regulated
Os04g0585100	GO:0008270	zinc ion binding	molecular_function	Up Regulated
Os04g0604300	GO:0016762	xyloglucan:xyloglucosyl transferase activity	molecular_function	Up Regulated
Os04g0604300	GO:0016023	cytoplasmic vesicle	cellular_component	Up Regulated
Os04g0604300	GO:0048046	apoplast	cellular_component	Up Regulated
Os04g0604300	GO:0005618	cell wall	cellular_component	Up Regulated
Os04g0604300	GO:0006073	cellular glucan metabolic process	biological_process	Up Regulated
Os04g0604300	GO:0004553	hydrolase activity, hydrolyzing O-glycosyl compounds	molecular_function	Up Regulated
Os04g0618700	GO:0016023	cytoplasmic vesicle	cellular_component	Down Regulated
Os04g0618700	GO:0004674	protein serine/threonine kinase activity	molecular_function	Down Regulated
Os04g0618700	GO:0006468	protein phosphorylation	biological_process	Down Regulated
Os04g0618700	GO:0005515	protein binding	molecular_function	Down Regulated
Os04g0618700	GO:0005524	ATP binding	molecular_function	Down Regulated
Os04g0625100	GO:0009536	plastid	cellular_component	Down Regulated
Os04g0681400	GO:0016020	membrane	cellular_component	Up Regulated
Os04g0686000	GO:0016567	protein ubiquitination	biological_process	Down Regulated
Os04g0686000	GO:0004842	ubiquitin-protein transferase activity	molecular_function	Down Regulated
Os04g0686000	GO:0005488	binding	molecular_function	Down Regulated
Os04g0686000	GO:0005739	mitochondrion	cellular_component	Down Regulated
Os04g0686000	GO:0000151	ubiquitin ligase complex	cellular_component	Down Regulated
Os04g0688300	GO:0020037	heme binding	molecular_function	Down Regulated
Os04g0688300	GO:0016023	cytoplasmic vesicle	cellular_component	Down Regulated
Os04g0688300	GO:0004601	peroxidase activity	molecular_function	Down Regulated
Os04g0688300	GO:0005509	calcium ion binding	molecular_function	Down Regulated
Os04g0688300	GO:0006979	response to oxidative stress	biological_process	Down Regulated
Os04g0688300	GO:0055114	oxidation-reduction process	biological_process	Down Regulated
Os04g0688300	GO:0009055	electron transfer activity	molecular_function	Down Regulated
Os04g0689400	GO:0016023	cytoplasmic vesicle	cellular_component	Up Regulated
Os04g0689400	GO:0004674	protein serine/threonine kinase activity	molecular_function	Up Regulated
Os04g0689400	GO:0006468	protein phosphorylation	biological_process	Up Regulated
Os04g0689400	GO:0005524	ATP binding	molecular_function	Up Regulated
Os05g0140100	GO:0005634	nucleus	cellular_component	Up Regulated
Os05g0140100	GO:0045449	regulation of transcription, DNA-templated	biological_process	Up Regulated
Os05g0140100	GO:0003677	DNA binding	molecular_function	Up Regulated
Os05g0160300	GO:0016023	cytoplasmic vesicle	cellular_component	Up Regulated
Os05g0161500	GO:0003824	catalytic activity	molecular_function	Up Regulated
Os05g0161500	GO:0015969	guanosine tetraphosphate metabolic process	biological_process	Up Regulated
Os05g0161500	GO:0009536	plastid	cellular_component	Up Regulated
Os05g0161500	GO:0005509	calcium ion binding	molecular_function	Up Regulated
Os05g0162000	GO:0020037	heme binding	molecular_function	Down Regulated
Os05g0162000	GO:0016023	cytoplasmic vesicle	cellular_component	Down Regulated
Os05g0162000	GO:0004601	peroxidase activity	molecular_function	Down Regulated
Os05g0162000	GO:0005509	calcium ion binding	molecular_function	Down Regulated
Os05g0162000	GO:0006979	response to oxidative stress	biological_process	Down Regulated
Os05g0162000	GO:0055114	oxidation-reduction process	biological_process	Down Regulated
Os05g0162000	GO:0009055	electron transfer activity	molecular_function	Down Regulated
Os05g0170600	GO:0016023	cytoplasmic vesicle	cellular_component	Down Regulated
Os05g0188300	GO:0016020	membrane	cellular_component	Down Regulated
Os05g0189900	GO:0016023	cytoplasmic vesicle	cellular_component	Up Regulated
Os05g0189900	GO:0003993	acid phosphatase activity	molecular_function	Up Regulated
Os05g0194900	GO:0003872	6-phosphofructokinase activity	molecular_function	Down Regulated
Os05g0194900	GO:0005945	6-phosphofructokinase complex	cellular_component	Down Regulated
Os05g0194900	GO:0009536	plastid	cellular_component	Down Regulated
Os05g0194900	GO:0006096	glycolytic process	biological_process	Down Regulated
Os05g0194900	GO:0005524	ATP binding	molecular_function	Down Regulated
Os05g0238400	GO:0009536	plastid	cellular_component	Up Regulated
Os05g0242400	GO:0016023	cytoplasmic vesicle	cellular_component	Down Regulated
Os05g0242400	GO:0009522	photosystem I	cellular_component	Down Regulated
Os05g0242400	GO:0042651	thylakoid membrane	cellular_component	Down Regulated
Os05g0242400	GO:0015979	photosynthesis	biological_process	Down Regulated
Os05g0242400	GO:0005515	protein binding	molecular_function	Down Regulated
Os05g0280700	GO:0016023	cytoplasmic vesicle	cellular_component	Down Regulated
Os05g0280700	GO:0004674	protein serine/threonine kinase activity	molecular_function	Down Regulated
Os05g0280700	GO:0006468	protein phosphorylation	biological_process	Down Regulated
Os05g0280700	GO:0004713	protein tyrosine kinase activity	molecular_function	Down Regulated
Os05g0280700	GO:0005524	ATP binding	molecular_function	Down Regulated
Os05g0342000	GO:0005886	plasma membrane	cellular_component	Down Regulated
Os05g0349800	GO:0009737	response to abscisic acid	biological_process	Up Regulated
Os05g0386700	GO:0005739	mitochondrion	cellular_component	Up Regulated
Os05g0410100	GO:0009536	plastid	cellular_component	Up Regulated
Os05g0421600	GO:0045449	regulation of transcription, DNA-templated	biological_process	Down Regulated
Os05g0421600	GO:0003677	DNA binding	molecular_function	Down Regulated
Os05g0440300	GO:0016787	hydrolase activity	molecular_function	Up Regulated
Os05g0443900	GO:0016023	cytoplasmic vesicle	cellular_component	Down Regulated
Os05g0455400	GO:0005634	nucleus	cellular_component	Down Regulated
Os05g0455400	GO:0045449	regulation of transcription, DNA-templated	biological_process	Down Regulated
Os05g0455400	GO:0030528	obsolete transcription regulator activity	molecular_function	Down Regulated
Os05g0472400	GO:0016023	cytoplasmic vesicle	cellular_component	Up Regulated
Os05g0472400	GO:0016021	integral component of membrane	cellular_component	Up Regulated
Os05g0472400	GO:0006829	zinc ion transport	biological_process	Up Regulated
Os05g0472400	GO:0005385	zinc ion transmembrane transporter activity	molecular_function	Up Regulated
Os05g0478300	GO:0016023	cytoplasmic vesicle	cellular_component	Up Regulated
Os05g0478300	GO:0006468	protein phosphorylation	biological_process	Up Regulated
Os05g0478300	GO:0005515	protein binding	molecular_function	Up Regulated
Os05g0478300	GO:0005524	ATP binding	molecular_function	Up Regulated
Os05g0478300	GO:0004672	protein kinase activity	molecular_function	Up Regulated
Os05g0480300	GO:0009536	plastid	cellular_component	Down Regulated
Os05g0480400	GO:0005515	protein binding	molecular_function	Up Regulated
Os05g0480400	GO:0006468	protein phosphorylation	biological_process	Up Regulated
Os05g0480400	GO:0004872	signaling receptor activity	molecular_function	Up Regulated
Os05g0480400	GO:0005524	ATP binding	molecular_function	Up Regulated
Os05g0480400	GO:0004672	protein kinase activity	molecular_function	Up Regulated
Os05g0480600	GO:0006979	response to oxidative stress	biological_process	Up Regulated
Os05g0502200	GO:0016020	membrane	cellular_component	Up Regulated
Os05g0502200	GO:0008415	transferase activity, transferring acyl groups	molecular_function	Up Regulated
Os05g0502200	GO:0008152	metabolic process	biological_process	Up Regulated
Os05g0515200	GO:0016023	cytoplasmic vesicle	cellular_component	Up Regulated
Os05g0515200	GO:0004497	monooxygenase activity	molecular_function	Up Regulated
Os05g0515200	GO:0020037	heme binding	molecular_function	Up Regulated
Os05g0515200	GO:0009055	electron transfer activity	molecular_function	Up Regulated
Os05g0541000	GO:0016023	cytoplasmic vesicle	cellular_component	Down Regulated
Os05g0550300	GO:0016023	cytoplasmic vesicle	cellular_component	Up Regulated
Os05g0550300	GO:0006869	lipid transport	biological_process	Up Regulated
Os05g0563600	GO:0016023	cytoplasmic vesicle	cellular_component	Up Regulated
Os06g0102100	GO:0016023	cytoplasmic vesicle	cellular_component	Up Regulated
Os06g0102100	GO:0004497	monooxygenase activity	molecular_function	Up Regulated
Os06g0102100	GO:0020037	heme binding	molecular_function	Up Regulated
Os06g0102100	GO:0009055	electron transfer activity	molecular_function	Up Regulated
Os06g0104300	GO:0016023	cytoplasmic vesicle	cellular_component	Up Regulated
Os06g0104300	GO:0005507	copper ion binding	molecular_function	Up Regulated
Os06g0104300	GO:0016491	oxidoreductase activity	molecular_function	Up Regulated
Os06g0126500	GO:0016023	cytoplasmic vesicle	cellular_component	Up Regulated
Os06g0126500	GO:0006915	apoptotic process	biological_process	Up Regulated
Os06g0126500	GO:0005515	protein binding	molecular_function	Up Regulated
Os06g0126500	GO:0006464	cellular protein modification process	biological_process	Up Regulated
Os06g0140700	GO:0003700	DNA-binding transcription factor activity	molecular_function	Down Regulated
Os06g0140700	GO:0043565	sequence-specific DNA binding	molecular_function	Down Regulated
Os06g0140700	GO:0005634	nucleus	cellular_component	Down Regulated
Os06g0140700	GO:0016563	obsolete transcription activator activity	molecular_function	Down Regulated
Os06g0140700	GO:0006355	regulation of transcription, DNA-templated	biological_process	Down Regulated
Os06g0151100	GO:0009536	plastid	cellular_component	Down Regulated
Os06g0156600	GO:0016023	cytoplasmic vesicle	cellular_component	Up Regulated
Os06g0156600	GO:0006629	lipid metabolic process	biological_process	Up Regulated
Os06g0156600	GO:0016788	hydrolase activity, acting on ester bonds	molecular_function	Up Regulated
Os06g0202700	GO:0016023	cytoplasmic vesicle	cellular_component	Up Regulated
Os06g0202700	GO:0016020	membrane	cellular_component	Up Regulated
Os06g0203800	GO:0006468	protein phosphorylation	biological_process	Up Regulated
Os06g0203800	GO:0016023	cytoplasmic vesicle	cellular_component	Up Regulated
Os06g0203800	GO:0004674	protein serine/threonine kinase activity	molecular_function	Up Regulated
Os06g0203800	GO:0004872	signaling receptor activity	molecular_function	Up Regulated
Os06g0203800	GO:0005515	protein binding	molecular_function	Up Regulated
Os06g0203800	GO:0005524	ATP binding	molecular_function	Up Regulated
Os06g0218600	GO:0016023	cytoplasmic vesicle	cellular_component	Up Regulated
Os06g0218600	GO:0005507	copper ion binding	molecular_function	Up Regulated
Os06g0218600	GO:0009055	electron transfer activity	molecular_function	Up Regulated
Os06g0244700	GO:0008233	peptidase activity	molecular_function	Up Regulated
Os06g0244700	GO:0005488	binding	molecular_function	Up Regulated
Os06g0244700	GO:0005739	mitochondrion	cellular_component	Up Regulated
Os06g0289900	GO:0016758	transferase activity, transferring hexosyl groups	molecular_function	Up Regulated
Os06g0289900	GO:0009536	plastid	cellular_component	Up Regulated
Os06g0289900	GO:0008152	metabolic process	biological_process	Up Regulated
Os06g0367500	GO:0016021	integral component of membrane	cellular_component	Up Regulated
Os06g0367500	GO:0005783	endoplasmic reticulum	cellular_component	Up Regulated
Os06g0367500	GO:0005739	mitochondrion	cellular_component	Up Regulated
Os06g0367500	GO:0006886	intracellular protein transport	biological_process	Up Regulated
Os06g0473800	GO:0016021	integral component of membrane	cellular_component	Down Regulated
Os06g0473800	GO:0012511	monolayer-surrounded lipid storage body	cellular_component	Down Regulated
Os06g0493600	GO:0016021	integral component of membrane	cellular_component	Down Regulated
Os06g0493600	GO:0004872	signaling receptor activity	molecular_function	Down Regulated
Os06g0500700	GO:0016023	cytoplasmic vesicle	cellular_component	Down Regulated
Os06g0500700	GO:0004497	monooxygenase activity	molecular_function	Down Regulated
Os06g0500700	GO:0022900	electron transport chain	biological_process	Down Regulated
Os06g0500700	GO:0020037	heme binding	molecular_function	Down Regulated
Os06g0500700	GO:0009055	electron transfer activity	molecular_function	Down Regulated
Os06g0527300	GO:0016020	membrane	cellular_component	Up Regulated
Os06g0544100	GO:0016023	cytoplasmic vesicle	cellular_component	Up Regulated
Os06g0544100	GO:0006468	protein phosphorylation	biological_process	Up Regulated
Os06g0544100	GO:0004713	protein tyrosine kinase activity	molecular_function	Up Regulated
Os06g0544100	GO:0005524	ATP binding	molecular_function	Up Regulated
Os06g0544100	GO:0005515	protein binding	molecular_function	Up Regulated
Os06g0552900	GO:0048572	short-day photoperiodism	biological_process	Up Regulated
Os06g0552900	GO:0048510	regulation of timing of transition from vegetative to reproductive phase	biological_process	Up Regulated
Os06g0552900	GO:0008429	phosphatidylethanolamine binding	molecular_function	Up Regulated
Os06g0552900	GO:0010229	inflorescence development	biological_process	Up Regulated
Os06g0552900	GO:0003700	DNA-binding transcription factor activity	molecular_function	Up Regulated
Os06g0561000	GO:0005737	cytoplasm	cellular_component	Up Regulated
Os06g0561000	GO:0019853	L-ascorbic acid biosynthetic process	biological_process	Up Regulated
Os06g0561000	GO:0019310	inositol catabolic process	biological_process	Up Regulated
Os06g0561000	GO:0005506	iron ion binding	molecular_function	Up Regulated
Os06g0561000	GO:0050113	inositol oxygenase activity	molecular_function	Up Regulated
Os06g0561000	GO:0055114	oxidation-reduction process	biological_process	Up Regulated
Os06g0589600	GO:0006468	protein phosphorylation	biological_process	Up Regulated
Os06g0589600	GO:0004713	protein tyrosine kinase activity	molecular_function	Up Regulated
Os06g0589600	GO:0005739	mitochondrion	cellular_component	Up Regulated
Os06g0589600	GO:0005524	ATP binding	molecular_function	Up Regulated
Os06g0591400	GO:0016023	cytoplasmic vesicle	cellular_component	Up Regulated
Os06g0594400	GO:0005777	peroxisome	cellular_component	Down Regulated
Os06g0659400	GO:0003964	RNA-directed DNA polymerase activity	molecular_function	Up Regulated
Os06g0659400	GO:0006278	RNA-dependent DNA biosynthetic process	biological_process	Up Regulated
Os06g0659400	GO:0003723	RNA binding	molecular_function	Up Regulated
Os06g0662200	GO:0003700	DNA-binding transcription factor activity	molecular_function	Down Regulated
Os06g0662200	GO:0043565	sequence-specific DNA binding	molecular_function	Down Regulated
Os06g0662200	GO:0005634	nucleus	cellular_component	Down Regulated
Os06g0662200	GO:0046983	protein dimerization activity	molecular_function	Down Regulated
Os06g0662200	GO:0006355	regulation of transcription, DNA-templated	biological_process	Down Regulated
Os06g0669200	GO:0009536	plastid	cellular_component	Down Regulated
Os06g0678500	GO:0005739	mitochondrion	cellular_component	Down Regulated
Os06g0681200	GO:0016023	cytoplasmic vesicle	cellular_component	Down Regulated
Os06g0681200	GO:0005507	copper ion binding	molecular_function	Down Regulated
Os06g0681200	GO:0009055	electron transfer activity	molecular_function	Down Regulated
Os06g0694900	GO:0005739	mitochondrion	cellular_component	Down Regulated
Os06g0697000	GO:0016762	xyloglucan:xyloglucosyl transferase activity	molecular_function	Up Regulated
Os06g0697000	GO:0016023	cytoplasmic vesicle	cellular_component	Up Regulated
Os06g0697000	GO:0048046	apoplast	cellular_component	Up Regulated
Os06g0697000	GO:0005618	cell wall	cellular_component	Up Regulated
Os06g0697000	GO:0006073	cellular glucan metabolic process	biological_process	Up Regulated
Os06g0697000	GO:0004553	hydrolase activity, hydrolyzing O-glycosyl compounds	molecular_function	Up Regulated
Os06g0703800	GO:0005737	cytoplasm	cellular_component	Down Regulated
Os06g0703800	GO:0051087	chaperone binding	molecular_function	Down Regulated
Os06g0703800	GO:0030189	obsolete chaperone activator activity	molecular_function	Down Regulated
Os06g0703800	GO:0001671	ATPase activator activity	molecular_function	Down Regulated
Os07g0112700	GO:0016023	cytoplasmic vesicle	cellular_component	Up Regulated
Os07g0112700	GO:0005507	copper ion binding	molecular_function	Up Regulated
Os07g0112700	GO:0009055	electron transfer activity	molecular_function	Up Regulated
Os07g0130100	GO:0006468	protein phosphorylation	biological_process	Up Regulated
Os07g0130100	GO:0016023	cytoplasmic vesicle	cellular_component	Up Regulated
Os07g0130100	GO:0004674	protein serine/threonine kinase activity	molecular_function	Up Regulated
Os07g0130100	GO:0005529	carbohydrate binding	molecular_function	Up Regulated
Os07g0130100	GO:0004872	signaling receptor activity	molecular_function	Up Regulated
Os07g0130100	GO:0005524	ATP binding	molecular_function	Up Regulated
Os07g0130400	GO:0006468	protein phosphorylation	biological_process	Down Regulated
Os07g0130400	GO:0016023	cytoplasmic vesicle	cellular_component	Down Regulated
Os07g0130400	GO:0004674	protein serine/threonine kinase activity	molecular_function	Down Regulated
Os07g0130400	GO:0005529	carbohydrate binding	molecular_function	Down Regulated
Os07g0130400	GO:0004872	signaling receptor activity	molecular_function	Down Regulated
Os07g0130400	GO:0005524	ATP binding	molecular_function	Down Regulated
Os07g0160600	GO:0016023	cytoplasmic vesicle	cellular_component	Up Regulated
Os07g0162600	GO:0016787	hydrolase activity	molecular_function	Down Regulated
Os07g0162600	GO:0008152	metabolic process	biological_process	Down Regulated
Os07g0162600	GO:0005739	mitochondrion	cellular_component	Down Regulated
Os07g0162700	GO:0016787	hydrolase activity	molecular_function	Down Regulated
Os07g0162700	GO:0008152	metabolic process	biological_process	Down Regulated
Os07g0162700	GO:0005739	mitochondrion	cellular_component	Down Regulated
Os07g0162900	GO:0016787	hydrolase activity	molecular_function	Down Regulated
Os07g0162900	GO:0008152	metabolic process	biological_process	Down Regulated
Os07g0162900	GO:0005739	mitochondrion	cellular_component	Down Regulated
Os07g0165100	GO:0005739	mitochondrion	cellular_component	Down Regulated
Os07g0176400	GO:0009536	plastid	cellular_component	Up Regulated
Os07g0194100	GO:0004674	protein serine/threonine kinase activity	molecular_function	Up Regulated
Os07g0194100	GO:0006468	protein phosphorylation	biological_process	Up Regulated
Os07g0194100	GO:0004713	protein tyrosine kinase activity	molecular_function	Up Regulated
Os07g0194100	GO:0005524	ATP binding	molecular_function	Up Regulated
Os07g0204400	GO:0005739	mitochondrion	cellular_component	Up Regulated
Os07g0208600	GO:0005886	plasma membrane	cellular_component	Down Regulated
Os07g0242000	GO:0009536	plastid	cellular_component	Down Regulated
Os07g0467200	GO:0009536	plastid	cellular_component	Down Regulated
Os07g0501800	GO:0016023	cytoplasmic vesicle	cellular_component	Up Regulated
Os07g0501800	GO:0016301	kinase activity	molecular_function	Up Regulated
Os07g0501800	GO:0004872	signaling receptor activity	molecular_function	Up Regulated
Os07g0501800	GO:0005515	protein binding	molecular_function	Up Regulated
Os07g0520300	GO:0016023	cytoplasmic vesicle	cellular_component	Up Regulated
Os07g0520300	GO:0004497	monooxygenase activity	molecular_function	Up Regulated
Os07g0520300	GO:0020037	heme binding	molecular_function	Up Regulated
Os07g0520300	GO:0009055	electron transfer activity	molecular_function	Up Regulated
Os07g0537500	GO:0016023	cytoplasmic vesicle	cellular_component	Down Regulated
Os07g0537500	GO:0004674	protein serine/threonine kinase activity	molecular_function	Down Regulated
Os07g0537500	GO:0006468	protein phosphorylation	biological_process	Down Regulated
Os07g0537500	GO:0005524	ATP binding	molecular_function	Down Regulated
Os07g0537900	GO:0016023	cytoplasmic vesicle	cellular_component	Up Regulated
Os07g0537900	GO:0004674	protein serine/threonine kinase activity	molecular_function	Up Regulated
Os07g0537900	GO:0006468	protein phosphorylation	biological_process	Up Regulated
Os07g0537900	GO:0004872	signaling receptor activity	molecular_function	Up Regulated
Os07g0537900	GO:0005524	ATP binding	molecular_function	Up Regulated
Os07g0561800	GO:0015075	ion transmembrane transporter activity	molecular_function	Down Regulated
Os07g0561800	GO:0006811	ion transport	biological_process	Down Regulated
Os07g0561800	GO:0016021	integral component of membrane	cellular_component	Down Regulated
Os07g0564100	GO:0016023	cytoplasmic vesicle	cellular_component	Down Regulated
Os07g0564100	GO:0016758	transferase activity, transferring hexosyl groups	molecular_function	Down Regulated
Os07g0564100	GO:0008152	metabolic process	biological_process	Down Regulated
Os07g0575900	GO:0005488	binding	molecular_function	Down Regulated
Os07g0575900	GO:0006396	RNA processing	biological_process	Down Regulated
Os07g0575900	GO:0005622	intracellular	cellular_component	Down Regulated
Os07g0586200	GO:0016023	cytoplasmic vesicle	cellular_component	Up Regulated
Os07g0586200	GO:0006629	lipid metabolic process	biological_process	Up Regulated
Os07g0586200	GO:0016788	hydrolase activity, acting on ester bonds	molecular_function	Up Regulated
Os07g0613800	GO:0016023	cytoplasmic vesicle	cellular_component	Down Regulated
Os07g0618400	GO:0005515	protein binding	molecular_function	Up Regulated
Os07g0618400	GO:0016021	integral component of membrane	cellular_component	Up Regulated
Os07g0618400	GO:0006468	protein phosphorylation	biological_process	Up Regulated
Os07g0618400	GO:0005524	ATP binding	molecular_function	Up Regulated
Os07g0618400	GO:0004672	protein kinase activity	molecular_function	Up Regulated
Os07g0670200	GO:0004497	monooxygenase activity	molecular_function	Down Regulated
Os07g0670200	GO:0008152	metabolic process	biological_process	Down Regulated
Os07g0670300	GO:0004497	monooxygenase activity	molecular_function	Down Regulated
Os07g0670300	GO:0008152	metabolic process	biological_process	Down Regulated
Os07g0671000	GO:0005739	mitochondrion	cellular_component	Down Regulated
Os07g0673600	GO:0003824	catalytic activity	molecular_function	Down Regulated
Os07g0674400	GO:0016023	cytoplasmic vesicle	cellular_component	Up Regulated
Os07g0686300	GO:0016023	cytoplasmic vesicle	cellular_component	Down Regulated
Os07g0686300	GO:0008270	zinc ion binding	molecular_function	Down Regulated
Os07g0686300	GO:0005515	protein binding	molecular_function	Down Regulated
Os07g0691100	GO:0016023	cytoplasmic vesicle	cellular_component	Down Regulated
Os07g0691100	GO:0042545	cell wall modification	biological_process	Down Regulated
Os07g0691100	GO:0004857	enzyme inhibitor activity	molecular_function	Down Regulated
Os07g0691100	GO:0005618	cell wall	cellular_component	Down Regulated
Os07g0691100	GO:0030599	pectinesterase activity	molecular_function	Down Regulated
Os08g0113000	GO:0020037	heme binding	molecular_function	Down Regulated
Os08g0113000	GO:0016023	cytoplasmic vesicle	cellular_component	Down Regulated
Os08g0113000	GO:0004601	peroxidase activity	molecular_function	Down Regulated
Os08g0113000	GO:0005509	calcium ion binding	molecular_function	Down Regulated
Os08g0113000	GO:0006979	response to oxidative stress	biological_process	Down Regulated
Os08g0113000	GO:0055114	oxidation-reduction process	biological_process	Down Regulated
Os08g0113000	GO:0009055	electron transfer activity	molecular_function	Down Regulated
Os08g0113400	GO:0005739	mitochondrion	cellular_component	Down Regulated
Os08g0118900	GO:0006139	nucleobase-containing compound metabolic process	biological_process	Down Regulated
Os08g0118900	GO:0005524	ATP binding	molecular_function	Down Regulated
Os08g0118900	GO:0005739	mitochondrion	cellular_component	Down Regulated
Os08g0118900	GO:0019205	nucleobase-containing compound kinase activity	molecular_function	Down Regulated
Os08g0124000	GO:0016023	cytoplasmic vesicle	cellular_component	Down Regulated
Os08g0124000	GO:0016020	membrane	cellular_component	Down Regulated
Os08g0140300	GO:0006520	cellular amino acid metabolic process	biological_process	Down Regulated
Os08g0140300	GO:0030170	pyridoxal phosphate binding	molecular_function	Down Regulated
Os08g0140300	GO:0016831	carboxy-lyase activity	molecular_function	Down Regulated
Os08g0171800	GO:0009536	plastid	cellular_component	Down Regulated
Os08g0174100	GO:0005739	mitochondrion	cellular_component	Down Regulated
Os08g0238200	GO:0016023	cytoplasmic vesicle	cellular_component	Up Regulated
Os08g0238200	GO:0016787	hydrolase activity	molecular_function	Up Regulated
Os08g0293300	GO:0006915	apoptotic process	biological_process	Up Regulated
Os08g0293300	GO:0005524	ATP binding	molecular_function	Up Regulated
Os08g0293300	GO:0005739	mitochondrion	cellular_component	Up Regulated
Os08g0293300	GO:0005515	protein binding	molecular_function	Up Regulated
Os08g0299400	GO:0031969	chloroplast membrane	cellular_component	Down Regulated
Os08g0299400	GO:0005975	carbohydrate metabolic process	biological_process	Down Regulated
Os08g0299400	GO:0009247	glycolipid biosynthetic process	biological_process	Down Regulated
Os08g0299400	GO:0030246	carbohydrate binding	molecular_function	Down Regulated
Os08g0299400	GO:0005739	mitochondrion	cellular_component	Down Regulated
Os08g0299400	GO:0046509	1,2-diacylglycerol 3-beta-galactosyltransferase activity	molecular_function	Down Regulated
Os08g0299400	GO:0030259	lipid glycosylation	biological_process	Down Regulated
Os08g0441100	GO:0004674	protein serine/threonine kinase activity	molecular_function	Up Regulated
Os08g0441100	GO:0006468	protein phosphorylation	biological_process	Up Regulated
Os08g0441100	GO:0007165	signal transduction	biological_process	Up Regulated
Os08g0441100	GO:0005524	ATP binding	molecular_function	Up Regulated
Os08g0441100	GO:0030145	manganese ion binding	molecular_function	Up Regulated
Os08g0452100	GO:0016023	cytoplasmic vesicle	cellular_component	Up Regulated
Os08g0452100	GO:0004252	serine-type endopeptidase activity	molecular_function	Up Regulated
Os08g0452100	GO:0043086	negative regulation of catalytic activity	biological_process	Up Regulated
Os08g0452100	GO:0042802	identical protein binding	molecular_function	Up Regulated
Os08g0452100	GO:0006508	proteolysis	biological_process	Up Regulated
Os08g0453800	GO:0004693	cyclin-dependent protein serine/threonine kinase activity	molecular_function	Down Regulated
Os08g0453800	GO:0008353	RNA polymerase II CTD heptapeptide repeat kinase activity	molecular_function	Down Regulated
Os08g0453800	GO:0006468	protein phosphorylation	biological_process	Down Regulated
Os08g0453800	GO:0005524	ATP binding	molecular_function	Down Regulated
Os08g0454500	GO:0008171	O-methyltransferase activity	molecular_function	Up Regulated
Os08g0454500	GO:0009536	plastid	cellular_component	Up Regulated
Os08g0458200	GO:0005773	vacuole	cellular_component	Up Regulated
Os08g0482300	GO:0005199	structural constituent of cell wall	molecular_function	Down Regulated
Os08g0482600	GO:0016023	cytoplasmic vesicle	cellular_component	Up Regulated
Os08g0482600	GO:0005507	copper ion binding	molecular_function	Up Regulated
Os08g0482600	GO:0009055	electron transfer activity	molecular_function	Up Regulated
Os08g0502400	GO:0016023	cytoplasmic vesicle	cellular_component	Up Regulated
Os08g0548400	GO:0031072	heat shock protein binding	molecular_function	Down Regulated
Os08g0548400	GO:0006457	protein folding	biological_process	Down Regulated
Os08g0548400	GO:0005739	mitochondrion	cellular_component	Down Regulated
Os08g0548400	GO:0051082	unfolded protein binding	molecular_function	Down Regulated
Os09g0241100	GO:0016023	cytoplasmic vesicle	cellular_component	Up Regulated
Os09g0322100	GO:0009536	plastid	cellular_component	Up Regulated
Os09g0325800	GO:0009536	plastid	cellular_component	Up Regulated
Os09g0350900	GO:0004674	protein serine/threonine kinase activity	molecular_function	Down Regulated
Os09g0350900	GO:0006468	protein phosphorylation	biological_process	Down Regulated
Os09g0350900	GO:0004713	protein tyrosine kinase activity	molecular_function	Down Regulated
Os09g0350900	GO:0005524	ATP binding	molecular_function	Down Regulated
Os09g0350900	GO:0005515	protein binding	molecular_function	Down Regulated
Os09g0362900	GO:0009536	plastid	cellular_component	Down Regulated
Os09g0378700	GO:0016567	protein ubiquitination	biological_process	Up Regulated
Os09g0378700	GO:0009536	plastid	cellular_component	Up Regulated
Os09g0378700	GO:0004842	ubiquitin-protein transferase activity	molecular_function	Up Regulated
Os09g0378700	GO:0005488	binding	molecular_function	Up Regulated
Os09g0378700	GO:0000151	ubiquitin ligase complex	cellular_component	Up Regulated
Os09g0394700	GO:0009536	plastid	cellular_component	Up Regulated
Os09g0410700	GO:0005634	nucleus	cellular_component	Down Regulated
Os09g0410700	GO:0045449	regulation of transcription, DNA-templated	biological_process	Down Regulated
Os09g0410700	GO:0030528	obsolete transcription regulator activity	molecular_function	Down Regulated
Os09g0411500	GO:0009536	plastid	cellular_component	Down Regulated
Os09g0411500	GO:0020037	heme binding	molecular_function	Down Regulated
Os09g0411500	GO:0009055	electron transfer activity	molecular_function	Down Regulated
Os09g0422500	GO:0016021	integral component of membrane	cellular_component	Up Regulated
Os09g0422500	GO:0030244	cellulose biosynthetic process	biological_process	Up Regulated
Os09g0422500	GO:0007047	cell wall organization	biological_process	Up Regulated
Os09g0422500	GO:0016760	cellulose synthase (UDP-forming) activity	molecular_function	Up Regulated
Os09g0422500	GO:0008270	zinc ion binding	molecular_function	Up Regulated
Os09g0422500	GO:0005515	protein binding	molecular_function	Up Regulated
Os09g0422500	GO:0005886	plasma membrane	cellular_component	Up Regulated
Os09g0436500	GO:0016023	cytoplasmic vesicle	cellular_component	Down Regulated
Os09g0436500	GO:0008652	cellular amino acid biosynthetic process	biological_process	Down Regulated
Os09g0436500	GO:0004455	ketol-acid reductoisomerase activity	molecular_function	Down Regulated
Os09g0436500	GO:0005488	binding	molecular_function	Down Regulated
Os09g0459900	GO:0007050	cell cycle arrest	biological_process	Up Regulated
Os09g0459900	GO:0004861	cyclin-dependent protein serine/threonine kinase inhibitor activity	molecular_function	Up Regulated
Os09g0459900	GO:0005634	nucleus	cellular_component	Up Regulated
Os09g0459900	GO:0009536	plastid	cellular_component	Up Regulated
Os09g0472900	GO:0016023	cytoplasmic vesicle	cellular_component	Up Regulated
Os09g0472900	GO:0005576	extracellular region	cellular_component	Up Regulated
Os09g0483400	GO:0003735	structural constituent of ribosome	molecular_function	Up Regulated
Os09g0483400	GO:0005840	ribosome	cellular_component	Up Regulated
Os09g0483400	GO:0006464	cellular protein modification process	biological_process	Up Regulated
Os09g0483400	GO:0006412	translation	biological_process	Up Regulated
Os09g0487200	GO:0005886	plasma membrane	cellular_component	Up Regulated
Os09g0514200	GO:0004674	protein serine/threonine kinase activity	molecular_function	Up Regulated
Os09g0514200	GO:0006468	protein phosphorylation	biological_process	Up Regulated
Os09g0514200	GO:0005509	calcium ion binding	molecular_function	Up Regulated
Os09g0514200	GO:0005739	mitochondrion	cellular_component	Up Regulated
Os09g0514200	GO:0005524	ATP binding	molecular_function	Up Regulated
Os09g0522000	GO:0003700	DNA-binding transcription factor activity	molecular_function	Up Regulated
Os09g0522000	GO:0006355	regulation of transcription, DNA-templated	biological_process	Up Regulated
Os09g0522000	GO:0005634	nucleus	cellular_component	Up Regulated
Os09g0522000	GO:0009536	plastid	cellular_component	Up Regulated
Os09g0522000	GO:0006950	response to stress	biological_process	Up Regulated
Os09g0522100	GO:0003700	DNA-binding transcription factor activity	molecular_function	Up Regulated
Os09g0522100	GO:0006355	regulation of transcription, DNA-templated	biological_process	Up Regulated
Os09g0522100	GO:0005634	nucleus	cellular_component	Up Regulated
Os09g0522100	GO:0009536	plastid	cellular_component	Up Regulated
Os09g0522100	GO:0006950	response to stress	biological_process	Up Regulated
Os09g0522200	GO:0003700	DNA-binding transcription factor activity	molecular_function	Up Regulated
Os09g0522200	GO:0006355	regulation of transcription, DNA-templated	biological_process	Up Regulated
Os09g0522200	GO:0005634	nucleus	cellular_component	Up Regulated
Os09g0522200	GO:0009536	plastid	cellular_component	Up Regulated
Os09g0522200	GO:0006950	response to stress	biological_process	Up Regulated
Os09g0537700	GO:0033897	ribonuclease T2 activity	molecular_function	Up Regulated
Os09g0537700	GO:0016023	cytoplasmic vesicle	cellular_component	Up Regulated
Os09g0537700	GO:0003723	RNA binding	molecular_function	Up Regulated
Os09g0538000	GO:0033897	ribonuclease T2 activity	molecular_function	Up Regulated
Os09g0538000	GO:0016023	cytoplasmic vesicle	cellular_component	Up Regulated
Os09g0538000	GO:0003723	RNA binding	molecular_function	Up Regulated
Os10g0110600	GO:0006857	oligopeptide transport	biological_process	Up Regulated
Os10g0110600	GO:0005215	transporter activity	molecular_function	Up Regulated
Os10g0110600	GO:0016020	membrane	cellular_component	Up Regulated
Os10g0139700	GO:0004497	monooxygenase activity	molecular_function	Down Regulated
Os10g0139700	GO:0022900	electron transport chain	biological_process	Down Regulated
Os10g0139700	GO:0020037	heme binding	molecular_function	Down Regulated
Os10g0139700	GO:0009055	electron transfer activity	molecular_function	Down Regulated
Os10g0162400	GO:0005886	plasma membrane	cellular_component	Up Regulated
Os10g0317900	GO:0016023	cytoplasmic vesicle	cellular_component	Up Regulated
Os10g0317900	GO:0004497	monooxygenase activity	molecular_function	Up Regulated
Os10g0317900	GO:0020037	heme binding	molecular_function	Up Regulated
Os10g0317900	GO:0009055	electron transfer activity	molecular_function	Up Regulated
Os10g0328700	GO:0005488	binding	molecular_function	Up Regulated
Os10g0328700	GO:0006396	RNA processing	biological_process	Up Regulated
Os10g0328700	GO:0005622	intracellular	cellular_component	Up Regulated
Os10g0370500	GO:0043169	cation binding	molecular_function	Down Regulated
Os10g0370500	GO:0005975	carbohydrate metabolic process	biological_process	Down Regulated
Os10g0370500	GO:0004553	hydrolase activity, hydrolyzing O-glycosyl compounds	molecular_function	Down Regulated
Os10g0390600	GO:0008483	transaminase activity	molecular_function	Up Regulated
Os10g0390600	GO:0016847	1-aminocyclopropane-1-carboxylate synthase activity	molecular_function	Up Regulated
Os10g0390600	GO:0009058	biosynthetic process	biological_process	Up Regulated
Os10g0390600	GO:0030170	pyridoxal phosphate binding	molecular_function	Up Regulated
Os10g0409400	GO:0016023	cytoplasmic vesicle	cellular_component	Down Regulated
Os10g0416500	GO:0016023	cytoplasmic vesicle	cellular_component	Up Regulated
Os10g0416500	GO:0043169	cation binding	molecular_function	Up Regulated
Os10g0416500	GO:0005975	carbohydrate metabolic process	biological_process	Up Regulated
Os10g0416500	GO:0004553	hydrolase activity, hydrolyzing O-glycosyl compounds	molecular_function	Up Regulated
Os10g0462500	GO:0009536	plastid	cellular_component	Down Regulated
Os10g0467800	GO:0016021	integral component of membrane	cellular_component	Up Regulated
Os10g0467800	GO:0030244	cellulose biosynthetic process	biological_process	Up Regulated
Os10g0467800	GO:0007047	cell wall organization	biological_process	Up Regulated
Os10g0467800	GO:0016760	cellulose synthase (UDP-forming) activity	molecular_function	Up Regulated
Os10g0467800	GO:0008270	zinc ion binding	molecular_function	Up Regulated
Os10g0467800	GO:0005515	protein binding	molecular_function	Up Regulated
Os10g0467800	GO:0005886	plasma membrane	cellular_component	Up Regulated
Os10g0475000	GO:0050660	flavin adenine dinucleotide binding	molecular_function	Up Regulated
Os10g0475000	GO:0016614	oxidoreductase activity, acting on CH-OH group of donors	molecular_function	Up Regulated
Os10g0475000	GO:0009536	plastid	cellular_component	Up Regulated
Os10g0475000	GO:0009055	electron transfer activity	molecular_function	Up Regulated
Os10g0488900	GO:0005739	mitochondrion	cellular_component	Down Regulated
Os10g0490100	GO:0016023	cytoplasmic vesicle	cellular_component	Down Regulated
Os10g0497700	GO:0016023	cytoplasmic vesicle	cellular_component	Up Regulated
Os10g0508700	GO:0009536	plastid	cellular_component	Down Regulated
Os10g0521900	GO:0016021	integral component of membrane	cellular_component	Up Regulated
Os10g0535600	GO:0016020	membrane	cellular_component	Down Regulated
Os11g0109700	GO:0016020	membrane	cellular_component	Up Regulated
Os11g0116300	GO:0045430	chalcone isomerase activity	molecular_function	Up Regulated
Os11g0116300	GO:0009813	flavonoid biosynthetic process	biological_process	Up Regulated
Os11g0136600	GO:0004674	protein serine/threonine kinase activity	molecular_function	Up Regulated
Os11g0136600	GO:0006468	protein phosphorylation	biological_process	Up Regulated
Os11g0136600	GO:0009536	plastid	cellular_component	Up Regulated
Os11g0136600	GO:0005509	calcium ion binding	molecular_function	Up Regulated
Os11g0136600	GO:0005524	ATP binding	molecular_function	Up Regulated
Os11g0151400	GO:0016023	cytoplasmic vesicle	cellular_component	Up Regulated
Os11g0161700	GO:0006915	apoptotic process	biological_process	Up Regulated
Os11g0161700	GO:0005524	ATP binding	molecular_function	Up Regulated
Os11g0173800	GO:0016023	cytoplasmic vesicle	cellular_component	Up Regulated
Os11g0173800	GO:0004674	protein serine/threonine kinase activity	molecular_function	Up Regulated
Os11g0173800	GO:0006468	protein phosphorylation	biological_process	Up Regulated
Os11g0173800	GO:0005515	protein binding	molecular_function	Up Regulated
Os11g0173800	GO:0005524	ATP binding	molecular_function	Up Regulated
Os11g0221000	GO:0006355	regulation of transcription, DNA-templated	biological_process	Down Regulated
Os11g0221000	GO:0005634	nucleus	cellular_component	Down Regulated
Os11g0221000	GO:0046983	protein dimerization activity	molecular_function	Down Regulated
Os11g0221000	GO:0009734	auxin-activated signaling pathway	biological_process	Down Regulated
Os11g0241700	GO:0016023	cytoplasmic vesicle	cellular_component	Down Regulated
Os11g0246200	GO:0019941	modification-dependent protein catabolic process	biological_process	Down Regulated
Os11g0286800	GO:0016866	intramolecular transferase activity	molecular_function	Up Regulated
Os11g0286800	GO:0005739	mitochondrion	cellular_component	Up Regulated
Os11g0300700	GO:0006468	protein phosphorylation	biological_process	Down Regulated
Os11g0300700	GO:0005524	ATP binding	molecular_function	Down Regulated
Os11g0300700	GO:0004672	protein kinase activity	molecular_function	Down Regulated
Os11g0454300	GO:0006950	response to stress	biological_process	Down Regulated
Os11g0454300	GO:0009415	response to water	biological_process	Down Regulated
Os11g0488900	GO:0005739	mitochondrion	cellular_component	Down Regulated
Os11g0704800	GO:0016021	integral component of membrane	cellular_component	Up Regulated
Os12g0104400	GO:0016020	membrane	cellular_component	Up Regulated
Os12g0104400	GO:0006629	lipid metabolic process	biological_process	Up Regulated
Os12g0104400	GO:0016491	oxidoreductase activity	molecular_function	Up Regulated
Os12g0117800	GO:0016023	cytoplasmic vesicle	cellular_component	Down Regulated
Os12g0120100	GO:0009536	plastid	cellular_component	Down Regulated
Os12g0133300	GO:0016020	membrane	cellular_component	Up Regulated
Os12g0138800	GO:0016023	cytoplasmic vesicle	cellular_component	Up Regulated
Os12g0159100	GO:0016023	cytoplasmic vesicle	cellular_component	Up Regulated
Os12g0159100	GO:0004386	helicase activity	molecular_function	Up Regulated
Os12g0161100	GO:0016567	protein ubiquitination	biological_process	Down Regulated
Os12g0161100	GO:0004842	ubiquitin-protein transferase activity	molecular_function	Down Regulated
Os12g0161100	GO:0005488	binding	molecular_function	Down Regulated
Os12g0161100	GO:0000151	ubiquitin ligase complex	cellular_component	Down Regulated
Os12g0198200	GO:0008287	protein serine/threonine phosphatase complex	cellular_component	Down Regulated
Os12g0198200	GO:0006470	protein dephosphorylation	biological_process	Down Regulated
Os12g0198200	GO:0000287	magnesium ion binding	molecular_function	Down Regulated
Os12g0198200	GO:0030145	manganese ion binding	molecular_function	Down Regulated
Os12g0198200	GO:0004722	protein serine/threonine phosphatase activity	molecular_function	Down Regulated
Os12g0198200	GO:0009536	plastid	cellular_component	Down Regulated
Os12g0209200	GO:0008270	zinc ion binding	molecular_function	Down Regulated
Os12g0209200	GO:0005622	intracellular	cellular_component	Down Regulated
Os12g0282400	GO:0005739	mitochondrion	cellular_component	Up Regulated
Os12g0283100	GO:0016779	nucleotidyltransferase activity	molecular_function	Up Regulated
Os12g0283100	GO:0009536	plastid	cellular_component	Up Regulated
Os12g0454600	GO:0016023	cytoplasmic vesicle	cellular_component	Down Regulated
Os12g0454600	GO:0005507	copper ion binding	molecular_function	Down Regulated
Os12g0454600	GO:0009055	electron transfer activity	molecular_function	Down Regulated
Os12g0454800	GO:0016023	cytoplasmic vesicle	cellular_component	Up Regulated
Os12g0454800	GO:0004674	protein serine/threonine kinase activity	molecular_function	Up Regulated
Os12g0454800	GO:0006468	protein phosphorylation	biological_process	Up Regulated
Os12g0454800	GO:0016020	membrane	cellular_component	Up Regulated
Os12g0454800	GO:0005524	ATP binding	molecular_function	Up Regulated
Os12g0460100	GO:0016023	cytoplasmic vesicle	cellular_component	Up Regulated
Os12g0538600	GO:0022900	electron transport chain	biological_process	Down Regulated
Os12g0538600	GO:0016023	cytoplasmic vesicle	cellular_component	Down Regulated
Os12g0538600	GO:0006810	transport	biological_process	Down Regulated
Os12g0538600	GO:0005576	extracellular region	cellular_component	Down Regulated
Os12g0538600	GO:0045454	cell redox homeostasis	biological_process	Down Regulated
Os12g0538600	GO:0015035	protein disulfide oxidoreductase activity	molecular_function	Down Regulated
Os12g0538600	GO:0009055	electron transfer activity	molecular_function	Down Regulated
Os12g0568700	GO:0016020	membrane	cellular_component	Down Regulated
Os12g0577700	GO:0004674	protein serine/threonine kinase activity	molecular_function	Down Regulated
Os12g0577700	GO:0006468	protein phosphorylation	biological_process	Down Regulated
Os12g0577700	GO:0009536	plastid	cellular_component	Down Regulated
Os12g0577700	GO:0005524	ATP binding	molecular_function	Down Regulated
Os12g0578600	GO:0008270	zinc ion binding	molecular_function	Up Regulated
Os12g0578600	GO:0005622	intracellular	cellular_component	Up Regulated
Os12g0609600	GO:0005739	mitochondrion	cellular_component	Up Regulated
Os12g0626400	GO:0009058	biosynthetic process	biological_process	Up Regulated
Os12g0626400	GO:0009536	plastid	cellular_component	Up Regulated
Os12g0626400	GO:0016740	transferase activity	molecular_function	Up Regulated
Os12g0629300	GO:0016023	cytoplasmic vesicle	cellular_component	Down Regulated
Os12g0637400	GO:0016023	cytoplasmic vesicle	cellular_component	Up Regulated
Os12g0637400	GO:0046872	metal ion binding	molecular_function	Up Regulated
Os12g0637400	GO:0003993	acid phosphatase activity	molecular_function	Up Regulated
Os12g0639400	GO:0016023	cytoplasmic vesicle	cellular_component	Up Regulated
Os12g0639400	GO:0005524	ATP binding	molecular_function	Up Regulated
Os12g0639400	GO:0051301	cell division	biological_process	Up Regulated
Os12g0639400	GO:0017111	nucleoside-triphosphatase activity	molecular_function	Up Regulated

## Sheet: TN1- TC_vs_TD
Gene_ID	GO_ID	GO_Desc	GO_Class	Regulation						Count of Gene_ID	Column Labels
Os01g0101700	GO:0031072	heat shock protein binding	molecular_function	Up Regulated						Row Labels	Down Regulated	Up Regulated	Grand Total
Os01g0101700	GO:0009536	plastid	cellular_component	Up Regulated						biological_process	0.144678	0.0817091	0.226387
Os01g0115600	GO:0006468	protein phosphorylation	biological_process	Down Regulated						cellular_component	0.241379	0.134183	0.375562
Os01g0115600	GO:0016023	cytoplasmic vesicle	cellular_component	Down Regulated						molecular_function	0.251124	0.146927	0.398051
Os01g0115600	GO:0004674	protein serine/threonine kinase activity	molecular_function	Down Regulated						Grand Total	0.637181	0.362819	1
Os01g0115600	GO:0004713	protein tyrosine kinase activity	molecular_function	Down Regulated
Os01g0115600	GO:0005524	ATP binding	molecular_function	Down Regulated
Os01g0115600	GO:0004872	signaling receptor activity	molecular_function	Down Regulated
Os01g0117200	GO:0016023	cytoplasmic vesicle	cellular_component	Down Regulated
Os01g0117200	GO:0004674	protein serine/threonine kinase activity	molecular_function	Down Regulated
Os01g0117200	GO:0006468	protein phosphorylation	biological_process	Down Regulated
Os01g0117200	GO:0005524	ATP binding	molecular_function	Down Regulated
Os01g0117500	GO:0016023	cytoplasmic vesicle	cellular_component	Up Regulated
Os01g0117500	GO:0004674	protein serine/threonine kinase activity	molecular_function	Up Regulated
Os01g0117500	GO:0006468	protein phosphorylation	biological_process	Up Regulated
Os01g0117500	GO:0005524	ATP binding	molecular_function	Up Regulated
Os01g0127900	GO:0005975	carbohydrate metabolic process	biological_process	Down Regulated
Os01g0127900	GO:0004476	mannose-6-phosphate isomerase activity	molecular_function	Down Regulated
Os01g0127900	GO:0008270	zinc ion binding	molecular_function	Down Regulated
Os01g0136200	GO:0016023	cytoplasmic vesicle	cellular_component	Up Regulated
Os01g0177400	GO:0009685	gibberellin metabolic process	biological_process	Down Regulated
Os01g0177400	GO:0016491	oxidoreductase activity	molecular_function	Down Regulated
Os01g0186900	GO:0009507	chloroplast	cellular_component	Down Regulated
Os01g0186900	GO:0005886	plasma membrane	cellular_component	Down Regulated
Os01g0188900	GO:0016023	cytoplasmic vesicle	cellular_component	Down Regulated
Os01g0208000	GO:0016023	cytoplasmic vesicle	cellular_component	Down Regulated
Os01g0208000	GO:0016020	membrane	cellular_component	Down Regulated
Os01g0208400	GO:0016023	cytoplasmic vesicle	cellular_component	Down Regulated
Os01g0247900	GO:0016023	cytoplasmic vesicle	cellular_component	Down Regulated
Os01g0247900	GO:0016020	membrane	cellular_component	Down Regulated
Os01g0264100	GO:0005739	mitochondrion	cellular_component	Down Regulated
Os01g0269800	GO:0006952	defense response	biological_process	Down Regulated
Os01g0269800	GO:0006915	apoptotic process	biological_process	Down Regulated
Os01g0269800	GO:0005840	ribosome	cellular_component	Down Regulated
Os01g0269800	GO:0005524	ATP binding	molecular_function	Down Regulated
Os01g0303600	GO:0009536	plastid	cellular_component	Down Regulated
Os01g0303600	GO:0008270	zinc ion binding	molecular_function	Down Regulated
Os01g0311400	GO:0016020	membrane	cellular_component	Up Regulated
Os01g0311400	GO:0008270	zinc ion binding	molecular_function	Up Regulated
Os01g0311400	GO:0005515	protein binding	molecular_function	Up Regulated
Os01g0311600	GO:0004252	serine-type endopeptidase activity	molecular_function	Down Regulated
Os01g0311600	GO:0008146	sulfotransferase activity	molecular_function	Down Regulated
Os01g0326300	GO:0020037	heme binding	molecular_function	Down Regulated
Os01g0326300	GO:0016023	cytoplasmic vesicle	cellular_component	Down Regulated
Os01g0326300	GO:0004601	peroxidase activity	molecular_function	Down Regulated
Os01g0326300	GO:0005509	calcium ion binding	molecular_function	Down Regulated
Os01g0326300	GO:0006979	response to oxidative stress	biological_process	Down Regulated
Os01g0326300	GO:0055114	oxidation-reduction process	biological_process	Down Regulated
Os01g0326300	GO:0009055	electron transfer activity	molecular_function	Down Regulated
Os01g0354700	GO:0044431	obsolete Golgi apparatus part	cellular_component	Up Regulated
Os01g0354700	GO:0005515	protein binding	molecular_function	Up Regulated
Os01g0382400	GO:0016023	cytoplasmic vesicle	cellular_component	Down Regulated
Os01g0382400	GO:0005576	extracellular region	cellular_component	Down Regulated
Os01g0511000	GO:0009739	response to gibberellin	biological_process	Down Regulated
Os01g0529800	GO:0006633	fatty acid biosynthetic process	biological_process	Down Regulated
Os01g0529800	GO:0016020	membrane	cellular_component	Down Regulated
Os01g0529800	GO:0016747	transferase activity, transferring acyl groups other than amino-acyl groups	molecular_function	Down Regulated
Os01g0529800	GO:0005739	mitochondrion	cellular_component	Down Regulated
Os01g0543600	GO:0016023	cytoplasmic vesicle	cellular_component	Down Regulated
Os01g0552500	GO:0005739	mitochondrion	cellular_component	Up Regulated
Os01g0553400	GO:0005739	mitochondrion	cellular_component	Up Regulated
Os01g0578700	GO:0009536	plastid	cellular_component	Up Regulated
Os01g0588400	GO:0009536	plastid	cellular_component	Up Regulated
Os01g0593100	GO:0009536	plastid	cellular_component	Down Regulated
Os01g0601700	GO:0016023	cytoplasmic vesicle	cellular_component	Up Regulated
Os01g0601700	GO:0005515	protein binding	molecular_function	Up Regulated
Os01g0608000	GO:0016023	cytoplasmic vesicle	cellular_component	Down Regulated
Os01g0631200	GO:0008168	methyltransferase activity	molecular_function	Up Regulated
Os01g0631200	GO:0006779	porphyrin-containing compound biosynthetic process	biological_process	Up Regulated
Os01g0655500	GO:0006468	protein phosphorylation	biological_process	Down Regulated
Os01g0655500	GO:0009536	plastid	cellular_component	Down Regulated
Os01g0655500	GO:0005524	ATP binding	molecular_function	Down Regulated
Os01g0655500	GO:0004672	protein kinase activity	molecular_function	Down Regulated
Os01g0660700	GO:0005739	mitochondrion	cellular_component	Up Regulated
Os01g0696600	GO:0042626	ATPase-coupled transmembrane transporter activity	molecular_function	Down Regulated
Os01g0696600	GO:0006810	transport	biological_process	Down Regulated
Os01g0696600	GO:0016021	integral component of membrane	cellular_component	Down Regulated
Os01g0696600	GO:0005524	ATP binding	molecular_function	Down Regulated
Os01g0701700	GO:0005739	mitochondrion	cellular_component	Down Regulated
Os01g0707500	GO:0005634	nucleus	cellular_component	Down Regulated
Os01g0707500	GO:0045449	regulation of transcription, DNA-templated	biological_process	Down Regulated
Os01g0707500	GO:0030528	obsolete transcription regulator activity	molecular_function	Down Regulated
Os01g0712700	GO:0008270	zinc ion binding	molecular_function	Down Regulated
Os01g0712700	GO:0004126	cytidine deaminase activity	molecular_function	Down Regulated
Os01g0720500	GO:0016020	membrane	cellular_component	Down Regulated
Os01g0720500	GO:0009765	photosynthesis, light harvesting	biological_process	Down Regulated
Os01g0720500	GO:0009507	chloroplast	cellular_component	Down Regulated
Os01g0750300	GO:0016021	integral component of membrane	cellular_component	Up Regulated
Os01g0750300	GO:0030244	cellulose biosynthetic process	biological_process	Up Regulated
Os01g0750300	GO:0007047	cell wall organization	biological_process	Up Regulated
Os01g0750300	GO:0016760	cellulose synthase (UDP-forming) activity	molecular_function	Up Regulated
Os01g0750300	GO:0008270	zinc ion binding	molecular_function	Up Regulated
Os01g0750300	GO:0005515	protein binding	molecular_function	Up Regulated
Os01g0750300	GO:0005886	plasma membrane	cellular_component	Up Regulated
Os01g0752500	GO:0003700	DNA-binding transcription factor activity	molecular_function	Up Regulated
Os01g0752500	GO:0006355	regulation of transcription, DNA-templated	biological_process	Up Regulated
Os01g0752500	GO:0005634	nucleus	cellular_component	Up Regulated
Os01g0777500	GO:0003993	acid phosphatase activity	molecular_function	Up Regulated
Os01g0777900	GO:0005739	mitochondrion	cellular_component	Down Regulated
Os01g0783400	GO:0016787	hydrolase activity	molecular_function	Up Regulated
Os01g0783700	GO:0005509	calcium ion binding	molecular_function	Down Regulated
Os01g0786700	GO:0016023	cytoplasmic vesicle	cellular_component	Down Regulated
Os01g0786700	GO:0016021	integral component of membrane	cellular_component	Down Regulated
Os01g0823100	GO:0016023	cytoplasmic vesicle	cellular_component	Down Regulated
Os01g0823100	GO:0009664	plant-type cell wall organization	biological_process	Down Regulated
Os01g0823100	GO:0016020	membrane	cellular_component	Down Regulated
Os01g0823100	GO:0005576	extracellular region	cellular_component	Down Regulated
Os01g0823500	GO:0005739	mitochondrion	cellular_component	Down Regulated
Os01g0829800	GO:0006108	malate metabolic process	biological_process	Up Regulated
Os01g0829800	GO:0009536	plastid	cellular_component	Up Regulated
Os01g0829800	GO:0005488	binding	molecular_function	Up Regulated
Os01g0829800	GO:0030060	L-malate dehydrogenase activity	molecular_function	Up Regulated
Os01g0829800	GO:0006096	glycolytic process	biological_process	Up Regulated
Os01g0837600	GO:0032502	developmental process	biological_process	Up Regulated
Os01g0850700	GO:0046274	lignin catabolic process	biological_process	Down Regulated
Os01g0850700	GO:0005615	extracellular space	cellular_component	Down Regulated
Os01g0850700	GO:0016023	cytoplasmic vesicle	cellular_component	Down Regulated
Os01g0850700	GO:0048046	apoplast	cellular_component	Down Regulated
Os01g0850700	GO:0055114	oxidation-reduction process	biological_process	Down Regulated
Os01g0850700	GO:0005507	copper ion binding	molecular_function	Down Regulated
Os01g0850700	GO:0008471	obsolete laccase activity	molecular_function	Down Regulated
Os01g0855600	GO:0004872	signaling receptor activity	molecular_function	Down Regulated
Os01g0858000	GO:0003677	DNA binding	molecular_function	Up Regulated
Os01g0866500	GO:0005737	cytoplasm	cellular_component	Up Regulated
Os01g0866500	GO:0016020	membrane	cellular_component	Up Regulated
Os01g0866500	GO:0006796	phosphate-containing compound metabolic process	biological_process	Up Regulated
Os01g0866500	GO:0000287	magnesium ion binding	molecular_function	Up Regulated
Os01g0866500	GO:0004427	inorganic diphosphatase activity	molecular_function	Up Regulated
Os01g0868900	GO:0016023	cytoplasmic vesicle	cellular_component	Down Regulated
Os01g0868900	GO:0004252	serine-type endopeptidase activity	molecular_function	Down Regulated
Os01g0868900	GO:0043086	negative regulation of catalytic activity	biological_process	Down Regulated
Os01g0868900	GO:0042802	identical protein binding	molecular_function	Down Regulated
Os01g0868900	GO:0006508	proteolysis	biological_process	Down Regulated
Os01g0871600	GO:0006857	oligopeptide transport	biological_process	Down Regulated
Os01g0871600	GO:0005215	transporter activity	molecular_function	Down Regulated
Os01g0871600	GO:0016020	membrane	cellular_component	Down Regulated
Os01g0896200	GO:0005739	mitochondrion	cellular_component	Up Regulated
Os01g0907200	GO:0009536	plastid	cellular_component	Down Regulated
Os01g0907200	GO:0006464	cellular protein modification process	biological_process	Down Regulated
Os01g0913900	GO:0003700	DNA-binding transcription factor activity	molecular_function	Down Regulated
Os01g0913900	GO:0043565	sequence-specific DNA binding	molecular_function	Down Regulated
Os01g0913900	GO:0005634	nucleus	cellular_component	Down Regulated
Os01g0913900	GO:0006355	regulation of transcription, DNA-templated	biological_process	Down Regulated
Os01g0921100	GO:0016023	cytoplasmic vesicle	cellular_component	Up Regulated
Os01g0924200	GO:0016023	cytoplasmic vesicle	cellular_component	Down Regulated
Os01g0934800	GO:0016023	cytoplasmic vesicle	cellular_component	Up Regulated
Os01g0934800	GO:0004091	carboxylic ester hydrolase activity	molecular_function	Up Regulated
Os01g0944700	GO:0016023	cytoplasmic vesicle	cellular_component	Down Regulated
Os01g0944700	GO:0043169	cation binding	molecular_function	Down Regulated
Os01g0944700	GO:0005975	carbohydrate metabolic process	biological_process	Down Regulated
Os01g0944700	GO:0004553	hydrolase activity, hydrolyzing O-glycosyl compounds	molecular_function	Down Regulated
Os01g0952800	GO:0003700	DNA-binding transcription factor activity	molecular_function	Down Regulated
Os01g0952800	GO:0045449	regulation of transcription, DNA-templated	biological_process	Down Regulated
Os01g0952800	GO:0005634	nucleus	cellular_component	Down Regulated
Os01g0952800	GO:0006826	iron ion transport	biological_process	Down Regulated
Os01g0952800	GO:0010039	response to iron ion	biological_process	Down Regulated
Os01g0953400	GO:0005739	mitochondrion	cellular_component	Down Regulated
Os01g0976900	GO:0006468	protein phosphorylation	biological_process	Down Regulated
Os01g0976900	GO:0016023	cytoplasmic vesicle	cellular_component	Down Regulated
Os01g0976900	GO:0004674	protein serine/threonine kinase activity	molecular_function	Down Regulated
Os01g0976900	GO:0004872	signaling receptor activity	molecular_function	Down Regulated
Os01g0976900	GO:0005515	protein binding	molecular_function	Down Regulated
Os01g0976900	GO:0005524	ATP binding	molecular_function	Down Regulated
Os01g0977200	GO:0016023	cytoplasmic vesicle	cellular_component	Down Regulated
Os01g0977200	GO:0031072	heat shock protein binding	molecular_function	Down Regulated
Os01g0977200	GO:0006950	response to stress	biological_process	Down Regulated
Os02g0128000	GO:0006950	response to stress	biological_process	Up Regulated
Os02g0140400	GO:0016866	intramolecular transferase activity	molecular_function	Up Regulated
Os02g0140400	GO:0005739	mitochondrion	cellular_component	Up Regulated
Os02g0150600	GO:0005739	mitochondrion	cellular_component	Down Regulated
Os02g0167000	GO:0004077	biotin-[acetyl-CoA-carboxylase] ligase activity	molecular_function	Down Regulated
Os02g0167000	GO:0006464	cellular protein modification process	biological_process	Down Regulated
Os02g0167000	GO:0005739	mitochondrion	cellular_component	Down Regulated
Os02g0173600	GO:0008152	metabolic process	biological_process	Down Regulated
Os02g0173600	GO:0008967	phosphoglycolate phosphatase activity	molecular_function	Down Regulated
Os02g0186100	GO:0016023	cytoplasmic vesicle	cellular_component	Down Regulated
Os02g0186100	GO:0004497	monooxygenase activity	molecular_function	Down Regulated
Os02g0186100	GO:0020037	heme binding	molecular_function	Down Regulated
Os02g0186100	GO:0009055	electron transfer activity	molecular_function	Down Regulated
Os02g0227100	GO:0016607	nuclear speck	cellular_component	Down Regulated
Os02g0227100	GO:0046686	response to cadmium ion	biological_process	Down Regulated
Os02g0227100	GO:0006979	response to oxidative stress	biological_process	Down Regulated
Os02g0227600	GO:0016023	cytoplasmic vesicle	cellular_component	Down Regulated
Os02g0227600	GO:0005515	protein binding	molecular_function	Down Regulated
Os02g0278700	GO:0016829	lyase activity	molecular_function	Down Regulated
Os02g0278700	GO:0000287	magnesium ion binding	molecular_function	Down Regulated
Os02g0278700	GO:0051504	diterpene phytoalexin precursor biosynthetic process pathway	biological_process	Down Regulated
Os02g0278700	GO:0009685	gibberellin metabolic process	biological_process	Down Regulated
Os02g0278700	GO:0009905	ent-copalyl diphosphate synthase activity	molecular_function	Down Regulated
Os02g0278700	GO:0009507	chloroplast	cellular_component	Down Regulated
Os02g0280700	GO:0006508	proteolysis	biological_process	Up Regulated
Os02g0280700	GO:0005506	iron ion binding	molecular_function	Up Regulated
Os02g0280700	GO:0016702	oxidoreductase activity, acting on single donors with incorporation of molecular oxygen, incorporation of two atoms of oxygen	molecular_function	Up Regulated
Os02g0280700	GO:0008237	metallopeptidase activity	molecular_function	Up Regulated
Os02g0323600	GO:0016023	cytoplasmic vesicle	cellular_component	Down Regulated
Os02g0323600	GO:0008168	methyltransferase activity	molecular_function	Down Regulated
Os02g0323600	GO:0004497	monooxygenase activity	molecular_function	Down Regulated
Os02g0323600	GO:0020037	heme binding	molecular_function	Down Regulated
Os02g0323600	GO:0009055	electron transfer activity	molecular_function	Down Regulated
Os02g0504000	GO:0004497	monooxygenase activity	molecular_function	Up Regulated
Os02g0504000	GO:0020037	heme binding	molecular_function	Up Regulated
Os02g0504000	GO:0009055	electron transfer activity	molecular_function	Up Regulated
Os02g0511900	GO:0005634	nucleus	cellular_component	Up Regulated
Os02g0511900	GO:0000166	nucleotide binding	molecular_function	Up Regulated
Os02g0511900	GO:0003887	DNA-directed DNA polymerase activity	molecular_function	Up Regulated
Os02g0511900	GO:0006260	DNA replication	biological_process	Up Regulated
Os02g0511900	GO:0008270	zinc ion binding	molecular_function	Up Regulated
Os02g0511900	GO:0003677	DNA binding	molecular_function	Up Regulated
Os02g0522300	GO:0006278	RNA-dependent DNA biosynthetic process	biological_process	Down Regulated
Os02g0522300	GO:0015074	DNA integration	biological_process	Down Regulated
Os02g0522300	GO:0008270	zinc ion binding	molecular_function	Down Regulated
Os02g0522300	GO:0003677	DNA binding	molecular_function	Down Regulated
Os02g0522300	GO:0003964	RNA-directed DNA polymerase activity	molecular_function	Down Regulated
Os02g0522300	GO:0003723	RNA binding	molecular_function	Down Regulated
Os02g0529700	GO:0003735	structural constituent of ribosome	molecular_function	Up Regulated
Os02g0529700	GO:0006414	translational elongation	biological_process	Up Regulated
Os02g0529700	GO:0005840	ribosome	cellular_component	Up Regulated
Os02g0530100	GO:0005507	copper ion binding	molecular_function	Up Regulated
Os02g0530100	GO:0006826	iron ion transport	biological_process	Up Regulated
Os02g0538400	GO:0016020	membrane	cellular_component	Down Regulated
Os02g0538400	GO:0005488	binding	molecular_function	Down Regulated
Os02g0567800	GO:0016787	hydrolase activity	molecular_function	Up Regulated
Os02g0567800	GO:0009536	plastid	cellular_component	Up Regulated
Os02g0567800	GO:0008152	metabolic process	biological_process	Up Regulated
Os02g0573500	GO:0022891	transmembrane transporter activity	molecular_function	Down Regulated
Os02g0573500	GO:0016021	integral component of membrane	cellular_component	Down Regulated
Os02g0573500	GO:0055085	transmembrane transport	biological_process	Down Regulated
Os02g0574100	GO:0022891	transmembrane transporter activity	molecular_function	Down Regulated
Os02g0574100	GO:0016021	integral component of membrane	cellular_component	Down Regulated
Os02g0574100	GO:0055085	transmembrane transport	biological_process	Down Regulated
Os02g0597300	GO:0005515	protein binding	molecular_function	Down Regulated
Os02g0599700	GO:0008287	protein serine/threonine phosphatase complex	cellular_component	Up Regulated
Os02g0599700	GO:0016023	cytoplasmic vesicle	cellular_component	Up Regulated
Os02g0599700	GO:0006470	protein dephosphorylation	biological_process	Up Regulated
Os02g0599700	GO:0000287	magnesium ion binding	molecular_function	Up Regulated
Os02g0599700	GO:0030145	manganese ion binding	molecular_function	Up Regulated
Os02g0599700	GO:0004722	protein serine/threonine phosphatase activity	molecular_function	Up Regulated
Os02g0616100	GO:0016023	cytoplasmic vesicle	cellular_component	Down Regulated
Os02g0616100	GO:0005515	protein binding	molecular_function	Down Regulated
Os02g0616300	GO:0009561	megagametogenesis	biological_process	Down Regulated
Os02g0616300	GO:0005731	nucleolus organizer region	cellular_component	Down Regulated
Os02g0616300	GO:0035197	siRNA binding	molecular_function	Down Regulated
Os02g0616300	GO:0005739	mitochondrion	cellular_component	Down Regulated
Os02g0616300	GO:0055046	microgametogenesis	biological_process	Down Regulated
Os02g0616300	GO:0033169	histone H3-K9 demethylation	biological_process	Down Regulated
Os02g0616300	GO:0007143	female meiotic nuclear division	biological_process	Down Regulated
Os02g0616300	GO:0007140	male meiotic nuclear division	biological_process	Down Regulated
Os02g0620600	GO:0016020	membrane	cellular_component	Up Regulated
Os02g0620600	GO:0006810	transport	biological_process	Up Regulated
Os02g0620600	GO:0008519	ammonium transmembrane transporter activity	molecular_function	Up Regulated
Os02g0627700	GO:0016020	membrane	cellular_component	Down Regulated
Os02g0637200	GO:0009536	plastid	cellular_component	Down Regulated
Os02g0641300	GO:0005634	nucleus	cellular_component	Up Regulated
Os02g0641300	GO:0045449	regulation of transcription, DNA-templated	biological_process	Up Regulated
Os02g0641300	GO:0003677	DNA binding	molecular_function	Up Regulated
Os02g0649900	GO:0016020	membrane	cellular_component	Down Regulated
Os02g0668000	GO:0016020	membrane	cellular_component	Down Regulated
Os02g0683800	GO:0005739	mitochondrion	cellular_component	Down Regulated
Os02g0684600	GO:0005739	mitochondrion	cellular_component	Up Regulated
Os02g0692000	GO:0008270	zinc ion binding	molecular_function	Down Regulated
Os02g0692000	GO:0005515	protein binding	molecular_function	Down Regulated
Os02g0716500	GO:0016020	membrane	cellular_component	Down Regulated
Os02g0716500	GO:0006629	lipid metabolic process	biological_process	Down Regulated
Os02g0716500	GO:0016491	oxidoreductase activity	molecular_function	Down Regulated
Os02g0716800	GO:0016020	membrane	cellular_component	Down Regulated
Os02g0720600	GO:0016023	cytoplasmic vesicle	cellular_component	Down Regulated
Os02g0720600	GO:0006508	proteolysis	biological_process	Down Regulated
Os02g0720600	GO:0004190	aspartic-type endopeptidase activity	molecular_function	Down Regulated
Os02g0729300	GO:0009536	plastid	cellular_component	Down Regulated
Os02g0729300	GO:0008270	zinc ion binding	molecular_function	Down Regulated
Os02g0729300	GO:0003676	nucleic acid binding	molecular_function	Down Regulated
Os02g0738200	GO:0016567	protein ubiquitination	biological_process	Up Regulated
Os02g0738200	GO:0004842	ubiquitin-protein transferase activity	molecular_function	Up Regulated
Os02g0738200	GO:0005488	binding	molecular_function	Up Regulated
Os02g0738200	GO:0005739	mitochondrion	cellular_component	Up Regulated
Os02g0738200	GO:0000151	ubiquitin ligase complex	cellular_component	Up Regulated
Os02g0739900	GO:0008233	peptidase activity	molecular_function	Down Regulated
Os02g0739900	GO:0005488	binding	molecular_function	Down Regulated
Os02g0739900	GO:0005739	mitochondrion	cellular_component	Down Regulated
Os02g0740900	GO:0009536	plastid	cellular_component	Down Regulated
Os02g0747500	GO:0016023	cytoplasmic vesicle	cellular_component	Up Regulated
Os02g0770800	GO:0050660	flavin adenine dinucleotide binding	molecular_function	Up Regulated
Os02g0770800	GO:0020037	heme binding	molecular_function	Up Regulated
Os02g0770800	GO:0009703	nitrate reductase (NADH) activity	molecular_function	Up Regulated
Os02g0770800	GO:0030151	molybdenum ion binding	molecular_function	Up Regulated
Os02g0770800	GO:0042128	nitrate assimilation	biological_process	Up Regulated
Os02g0770800	GO:0022900	electron transport chain	biological_process	Up Regulated
Os02g0770800	GO:0009055	electron transfer activity	molecular_function	Up Regulated
Os02g0771700	GO:0016023	cytoplasmic vesicle	cellular_component	Down Regulated
Os02g0771700	GO:0043169	cation binding	molecular_function	Down Regulated
Os02g0771700	GO:0005975	carbohydrate metabolic process	biological_process	Down Regulated
Os02g0771700	GO:0004553	hydrolase activity, hydrolyzing O-glycosyl compounds	molecular_function	Down Regulated
Os02g0772100	GO:0009536	plastid	cellular_component	Down Regulated
Os02g0777800	GO:0006468	protein phosphorylation	biological_process	Down Regulated
Os02g0777800	GO:0005524	ATP binding	molecular_function	Down Regulated
Os02g0777800	GO:0004672	protein kinase activity	molecular_function	Down Regulated
Os02g0778700	GO:0005773	vacuole	cellular_component	Down Regulated
Os02g0802500	GO:0016023	cytoplasmic vesicle	cellular_component	Up Regulated
Os02g0802500	GO:0016020	membrane	cellular_component	Up Regulated
Os02g0802500	GO:0015992	proton transmembrane transport	biological_process	Up Regulated
Os02g0802500	GO:0009678	pyrophosphate hydrolysis-driven proton transmembrane transporter activity	molecular_function	Up Regulated
Os02g0802500	GO:0004427	inorganic diphosphatase activity	molecular_function	Up Regulated
Os02g0823100	GO:0005215	transporter activity	molecular_function	Up Regulated
Os02g0823100	GO:0016021	integral component of membrane	cellular_component	Up Regulated
Os02g0823100	GO:0006810	transport	biological_process	Up Regulated
Os02g0823100	GO:0006950	response to stress	biological_process	Up Regulated
Os02g0823100	GO:0005886	plasma membrane	cellular_component	Up Regulated
Os02g0831100	GO:0008270	zinc ion binding	molecular_function	Down Regulated
Os02g0831100	GO:0003677	DNA binding	molecular_function	Down Regulated
Os03g0110500	GO:0016301	kinase activity	molecular_function	Up Regulated
Os03g0110600	GO:0016998	cell wall macromolecule catabolic process	biological_process	Down Regulated
Os03g0115500	GO:0009536	plastid	cellular_component	Up Regulated
Os03g0115500	GO:0010181	FMN binding	molecular_function	Up Regulated
Os03g0119300	GO:0016023	cytoplasmic vesicle	cellular_component	Down Regulated
Os03g0119300	GO:0004252	serine-type endopeptidase activity	molecular_function	Down Regulated
Os03g0119300	GO:0043086	negative regulation of catalytic activity	biological_process	Down Regulated
Os03g0119300	GO:0042802	identical protein binding	molecular_function	Down Regulated
Os03g0119300	GO:0006508	proteolysis	biological_process	Down Regulated
Os03g0120000	GO:0016023	cytoplasmic vesicle	cellular_component	Up Regulated
Os03g0124900	GO:0007047	cell wall organization	biological_process	Down Regulated
Os03g0124900	GO:0016023	cytoplasmic vesicle	cellular_component	Down Regulated
Os03g0124900	GO:0005975	carbohydrate metabolic process	biological_process	Down Regulated
Os03g0124900	GO:0004650	polygalacturonase activity	molecular_function	Down Regulated
Os03g0162400	GO:0009536	plastid	cellular_component	Down Regulated
Os03g0167100	GO:0003735	structural constituent of ribosome	molecular_function	Up Regulated
Os03g0167100	GO:0005840	ribosome	cellular_component	Up Regulated
Os03g0167100	GO:0006412	translation	biological_process	Up Regulated
Os03g0168300	GO:0009536	plastid	cellular_component	Up Regulated
Os03g0170200	GO:0016023	cytoplasmic vesicle	cellular_component	Down Regulated
Os03g0188100	GO:0006855	drug transmembrane transport	biological_process	Up Regulated
Os03g0188100	GO:0016020	membrane	cellular_component	Up Regulated
Os03g0188100	GO:0015297	antiporter activity	molecular_function	Up Regulated
Os03g0188100	GO:0015238	xenobiotic transmembrane transporter activity	molecular_function	Up Regulated
Os03g0216900	GO:0009536	plastid	cellular_component	Down Regulated
Os03g0226300	GO:0006468	protein phosphorylation	biological_process	Down Regulated
Os03g0226300	GO:0009536	plastid	cellular_component	Down Regulated
Os03g0226300	GO:0004713	protein tyrosine kinase activity	molecular_function	Down Regulated
Os03g0226300	GO:0005524	ATP binding	molecular_function	Down Regulated
Os03g0235400	GO:0005739	mitochondrion	cellular_component	Down Regulated
Os03g0250200	GO:0016023	cytoplasmic vesicle	cellular_component	Down Regulated
Os03g0258000	GO:0016023	cytoplasmic vesicle	cellular_component	Up Regulated
Os03g0258000	GO:0004674	protein serine/threonine kinase activity	molecular_function	Up Regulated
Os03g0258000	GO:0006468	protein phosphorylation	biological_process	Up Regulated
Os03g0258000	GO:0005529	carbohydrate binding	molecular_function	Up Regulated
Os03g0258000	GO:0005524	ATP binding	molecular_function	Up Regulated
Os03g0261100	GO:0016023	cytoplasmic vesicle	cellular_component	Down Regulated
Os03g0261100	GO:0004623	phospholipase A2 activity	molecular_function	Down Regulated
Os03g0261100	GO:0006644	phospholipid metabolic process	biological_process	Down Regulated
Os03g0261100	GO:0016042	lipid catabolic process	biological_process	Down Regulated
Os03g0262700	GO:0005886	plasma membrane	cellular_component	Down Regulated
Os03g0288000	GO:0046872	metal ion binding	molecular_function	Up Regulated
Os03g0300400	GO:0006952	defense response	biological_process	Up Regulated
Os03g0300400	GO:0009536	plastid	cellular_component	Up Regulated
Os03g0300400	GO:0009607	response to biotic stimulus	biological_process	Up Regulated
Os03g0300900	GO:0016023	cytoplasmic vesicle	cellular_component	Up Regulated
Os03g0300900	GO:0016757	transferase activity, transferring glycosyl groups	molecular_function	Up Regulated
Os03g0305800	GO:0016758	transferase activity, transferring hexosyl groups	molecular_function	Up Regulated
Os03g0305800	GO:0016021	integral component of membrane	cellular_component	Up Regulated
Os03g0305800	GO:0005739	mitochondrion	cellular_component	Up Regulated
Os03g0307200	GO:0030418	nicotianamine biosynthetic process	biological_process	Down Regulated
Os03g0307200	GO:0006826	iron ion transport	biological_process	Down Regulated
Os03g0307200	GO:0030410	nicotianamine synthase activity	molecular_function	Down Regulated
Os03g0321100	GO:0005739	mitochondrion	cellular_component	Down Regulated
Os03g0323900	GO:0016023	cytoplasmic vesicle	cellular_component	Up Regulated
Os03g0323900	GO:0008233	peptidase activity	molecular_function	Up Regulated
Os03g0332900	GO:0016023	cytoplasmic vesicle	cellular_component	Up Regulated
Os03g0332900	GO:0006468	protein phosphorylation	biological_process	Up Regulated
Os03g0332900	GO:0005515	protein binding	molecular_function	Up Regulated
Os03g0332900	GO:0005524	ATP binding	molecular_function	Up Regulated
Os03g0332900	GO:0004672	protein kinase activity	molecular_function	Up Regulated
Os03g0339700	GO:0005886	plasma membrane	cellular_component	Down Regulated
Os03g0341300	GO:0016021	integral component of membrane	cellular_component	Up Regulated
Os03g0370400	GO:0016020	membrane	cellular_component	Down Regulated
Os03g0379300	GO:0005634	nucleus	cellular_component	Down Regulated
Os03g0379300	GO:0045449	regulation of transcription, DNA-templated	biological_process	Down Regulated
Os03g0379300	GO:0030528	obsolete transcription regulator activity	molecular_function	Down Regulated
Os03g0431600	GO:0009536	plastid	cellular_component	Down Regulated
Os03g0431800	GO:0009793	embryo development ending in seed dormancy	biological_process	Down Regulated
Os03g0438400	GO:0003677	DNA binding	molecular_function	Down Regulated
Os03g0439700	GO:0016020	membrane	cellular_component	Down Regulated
Os03g0439700	GO:0005739	mitochondrion	cellular_component	Down Regulated
Os03g0448500	GO:0005509	calcium ion binding	molecular_function	Up Regulated
Os03g0563100	GO:0016023	cytoplasmic vesicle	cellular_component	Up Regulated
Os03g0563100	GO:0016020	membrane	cellular_component	Up Regulated
Os03g0563100	GO:0003885	D-arabinono-1,4-lactone oxidase activity	molecular_function	Up Regulated
Os03g0563100	GO:0050660	flavin adenine dinucleotide binding	molecular_function	Up Regulated
Os03g0563400	GO:0046983	protein dimerization activity	molecular_function	Down Regulated
Os03g0563400	GO:0009536	plastid	cellular_component	Down Regulated
Os03g0563400	GO:0003677	DNA binding	molecular_function	Down Regulated
Os03g0575200	GO:0016020	membrane	cellular_component	Up Regulated
Os03g0596800	GO:0016023	cytoplasmic vesicle	cellular_component	Down Regulated
Os03g0609500	GO:0005739	mitochondrion	cellular_component	Up Regulated
Os03g0667300	GO:0016021	integral component of membrane	cellular_component	Down Regulated
Os03g0667300	GO:0005886	plasma membrane	cellular_component	Down Regulated
Os03g0667300	GO:0005381	iron ion transmembrane transporter activity	molecular_function	Down Regulated
Os03g0667300	GO:0006826	iron ion transport	biological_process	Down Regulated
Os03g0667300	GO:0005385	zinc ion transmembrane transporter activity	molecular_function	Down Regulated
Os03g0667300	GO:0006829	zinc ion transport	biological_process	Down Regulated
Os03g0674700	GO:0005634	nucleus	cellular_component	Down Regulated
Os03g0674700	GO:0045449	regulation of transcription, DNA-templated	biological_process	Down Regulated
Os03g0674700	GO:0016818	hydrolase activity, acting on acid anhydrides, in phosphorus-containing anhydrides	molecular_function	Down Regulated
Os03g0674700	GO:0005524	ATP binding	molecular_function	Down Regulated
Os03g0692400	GO:0005886	plasma membrane	cellular_component	Down Regulated
Os03g0699700	GO:0005506	iron ion binding	molecular_function	Up Regulated
Os03g0699700	GO:0009055	electron transfer activity	molecular_function	Up Regulated
Os03g0699700	GO:0055114	oxidation-reduction process	biological_process	Up Regulated
Os03g0699700	GO:0016165	linoleate 13S-lipoxygenase activity	molecular_function	Up Regulated
Os03g0703100	GO:0043169	cation binding	molecular_function	Up Regulated
Os03g0703100	GO:0005975	carbohydrate metabolic process	biological_process	Up Regulated
Os03g0703100	GO:0005739	mitochondrion	cellular_component	Up Regulated
Os03g0703100	GO:0004553	hydrolase activity, hydrolyzing O-glycosyl compounds	molecular_function	Up Regulated
Os03g0724700	GO:0005737	cytoplasm	cellular_component	Up Regulated
Os03g0725200	GO:0009536	plastid	cellular_component	Down Regulated
Os03g0730500	GO:0006508	proteolysis	biological_process	Down Regulated
Os03g0730500	GO:0004185	serine-type carboxypeptidase activity	molecular_function	Down Regulated
Os03g0730500	GO:0005739	mitochondrion	cellular_component	Down Regulated
Os03g0732700	GO:0045449	regulation of transcription, DNA-templated	biological_process	Down Regulated
Os03g0732700	GO:0003677	DNA binding	molecular_function	Down Regulated
Os03g0739700	GO:0016020	membrane	cellular_component	Up Regulated
Os03g0749500	GO:0016023	cytoplasmic vesicle	cellular_component	Down Regulated
Os03g0749500	GO:0005975	carbohydrate metabolic process	biological_process	Down Regulated
Os03g0749500	GO:0004553	hydrolase activity, hydrolyzing O-glycosyl compounds	molecular_function	Down Regulated
Os03g0751100	GO:0016020	membrane	cellular_component	Down Regulated
Os03g0764300	GO:0004674	protein serine/threonine kinase activity	molecular_function	Down Regulated
Os03g0764300	GO:0006468	protein phosphorylation	biological_process	Down Regulated
Os03g0764300	GO:0009536	plastid	cellular_component	Down Regulated
Os03g0764300	GO:0005524	ATP binding	molecular_function	Down Regulated
Os03g0764300	GO:0005739	mitochondrion	cellular_component	Down Regulated
Os03g0785900	GO:0005737	cytoplasm	cellular_component	Up Regulated
Os03g0785900	GO:0004364	glutathione transferase activity	molecular_function	Up Regulated
Os03g0816500	GO:0016491	oxidoreductase activity	molecular_function	Up Regulated
Os03g0820300	GO:0009536	plastid	cellular_component	Up Regulated
Os03g0820300	GO:0008270	zinc ion binding	molecular_function	Up Regulated
Os03g0820500	GO:0016023	cytoplasmic vesicle	cellular_component	Up Regulated
Os03g0822000	GO:0016023	cytoplasmic vesicle	cellular_component	Down Regulated
Os03g0830200	GO:0016021	integral component of membrane	cellular_component	Up Regulated
Os03g0830200	GO:0006979	response to oxidative stress	biological_process	Up Regulated
Os03g0830200	GO:0005886	plasma membrane	cellular_component	Up Regulated
Os03g0830300	GO:0016021	integral component of membrane	cellular_component	Up Regulated
Os03g0830300	GO:0006979	response to oxidative stress	biological_process	Up Regulated
Os03g0830300	GO:0005886	plasma membrane	cellular_component	Up Regulated
Os03g0830400	GO:0016021	integral component of membrane	cellular_component	Up Regulated
Os03g0830400	GO:0006979	response to oxidative stress	biological_process	Up Regulated
Os03g0830400	GO:0005886	plasma membrane	cellular_component	Up Regulated
Os03g0832800	GO:0016020	membrane	cellular_component	Down Regulated
Os03g0832800	GO:0008415	transferase activity, transferring acyl groups	molecular_function	Down Regulated
Os03g0832800	GO:0008152	metabolic process	biological_process	Down Regulated
Os03g0836600	GO:0003964	RNA-directed DNA polymerase activity	molecular_function	Up Regulated
Os03g0847500	GO:0009536	plastid	cellular_component	Up Regulated
Os03g0857600	GO:0016023	cytoplasmic vesicle	cellular_component	Down Regulated
Os03g0858600	GO:0009536	plastid	cellular_component	Down Regulated
Os04g0103700	GO:0016020	membrane	cellular_component	Down Regulated
Os04g0103800	GO:0009536	plastid	cellular_component	Down Regulated
Os04g0107900	GO:0006457	protein folding	biological_process	Up Regulated
Os04g0107900	GO:0005524	ATP binding	molecular_function	Up Regulated
Os04g0107900	GO:0051082	unfolded protein binding	molecular_function	Up Regulated
Os04g0109100	GO:0016023	cytoplasmic vesicle	cellular_component	Down Regulated
Os04g0109100	GO:0004674	protein serine/threonine kinase activity	molecular_function	Down Regulated
Os04g0109100	GO:0006468	protein phosphorylation	biological_process	Down Regulated
Os04g0109100	GO:0005529	carbohydrate binding	molecular_function	Down Regulated
Os04g0109100	GO:0005524	ATP binding	molecular_function	Down Regulated
Os04g0112100	GO:0006915	apoptotic process	biological_process	Up Regulated
Os04g0112100	GO:0005524	ATP binding	molecular_function	Up Regulated
Os04g0127500	GO:0006468	protein phosphorylation	biological_process	Up Regulated
Os04g0127500	GO:0016023	cytoplasmic vesicle	cellular_component	Up Regulated
Os04g0127500	GO:0016020	membrane	cellular_component	Up Regulated
Os04g0127500	GO:0004674	protein serine/threonine kinase activity	molecular_function	Up Regulated
Os04g0127500	GO:0005509	calcium ion binding	molecular_function	Up Regulated
Os04g0127500	GO:0005524	ATP binding	molecular_function	Up Regulated
Os04g0128300	GO:0008270	zinc ion binding	molecular_function	Up Regulated
Os04g0128300	GO:0005622	intracellular	cellular_component	Up Regulated
Os04g0186400	GO:0006817	phosphate ion transport	biological_process	Down Regulated
Os04g0186400	GO:0016021	integral component of membrane	cellular_component	Down Regulated
Os04g0186400	GO:0005315	inorganic phosphate transmembrane transporter activity	molecular_function	Down Regulated
Os04g0193300	GO:0009536	plastid	cellular_component	Down Regulated
Os04g0206000	GO:0016758	transferase activity, transferring hexosyl groups	molecular_function	Down Regulated
Os04g0206000	GO:0005739	mitochondrion	cellular_component	Down Regulated
Os04g0206000	GO:0008152	metabolic process	biological_process	Down Regulated
Os04g0258900	GO:0005739	mitochondrion	cellular_component	Down Regulated
Os04g0276600	GO:0005739	mitochondrion	cellular_component	Up Regulated
Os04g0322100	GO:0016023	cytoplasmic vesicle	cellular_component	Down Regulated
Os04g0373400	GO:0016020	membrane	cellular_component	Down Regulated
Os04g0399300	GO:0016787	hydrolase activity	molecular_function	Up Regulated
Os04g0399300	GO:0005739	mitochondrion	cellular_component	Up Regulated
Os04g0416100	GO:0005739	mitochondrion	cellular_component	Up Regulated
Os04g0472300	GO:0016023	cytoplasmic vesicle	cellular_component	Down Regulated
Os04g0472300	GO:0006071	glycerol metabolic process	biological_process	Down Regulated
Os04g0472300	GO:0006629	lipid metabolic process	biological_process	Down Regulated
Os04g0472300	GO:0008889	glycerophosphodiester phosphodiesterase activity	molecular_function	Down Regulated
Os04g0486800	GO:0009536	plastid	cellular_component	Up Regulated
Os04g0488400	GO:0048572	short-day photoperiodism	biological_process	Up Regulated
Os04g0488400	GO:0048510	regulation of timing of transition from vegetative to reproductive phase	biological_process	Up Regulated
Os04g0488400	GO:0008429	phosphatidylethanolamine binding	molecular_function	Up Regulated
Os04g0488400	GO:0010229	inflorescence development	biological_process	Up Regulated
Os04g0488400	GO:0003700	DNA-binding transcription factor activity	molecular_function	Up Regulated
Os04g0493100	GO:0005634	nucleus	cellular_component	Up Regulated
Os04g0493100	GO:0045449	regulation of transcription, DNA-templated	biological_process	Up Regulated
Os04g0493100	GO:0030528	obsolete transcription regulator activity	molecular_function	Up Regulated
Os04g0498900	GO:0003887	DNA-directed DNA polymerase activity	molecular_function	Down Regulated
Os04g0498900	GO:0003684	damaged DNA binding	molecular_function	Down Regulated
Os04g0498900	GO:0006281	DNA repair	biological_process	Down Regulated
Os04g0509000	GO:0004674	protein serine/threonine kinase activity	molecular_function	Down Regulated
Os04g0509000	GO:0006468	protein phosphorylation	biological_process	Down Regulated
Os04g0509000	GO:0005524	ATP binding	molecular_function	Down Regulated
Os04g0512500	GO:0009793	embryo development ending in seed dormancy	biological_process	Down Regulated
Os04g0512500	GO:0009561	megagametogenesis	biological_process	Down Regulated
Os04g0518400	GO:0005737	cytoplasm	cellular_component	Up Regulated
Os04g0518400	GO:0006559	L-phenylalanine catabolic process	biological_process	Up Regulated
Os04g0518400	GO:0016211	ammonia ligase activity	molecular_function	Up Regulated
Os04g0518400	GO:0009058	biosynthetic process	biological_process	Up Regulated
Os04g0518400	GO:0045548	phenylalanine ammonia-lyase activity	molecular_function	Up Regulated
Os04g0518400	GO:0009698	phenylpropanoid metabolic process	biological_process	Up Regulated
Os04g0540900	GO:0004674	protein serine/threonine kinase activity	molecular_function	Down Regulated
Os04g0540900	GO:0006468	protein phosphorylation	biological_process	Down Regulated
Os04g0540900	GO:0004872	signaling receptor activity	molecular_function	Down Regulated
Os04g0540900	GO:0005524	ATP binding	molecular_function	Down Regulated
Os04g0541100	GO:0005634	nucleus	cellular_component	Down Regulated
Os04g0541100	GO:0003677	DNA binding	molecular_function	Down Regulated
Os04g0555300	GO:0005739	mitochondrion	cellular_component	Down Regulated
Os04g0556400	GO:0016758	transferase activity, transferring hexosyl groups	molecular_function	Up Regulated
Os04g0556400	GO:0008152	metabolic process	biological_process	Up Regulated
Os04g0557500	GO:0005634	nucleus	cellular_component	Down Regulated
Os04g0557500	GO:0045449	regulation of transcription, DNA-templated	biological_process	Down Regulated
Os04g0557500	GO:0030528	obsolete transcription regulator activity	molecular_function	Down Regulated
Os04g0558700	GO:0005739	mitochondrion	cellular_component	Up Regulated
Os04g0561200	GO:0016023	cytoplasmic vesicle	cellular_component	Down Regulated
Os04g0574200	GO:0016023	cytoplasmic vesicle	cellular_component	Down Regulated
Os04g0578600	GO:0000293	ferric-chelate reductase activity	molecular_function	Down Regulated
Os04g0578600	GO:0050660	flavin adenine dinucleotide binding	molecular_function	Down Regulated
Os04g0578600	GO:0033215	reductive iron assimilation	biological_process	Down Regulated
Os04g0578600	GO:0033216	iron ion transport	biological_process	Down Regulated
Os04g0578600	GO:0016021	integral component of membrane	cellular_component	Down Regulated
Os04g0578600	GO:0005739	mitochondrion	cellular_component	Down Regulated
Os04g0578600	GO:0005506	iron ion binding	molecular_function	Down Regulated
Os04g0578600	GO:0009055	electron transfer activity	molecular_function	Down Regulated
Os04g0584300	GO:0005739	mitochondrion	cellular_component	Up Regulated
Os04g0584500	GO:0016567	protein ubiquitination	biological_process	Up Regulated
Os04g0584500	GO:0009536	plastid	cellular_component	Up Regulated
Os04g0584500	GO:0004842	ubiquitin-protein transferase activity	molecular_function	Up Regulated
Os04g0584500	GO:0005488	binding	molecular_function	Up Regulated
Os04g0584500	GO:0000151	ubiquitin ligase complex	cellular_component	Up Regulated
Os04g0600900	GO:0009536	plastid	cellular_component	Down Regulated
Os04g0604000	GO:0016023	cytoplasmic vesicle	cellular_component	Down Regulated
Os04g0659800	GO:0016021	integral component of membrane	cellular_component	Up Regulated
Os04g0659800	GO:0006865	amino acid transport	biological_process	Up Regulated
Os04g0659800	GO:0005275	amine transmembrane transporter activity	molecular_function	Up Regulated
Os04g0680400	GO:0000256	allantoin catabolic process	biological_process	Up Regulated
Os04g0680400	GO:0004038	allantoinase activity	molecular_function	Up Regulated
Os04g0680400	GO:0009536	plastid	cellular_component	Up Regulated
Os04g0680400	GO:0008270	zinc ion binding	molecular_function	Up Regulated
Os04g0687800	GO:0016020	membrane	cellular_component	Down Regulated
Os04g0688600	GO:0020037	heme binding	molecular_function	Down Regulated
Os04g0688600	GO:0016023	cytoplasmic vesicle	cellular_component	Down Regulated
Os04g0688600	GO:0004601	peroxidase activity	molecular_function	Down Regulated
Os04g0688600	GO:0005509	calcium ion binding	molecular_function	Down Regulated
Os04g0688600	GO:0006979	response to oxidative stress	biological_process	Down Regulated
Os04g0688600	GO:0055114	oxidation-reduction process	biological_process	Down Regulated
Os04g0688600	GO:0009055	electron transfer activity	molecular_function	Down Regulated
Os04g0689500	GO:0016023	cytoplasmic vesicle	cellular_component	Up Regulated
Os04g0689500	GO:0004674	protein serine/threonine kinase activity	molecular_function	Up Regulated
Os04g0689500	GO:0006468	protein phosphorylation	biological_process	Up Regulated
Os04g0689500	GO:0016020	membrane	cellular_component	Up Regulated
Os04g0689500	GO:0005524	ATP binding	molecular_function	Up Regulated
Os05g0107900	GO:0008270	zinc ion binding	molecular_function	Up Regulated
Os05g0107900	GO:0005515	protein binding	molecular_function	Up Regulated
Os05g0123300	GO:0009536	plastid	cellular_component	Down Regulated
Os05g0124000	GO:0005739	mitochondrion	cellular_component	Down Regulated
Os05g0124600	GO:0005739	mitochondrion	cellular_component	Down Regulated
Os05g0127500	GO:0006508	proteolysis	biological_process	Down Regulated
Os05g0127500	GO:0005506	iron ion binding	molecular_function	Down Regulated
Os05g0127500	GO:0016702	oxidoreductase activity, acting on single donors with incorporation of molecular oxygen, incorporation of two atoms of oxygen	molecular_function	Down Regulated
Os05g0127500	GO:0008237	metallopeptidase activity	molecular_function	Down Regulated
Os05g0128900	GO:0003824	catalytic activity	molecular_function	Down Regulated
Os05g0128900	GO:0005992	trehalose biosynthetic process	biological_process	Down Regulated
Os05g0128900	GO:0005739	mitochondrion	cellular_component	Down Regulated
Os05g0130100	GO:0016023	cytoplasmic vesicle	cellular_component	Up Regulated
Os05g0130100	GO:0004674	protein serine/threonine kinase activity	molecular_function	Up Regulated
Os05g0130100	GO:0006468	protein phosphorylation	biological_process	Up Regulated
Os05g0130100	GO:0005524	ATP binding	molecular_function	Up Regulated
Os05g0149500	GO:0005739	mitochondrion	cellular_component	Down Regulated
Os05g0158200	GO:0003824	catalytic activity	molecular_function	Down Regulated
Os05g0158200	GO:0009536	plastid	cellular_component	Down Regulated
Os05g0160300	GO:0016023	cytoplasmic vesicle	cellular_component	Up Regulated
Os05g0161500	GO:0003824	catalytic activity	molecular_function	Down Regulated
Os05g0161500	GO:0015969	guanosine tetraphosphate metabolic process	biological_process	Down Regulated
Os05g0161500	GO:0009536	plastid	cellular_component	Down Regulated
Os05g0161500	GO:0005509	calcium ion binding	molecular_function	Down Regulated
Os05g0162000	GO:0020037	heme binding	molecular_function	Down Regulated
Os05g0162000	GO:0016023	cytoplasmic vesicle	cellular_component	Down Regulated
Os05g0162000	GO:0004601	peroxidase activity	molecular_function	Down Regulated
Os05g0162000	GO:0005509	calcium ion binding	molecular_function	Down Regulated
Os05g0162000	GO:0006979	response to oxidative stress	biological_process	Down Regulated
Os05g0162000	GO:0055114	oxidation-reduction process	biological_process	Down Regulated
Os05g0162000	GO:0009055	electron transfer activity	molecular_function	Down Regulated
Os05g0202800	GO:0046872	metal ion binding	molecular_function	Up Regulated
Os05g0203900	GO:0009536	plastid	cellular_component	Down Regulated
Os05g0217700	GO:0016023	cytoplasmic vesicle	cellular_component	Down Regulated
Os05g0242400	GO:0016023	cytoplasmic vesicle	cellular_component	Up Regulated
Os05g0242400	GO:0009522	photosystem I	cellular_component	Up Regulated
Os05g0242400	GO:0042651	thylakoid membrane	cellular_component	Up Regulated
Os05g0242400	GO:0015979	photosynthesis	biological_process	Up Regulated
Os05g0242400	GO:0005515	protein binding	molecular_function	Up Regulated
Os05g0317900	GO:0016023	cytoplasmic vesicle	cellular_component	Down Regulated
Os05g0317900	GO:0004674	protein serine/threonine kinase activity	molecular_function	Down Regulated
Os05g0317900	GO:0006468	protein phosphorylation	biological_process	Down Regulated
Os05g0317900	GO:0005524	ATP binding	molecular_function	Down Regulated
Os05g0318100	GO:0016023	cytoplasmic vesicle	cellular_component	Down Regulated
Os05g0318100	GO:0004674	protein serine/threonine kinase activity	molecular_function	Down Regulated
Os05g0318100	GO:0006468	protein phosphorylation	biological_process	Down Regulated
Os05g0318100	GO:0005524	ATP binding	molecular_function	Down Regulated
Os05g0342000	GO:0005886	plasma membrane	cellular_component	Down Regulated
Os05g0375400	GO:0016023	cytoplasmic vesicle	cellular_component	Down Regulated
Os05g0375400	GO:0043169	cation binding	molecular_function	Down Regulated
Os05g0375400	GO:0005975	carbohydrate metabolic process	biological_process	Down Regulated
Os05g0375400	GO:0004553	hydrolase activity, hydrolyzing O-glycosyl compounds	molecular_function	Down Regulated
Os05g0415700	GO:0016023	cytoplasmic vesicle	cellular_component	Down Regulated
Os05g0415700	GO:0043169	cation binding	molecular_function	Down Regulated
Os05g0415700	GO:0004563	beta-N-acetylhexosaminidase activity	molecular_function	Down Regulated
Os05g0415700	GO:0005975	carbohydrate metabolic process	biological_process	Down Regulated
Os05g0434800	GO:0016023	cytoplasmic vesicle	cellular_component	Down Regulated
Os05g0434800	GO:0016020	membrane	cellular_component	Down Regulated
Os05g0440300	GO:0016787	hydrolase activity	molecular_function	Down Regulated
Os05g0457200	GO:0006470	protein dephosphorylation	biological_process	Up Regulated
Os05g0457200	GO:0008287	protein serine/threonine phosphatase complex	cellular_component	Up Regulated
Os05g0457200	GO:0000287	magnesium ion binding	molecular_function	Up Regulated
Os05g0457200	GO:0030145	manganese ion binding	molecular_function	Up Regulated
Os05g0457200	GO:0004722	protein serine/threonine phosphatase activity	molecular_function	Up Regulated
Os05g0469800	GO:0000287	magnesium ion binding	molecular_function	Down Regulated
Os05g0469800	GO:0030976	thiamine pyrophosphate binding	molecular_function	Down Regulated
Os05g0469800	GO:0016831	carboxy-lyase activity	molecular_function	Down Regulated
Os05g0477600	GO:0016023	cytoplasmic vesicle	cellular_component	Down Regulated
Os05g0477600	GO:0009664	plant-type cell wall organization	biological_process	Down Regulated
Os05g0477600	GO:0016020	membrane	cellular_component	Down Regulated
Os05g0477600	GO:0005576	extracellular region	cellular_component	Down Regulated
Os05g0479700	GO:0006915	apoptotic process	biological_process	Down Regulated
Os05g0479700	GO:0009536	plastid	cellular_component	Down Regulated
Os05g0479700	GO:0005524	ATP binding	molecular_function	Down Regulated
Os05g0488000	GO:0005739	mitochondrion	cellular_component	Down Regulated
Os05g0500200	GO:0016758	transferase activity, transferring hexosyl groups	molecular_function	Up Regulated
Os05g0500200	GO:0008152	metabolic process	biological_process	Up Regulated
Os05g0536900	GO:0015031	protein transport	biological_process	Up Regulated
Os05g0536900	GO:0007264	small GTPase mediated signal transduction	biological_process	Up Regulated
Os05g0536900	GO:0005739	mitochondrion	cellular_component	Up Regulated
Os05g0536900	GO:0005525	GTP binding	molecular_function	Up Regulated
Os05g0539800	GO:0016020	membrane	cellular_component	Up Regulated
Os05g0551000	GO:0005515	protein binding	molecular_function	Down Regulated
Os05g0551000	GO:0005739	mitochondrion	cellular_component	Down Regulated
Os05g0551000	GO:0008270	zinc ion binding	molecular_function	Down Regulated
Os05g0551100	GO:0009536	plastid	cellular_component	Down Regulated
Os05g0552400	GO:0009536	plastid	cellular_component	Down Regulated
Os05g0552400	GO:0008270	zinc ion binding	molecular_function	Down Regulated
Os05g0560900	GO:0009685	gibberellin metabolic process	biological_process	Up Regulated
Os05g0560900	GO:0016491	oxidoreductase activity	molecular_function	Up Regulated
Os05g0576800	GO:0006468	protein phosphorylation	biological_process	Up Regulated
Os05g0576800	GO:0004707	MAP kinase activity	molecular_function	Up Regulated
Os05g0576800	GO:0005524	ATP binding	molecular_function	Up Regulated
Os05g0576800	GO:0005739	mitochondrion	cellular_component	Up Regulated
Os05g0581600	GO:0009536	plastid	cellular_component	Down Regulated
Os05g0592300	GO:0009536	plastid	cellular_component	Down Regulated
Os06g0102100	GO:0016023	cytoplasmic vesicle	cellular_component	Down Regulated
Os06g0102100	GO:0004497	monooxygenase activity	molecular_function	Down Regulated
Os06g0102100	GO:0020037	heme binding	molecular_function	Down Regulated
Os06g0102100	GO:0009055	electron transfer activity	molecular_function	Down Regulated
Os06g0109200	GO:0016023	cytoplasmic vesicle	cellular_component	Down Regulated
Os06g0109200	GO:0016020	membrane	cellular_component	Down Regulated
Os06g0122800	GO:0005739	mitochondrion	cellular_component	Down Regulated
Os06g0125000	GO:0006952	defense response	biological_process	Down Regulated
Os06g0125000	GO:0006915	apoptotic process	biological_process	Down Regulated
Os06g0125000	GO:0005524	ATP binding	molecular_function	Down Regulated
Os06g0142300	GO:0016020	membrane	cellular_component	Down Regulated
Os06g0142400	GO:0016020	membrane	cellular_component	Down Regulated
Os06g0143400	GO:0006633	fatty acid biosynthetic process	biological_process	Up Regulated
Os06g0143400	GO:0000036	acyl carrier activity	molecular_function	Up Regulated
Os06g0143400	GO:0009536	plastid	cellular_component	Up Regulated
Os06g0143700	GO:0016021	integral component of membrane	cellular_component	Down Regulated
Os06g0143700	GO:0008271	secondary active sulfate transmembrane transporter activity	molecular_function	Down Regulated
Os06g0143700	GO:0008272	sulfate transport	biological_process	Down Regulated
Os06g0152400	GO:0008425	2-polyprenyl-6-methoxy-1,4-benzoquinone methyltransferase activity	molecular_function	Up Regulated
Os06g0152400	GO:0006744	ubiquinone biosynthetic process	biological_process	Up Regulated
Os06g0152400	GO:0005739	mitochondrion	cellular_component	Up Regulated
Os06g0179000	GO:0016023	cytoplasmic vesicle	cellular_component	Down Regulated
Os06g0179000	GO:0016020	membrane	cellular_component	Down Regulated
Os06g0179000	GO:0016798	hydrolase activity, acting on glycosyl bonds	molecular_function	Down Regulated
Os06g0182300	GO:0006075	(1->3)-beta-D-glucan biosynthetic process	biological_process	Down Regulated
Os06g0182300	GO:0003843	1,3-beta-D-glucan synthase activity	molecular_function	Down Regulated
Os06g0182300	GO:0000148	1,3-beta-D-glucan synthase complex	cellular_component	Down Regulated
Os06g0191900	GO:0004674	protein serine/threonine kinase activity	molecular_function	Up Regulated
Os06g0191900	GO:0006468	protein phosphorylation	biological_process	Up Regulated
Os06g0191900	GO:0006950	response to stress	biological_process	Up Regulated
Os06g0191900	GO:0005524	ATP binding	molecular_function	Up Regulated
Os06g0220500	GO:0009536	plastid	cellular_component	Down Regulated
Os06g0226000	GO:0004803	transposase activity	molecular_function	Down Regulated
Os06g0226000	GO:0006313	transposition, DNA-mediated	biological_process	Down Regulated
Os06g0226000	GO:0003677	DNA binding	molecular_function	Down Regulated
Os06g0228200	GO:0005215	transporter activity	molecular_function	Down Regulated
Os06g0228200	GO:0016021	integral component of membrane	cellular_component	Down Regulated
Os06g0228200	GO:0006810	transport	biological_process	Down Regulated
Os06g0228500	GO:0016021	integral component of membrane	cellular_component	Up Regulated
Os06g0229000	GO:0009535	chloroplast thylakoid membrane	cellular_component	Up Regulated
Os06g0229000	GO:0004222	metalloendopeptidase activity	molecular_function	Up Regulated
Os06g0229000	GO:0016021	integral component of membrane	cellular_component	Up Regulated
Os06g0229000	GO:0017111	nucleoside-triphosphatase activity	molecular_function	Up Regulated
Os06g0229000	GO:0008270	zinc ion binding	molecular_function	Up Regulated
Os06g0229000	GO:0006508	proteolysis	biological_process	Up Regulated
Os06g0229000	GO:0005524	ATP binding	molecular_function	Up Regulated
Os06g0267200	GO:0006310	DNA recombination	biological_process	Down Regulated
Os06g0267200	GO:0006278	RNA-dependent DNA biosynthetic process	biological_process	Down Regulated
Os06g0267200	GO:0005634	nucleus	cellular_component	Down Regulated
Os06g0267200	GO:0006333	chromatin assembly or disassembly	biological_process	Down Regulated
Os06g0267200	GO:0015074	DNA integration	biological_process	Down Regulated
Os06g0267200	GO:0000785	chromatin	cellular_component	Down Regulated
Os06g0267200	GO:0003723	RNA binding	molecular_function	Down Regulated
Os06g0267200	GO:0003677	DNA binding	molecular_function	Down Regulated
Os06g0267200	GO:0003964	RNA-directed DNA polymerase activity	molecular_function	Down Regulated
Os06g0267200	GO:0003682	chromatin binding	molecular_function	Down Regulated
Os06g0269200	GO:0016023	cytoplasmic vesicle	cellular_component	Up Regulated
Os06g0269200	GO:0016020	membrane	cellular_component	Up Regulated
Os06g0275000	GO:0048572	short-day photoperiodism	biological_process	Up Regulated
Os06g0275000	GO:0048571	long-day photoperiodism	biological_process	Up Regulated
Os06g0275000	GO:0003700	DNA-binding transcription factor activity	molecular_function	Up Regulated
Os06g0275000	GO:0005634	nucleus	cellular_component	Up Regulated
Os06g0275000	GO:0008270	zinc ion binding	molecular_function	Up Regulated
Os06g0275000	GO:0010229	inflorescence development	biological_process	Up Regulated
Os06g0278000	GO:0016023	cytoplasmic vesicle	cellular_component	Down Regulated
Os06g0293100	GO:0016020	membrane	cellular_component	Down Regulated
Os06g0318800	GO:0009536	plastid	cellular_component	Up Regulated
Os06g0328400	GO:0016023	cytoplasmic vesicle	cellular_component	Down Regulated
Os06g0328400	GO:0004674	protein serine/threonine kinase activity	molecular_function	Down Regulated
Os06g0328400	GO:0006468	protein phosphorylation	biological_process	Down Regulated
Os06g0328400	GO:0005529	carbohydrate binding	molecular_function	Down Regulated
Os06g0328400	GO:0005524	ATP binding	molecular_function	Down Regulated
Os06g0338200	GO:0016023	cytoplasmic vesicle	cellular_component	Down Regulated
Os06g0338200	GO:0048038	quinone binding	molecular_function	Down Regulated
Os06g0338200	GO:0005507	copper ion binding	molecular_function	Down Regulated
Os06g0338200	GO:0009308	amine metabolic process	biological_process	Down Regulated
Os06g0338200	GO:0008131	primary amine oxidase activity	molecular_function	Down Regulated
Os06g0341400	GO:0005739	mitochondrion	cellular_component	Up Regulated
Os06g0537700	GO:0016023	cytoplasmic vesicle	cellular_component	Down Regulated
Os06g0547400	GO:0020037	heme binding	molecular_function	Down Regulated
Os06g0547400	GO:0016023	cytoplasmic vesicle	cellular_component	Down Regulated
Os06g0547400	GO:0004601	peroxidase activity	molecular_function	Down Regulated
Os06g0547400	GO:0005509	calcium ion binding	molecular_function	Down Regulated
Os06g0547400	GO:0006979	response to oxidative stress	biological_process	Down Regulated
Os06g0547400	GO:0055114	oxidation-reduction process	biological_process	Down Regulated
Os06g0547400	GO:0009055	electron transfer activity	molecular_function	Down Regulated
Os06g0549900	GO:0016023	cytoplasmic vesicle	cellular_component	Down Regulated
Os06g0549900	GO:0050660	flavin adenine dinucleotide binding	molecular_function	Down Regulated
Os06g0549900	GO:0016491	oxidoreductase activity	molecular_function	Down Regulated
Os06g0567200	GO:0016023	cytoplasmic vesicle	cellular_component	Down Regulated
Os06g0567200	GO:0008447	L-ascorbate oxidase activity	molecular_function	Down Regulated
Os06g0567200	GO:0005507	copper ion binding	molecular_function	Down Regulated
Os06g0567200	GO:0055114	oxidation-reduction process	biological_process	Down Regulated
Os06g0567200	GO:0005576	extracellular region	cellular_component	Down Regulated
Os06g0573600	GO:0043169	cation binding	molecular_function	Down Regulated
Os06g0573600	GO:0005975	carbohydrate metabolic process	biological_process	Down Regulated
Os06g0573600	GO:0005615	extracellular space	cellular_component	Down Regulated
Os06g0573600	GO:0016023	cytoplasmic vesicle	cellular_component	Down Regulated
Os06g0573600	GO:0048046	apoplast	cellular_component	Down Regulated
Os06g0573600	GO:0004565	beta-galactosidase activity	molecular_function	Down Regulated
Os06g0610300	GO:0016023	cytoplasmic vesicle	cellular_component	Down Regulated
Os06g0610500	GO:0016023	cytoplasmic vesicle	cellular_component	Down Regulated
Os06g0610500	GO:0008219	cell death	biological_process	Down Regulated
Os06g0610500	GO:0016021	integral component of membrane	cellular_component	Down Regulated
Os06g0610800	GO:0006508	proteolysis	biological_process	Down Regulated
Os06g0610800	GO:0004190	aspartic-type endopeptidase activity	molecular_function	Down Regulated
Os06g0610800	GO:0005739	mitochondrion	cellular_component	Down Regulated
Os06g0610800	GO:0003677	DNA binding	molecular_function	Down Regulated
Os06g0613500	GO:0005634	nucleus	cellular_component	Down Regulated
Os06g0613500	GO:0045449	regulation of transcription, DNA-templated	biological_process	Down Regulated
Os06g0613500	GO:0030528	obsolete transcription regulator activity	molecular_function	Down Regulated
Os06g0638500	GO:0006468	protein phosphorylation	biological_process	Down Regulated
Os06g0638500	GO:0016023	cytoplasmic vesicle	cellular_component	Down Regulated
Os06g0638500	GO:0004872	signaling receptor activity	molecular_function	Down Regulated
Os06g0638500	GO:0005515	protein binding	molecular_function	Down Regulated
Os06g0638500	GO:0005524	ATP binding	molecular_function	Down Regulated
Os06g0638500	GO:0004713	protein tyrosine kinase activity	molecular_function	Down Regulated
Os06g0681000	GO:0008270	zinc ion binding	molecular_function	Down Regulated
Os06g0681000	GO:0003676	nucleic acid binding	molecular_function	Down Regulated
Os06g0681200	GO:0016023	cytoplasmic vesicle	cellular_component	Up Regulated
Os06g0681200	GO:0005507	copper ion binding	molecular_function	Up Regulated
Os06g0681200	GO:0009055	electron transfer activity	molecular_function	Up Regulated
Os06g0695500	GO:0020037	heme binding	molecular_function	Down Regulated
Os06g0695500	GO:0005739	mitochondrion	cellular_component	Down Regulated
Os06g0695500	GO:0004601	peroxidase activity	molecular_function	Down Regulated
Os06g0695500	GO:0005509	calcium ion binding	molecular_function	Down Regulated
Os06g0695500	GO:0006979	response to oxidative stress	biological_process	Down Regulated
Os06g0695500	GO:0055114	oxidation-reduction process	biological_process	Down Regulated
Os06g0695500	GO:0009055	electron transfer activity	molecular_function	Down Regulated
Os06g0697000	GO:0016762	xyloglucan:xyloglucosyl transferase activity	molecular_function	Down Regulated
Os06g0697000	GO:0016023	cytoplasmic vesicle	cellular_component	Down Regulated
Os06g0697000	GO:0048046	apoplast	cellular_component	Down Regulated
Os06g0697000	GO:0005618	cell wall	cellular_component	Down Regulated
Os06g0697000	GO:0006073	cellular glucan metabolic process	biological_process	Down Regulated
Os06g0697000	GO:0004553	hydrolase activity, hydrolyzing O-glycosyl compounds	molecular_function	Down Regulated
Os06g0702100	GO:0005634	nucleus	cellular_component	Up Regulated
Os06g0702100	GO:0008270	zinc ion binding	molecular_function	Up Regulated
Os06g0702100	GO:0005739	mitochondrion	cellular_component	Up Regulated
Os06g0702100	GO:0003677	DNA binding	molecular_function	Up Regulated
Os06g0703300	GO:0016020	membrane	cellular_component	Down Regulated
Os06g0718100	GO:0016023	cytoplasmic vesicle	cellular_component	Up Regulated
Os06g0718100	GO:0009664	plant-type cell wall organization	biological_process	Up Regulated
Os06g0718100	GO:0016020	membrane	cellular_component	Up Regulated
Os06g0718100	GO:0005618	cell wall	cellular_component	Up Regulated
Os06g0718100	GO:0005576	extracellular region	cellular_component	Up Regulated
Os06g0719600	GO:0004181	metallocarboxypeptidase activity	molecular_function	Up Regulated
Os07g0106900	GO:0016023	cytoplasmic vesicle	cellular_component	Down Regulated
Os07g0110100	GO:0005739	mitochondrion	cellular_component	Down Regulated
Os07g0115200	GO:0005634	nucleus	cellular_component	Down Regulated
Os07g0115200	GO:0016020	membrane	cellular_component	Down Regulated
Os07g0115200	GO:0006355	regulation of transcription, DNA-templated	biological_process	Down Regulated
Os07g0115200	GO:0003677	DNA binding	molecular_function	Down Regulated
Os07g0115200	GO:0000786	nucleosome	cellular_component	Down Regulated
Os07g0115200	GO:0006334	nucleosome assembly	biological_process	Down Regulated
Os07g0115300	GO:0020037	heme binding	molecular_function	Down Regulated
Os07g0115300	GO:0016023	cytoplasmic vesicle	cellular_component	Down Regulated
Os07g0115300	GO:0004601	peroxidase activity	molecular_function	Down Regulated
Os07g0115300	GO:0005509	calcium ion binding	molecular_function	Down Regulated
Os07g0115300	GO:0006979	response to oxidative stress	biological_process	Down Regulated
Os07g0115300	GO:0055114	oxidation-reduction process	biological_process	Down Regulated
Os07g0115300	GO:0009055	electron transfer activity	molecular_function	Down Regulated
Os07g0119800	GO:0048046	apoplast	cellular_component	Up Regulated
Os07g0119800	GO:0005515	protein binding	molecular_function	Up Regulated
Os07g0120400	GO:0004181	metallocarboxypeptidase activity	molecular_function	Down Regulated
Os07g0121000	GO:0009536	plastid	cellular_component	Down Regulated
Os07g0142100	GO:0005739	mitochondrion	cellular_component	Down Regulated
Os07g0142200	GO:0016023	cytoplasmic vesicle	cellular_component	Down Regulated
Os07g0152000	GO:0006355	regulation of transcription, DNA-templated	biological_process	Down Regulated
Os07g0152000	GO:0005634	nucleus	cellular_component	Down Regulated
Os07g0152000	GO:0007275	multicellular organism development	biological_process	Down Regulated
Os07g0152000	GO:0003677	DNA binding	molecular_function	Down Regulated
Os07g0162700	GO:0016787	hydrolase activity	molecular_function	Down Regulated
Os07g0162700	GO:0008152	metabolic process	biological_process	Down Regulated
Os07g0162700	GO:0005739	mitochondrion	cellular_component	Down Regulated
Os07g0175600	GO:0016023	cytoplasmic vesicle	cellular_component	Up Regulated
Os07g0175600	GO:0008233	peptidase activity	molecular_function	Up Regulated
Os07g0175600	GO:0008289	lipid binding	molecular_function	Up Regulated
Os07g0175600	GO:0006869	lipid transport	biological_process	Up Regulated
Os07g0179700	GO:0016023	cytoplasmic vesicle	cellular_component	Down Regulated
Os07g0194100	GO:0004674	protein serine/threonine kinase activity	molecular_function	Up Regulated
Os07g0194100	GO:0006468	protein phosphorylation	biological_process	Up Regulated
Os07g0194100	GO:0004713	protein tyrosine kinase activity	molecular_function	Up Regulated
Os07g0194100	GO:0005524	ATP binding	molecular_function	Up Regulated
Os07g0235200	GO:0003677	DNA binding	molecular_function	Up Regulated
Os07g0238800	GO:0005506	iron ion binding	molecular_function	Down Regulated
Os07g0238800	GO:0030145	manganese ion binding	molecular_function	Down Regulated
Os07g0238800	GO:0004721	phosphoprotein phosphatase activity	molecular_function	Down Regulated
Os07g0258400	GO:0005215	transporter activity	molecular_function	Down Regulated
Os07g0258400	GO:0016020	membrane	cellular_component	Down Regulated
Os07g0258400	GO:0006810	transport	biological_process	Down Regulated
Os07g0290500	GO:0016023	cytoplasmic vesicle	cellular_component	Up Regulated
Os07g0418500	GO:0016023	cytoplasmic vesicle	cellular_component	Up Regulated
Os07g0418500	GO:0004497	monooxygenase activity	molecular_function	Up Regulated
Os07g0418500	GO:0020037	heme binding	molecular_function	Up Regulated
Os07g0418500	GO:0009055	electron transfer activity	molecular_function	Up Regulated
Os07g0448100	GO:0005215	transporter activity	molecular_function	Up Regulated
Os07g0448100	GO:0016021	integral component of membrane	cellular_component	Up Regulated
Os07g0448100	GO:0006810	transport	biological_process	Up Regulated
Os07g0448100	GO:0005886	plasma membrane	cellular_component	Up Regulated
Os07g0480800	GO:0016762	xyloglucan:xyloglucosyl transferase activity	molecular_function	Down Regulated
Os07g0480800	GO:0016023	cytoplasmic vesicle	cellular_component	Down Regulated
Os07g0480800	GO:0048046	apoplast	cellular_component	Down Regulated
Os07g0480800	GO:0005618	cell wall	cellular_component	Down Regulated
Os07g0480800	GO:0006073	cellular glucan metabolic process	biological_process	Down Regulated
Os07g0480800	GO:0004553	hydrolase activity, hydrolyzing O-glycosyl compounds	molecular_function	Down Regulated
Os07g0482900	GO:0016023	cytoplasmic vesicle	cellular_component	Up Regulated
Os07g0486000	GO:0016023	cytoplasmic vesicle	cellular_component	Up Regulated
Os07g0486000	GO:0016020	membrane	cellular_component	Up Regulated
Os07g0486000	GO:0006298	mismatch repair	biological_process	Up Regulated
Os07g0486000	GO:0005524	ATP binding	molecular_function	Up Regulated
Os07g0486000	GO:0030983	mismatched DNA binding	molecular_function	Up Regulated
Os07g0490100	GO:0016023	cytoplasmic vesicle	cellular_component	Up Regulated
Os07g0490100	GO:0016758	transferase activity, transferring hexosyl groups	molecular_function	Up Regulated
Os07g0490100	GO:0008152	metabolic process	biological_process	Up Regulated
Os07g0505200	GO:0006355	regulation of transcription, DNA-templated	biological_process	Down Regulated
Os07g0505200	GO:0005634	nucleus	cellular_component	Down Regulated
Os07g0505200	GO:0008270	zinc ion binding	molecular_function	Down Regulated
Os07g0505200	GO:0003677	DNA binding	molecular_function	Down Regulated
Os07g0518100	GO:0016023	cytoplasmic vesicle	cellular_component	Up Regulated
Os07g0518100	GO:0004497	monooxygenase activity	molecular_function	Up Regulated
Os07g0518100	GO:0020037	heme binding	molecular_function	Up Regulated
Os07g0518100	GO:0009055	electron transfer activity	molecular_function	Up Regulated
Os07g0521500	GO:0016023	cytoplasmic vesicle	cellular_component	Up Regulated
Os07g0521500	GO:0006915	apoptotic process	biological_process	Up Regulated
Os07g0521500	GO:0005515	protein binding	molecular_function	Up Regulated
Os07g0521500	GO:0005524	ATP binding	molecular_function	Up Regulated
Os07g0532500	GO:0016020	membrane	cellular_component	Down Regulated
Os07g0535100	GO:0016023	cytoplasmic vesicle	cellular_component	Up Regulated
Os07g0537900	GO:0016023	cytoplasmic vesicle	cellular_component	Up Regulated
Os07g0537900	GO:0004674	protein serine/threonine kinase activity	molecular_function	Up Regulated
Os07g0537900	GO:0006468	protein phosphorylation	biological_process	Up Regulated
Os07g0537900	GO:0004872	signaling receptor activity	molecular_function	Up Regulated
Os07g0537900	GO:0005524	ATP binding	molecular_function	Up Regulated
Os07g0541500	GO:0016023	cytoplasmic vesicle	cellular_component	Up Regulated
Os07g0541500	GO:0004674	protein serine/threonine kinase activity	molecular_function	Up Regulated
Os07g0541500	GO:0006468	protein phosphorylation	biological_process	Up Regulated
Os07g0541500	GO:0005524	ATP binding	molecular_function	Up Regulated
Os07g0542400	GO:0016023	cytoplasmic vesicle	cellular_component	Down Regulated
Os07g0542400	GO:0004674	protein serine/threonine kinase activity	molecular_function	Down Regulated
Os07g0542400	GO:0006468	protein phosphorylation	biological_process	Down Regulated
Os07g0542400	GO:0005524	ATP binding	molecular_function	Down Regulated
Os07g0543500	GO:0016020	membrane	cellular_component	Down Regulated
Os07g0565000	GO:0003735	structural constituent of ribosome	molecular_function	Up Regulated
Os07g0565000	GO:0005840	ribosome	cellular_component	Up Regulated
Os07g0565000	GO:0006412	translation	biological_process	Up Regulated
Os07g0573400	GO:0016023	cytoplasmic vesicle	cellular_component	Down Regulated
Os07g0575900	GO:0005488	binding	molecular_function	Down Regulated
Os07g0575900	GO:0006396	RNA processing	biological_process	Down Regulated
Os07g0575900	GO:0005622	intracellular	cellular_component	Down Regulated
Os07g0586800	GO:0004806	triglyceride lipase activity	molecular_function	Down Regulated
Os07g0586800	GO:0006629	lipid metabolic process	biological_process	Down Regulated
Os07g0591700	GO:0016023	cytoplasmic vesicle	cellular_component	Up Regulated
Os07g0591700	GO:0016020	membrane	cellular_component	Up Regulated
Os07g0593000	GO:0008270	zinc ion binding	molecular_function	Down Regulated
Os07g0593000	GO:0005622	intracellular	cellular_component	Down Regulated
Os07g0599600	GO:0016023	cytoplasmic vesicle	cellular_component	Up Regulated
Os07g0601100	GO:0005739	mitochondrion	cellular_component	Down Regulated
Os07g0603300	GO:0005829	cytosol	cellular_component	Down Regulated
Os07g0603300	GO:0005634	nucleus	cellular_component	Down Regulated
Os07g0614300	GO:0005886	plasma membrane	cellular_component	Up Regulated
Os07g0618000	GO:0016023	cytoplasmic vesicle	cellular_component	Down Regulated
Os07g0618000	GO:0008270	zinc ion binding	molecular_function	Down Regulated
Os07g0618000	GO:0005515	protein binding	molecular_function	Down Regulated
Os07g0618400	GO:0005515	protein binding	molecular_function	Up Regulated
Os07g0618400	GO:0016021	integral component of membrane	cellular_component	Up Regulated
Os07g0618400	GO:0006468	protein phosphorylation	biological_process	Up Regulated
Os07g0618400	GO:0005524	ATP binding	molecular_function	Up Regulated
Os07g0618400	GO:0004672	protein kinase activity	molecular_function	Up Regulated
Os07g0621800	GO:0008270	zinc ion binding	molecular_function	Down Regulated
Os07g0621800	GO:0055114	oxidation-reduction process	biological_process	Down Regulated
Os07g0621800	GO:0016491	oxidoreductase activity	molecular_function	Down Regulated
Os07g0622700	GO:0009536	plastid	cellular_component	Down Regulated
Os07g0643500	GO:0009536	plastid	cellular_component	Down Regulated
Os07g0645300	GO:0016020	membrane	cellular_component	Down Regulated
Os07g0648000	GO:0016020	membrane	cellular_component	Down Regulated
Os07g0648000	GO:0005488	binding	molecular_function	Down Regulated
Os07g0663600	GO:0008152	metabolic process	biological_process	Down Regulated
Os07g0663600	GO:0005488	binding	molecular_function	Down Regulated
Os07g0663600	GO:0005739	mitochondrion	cellular_component	Down Regulated
Os07g0663600	GO:0016491	oxidoreductase activity	molecular_function	Down Regulated
Os07g0664000	GO:0008152	metabolic process	biological_process	Down Regulated
Os07g0664000	GO:0005488	binding	molecular_function	Down Regulated
Os07g0664000	GO:0005739	mitochondrion	cellular_component	Down Regulated
Os07g0664000	GO:0016491	oxidoreductase activity	molecular_function	Down Regulated
Os07g0688500	GO:0009536	plastid	cellular_component	Up Regulated
Os07g0688500	GO:0005634	nucleus	cellular_component	Up Regulated
Os07g0688500	GO:0004652	polynucleotide adenylyltransferase activity	molecular_function	Up Regulated
Os07g0688500	GO:0006350	transcription, DNA-templated	biological_process	Up Regulated
Os07g0688500	GO:0003723	RNA binding	molecular_function	Up Regulated
Os07g0688500	GO:0043631	RNA polyadenylation	biological_process	Up Regulated
Os08g0101700	GO:0016021	integral component of membrane	cellular_component	Down Regulated
Os08g0108100	GO:0009536	plastid	cellular_component	Down Regulated
Os08g0112300	GO:0009536	plastid	cellular_component	Up Regulated
Os08g0112300	GO:0016747	transferase activity, transferring acyl groups other than amino-acyl groups	molecular_function	Up Regulated
Os08g0160500	GO:0007047	cell wall organization	biological_process	Down Regulated
Os08g0160500	GO:0016021	integral component of membrane	cellular_component	Down Regulated
Os08g0160500	GO:0000139	Golgi membrane	cellular_component	Down Regulated
Os08g0160500	GO:0016760	cellulose synthase (UDP-forming) activity	molecular_function	Down Regulated
Os08g0160500	GO:0030244	cellulose biosynthetic process	biological_process	Down Regulated
Os08g0167000	GO:0016020	membrane	cellular_component	Down Regulated
Os08g0167000	GO:0005524	ATP binding	molecular_function	Down Regulated
Os08g0167000	GO:0016887	ATPase activity	molecular_function	Down Regulated
Os08g0174100	GO:0005739	mitochondrion	cellular_component	Up Regulated
Os08g0207800	GO:0016023	cytoplasmic vesicle	cellular_component	Up Regulated
Os08g0207800	GO:0006508	proteolysis	biological_process	Up Regulated
Os08g0207800	GO:0004190	aspartic-type endopeptidase activity	molecular_function	Up Regulated
Os08g0238200	GO:0016023	cytoplasmic vesicle	cellular_component	Up Regulated
Os08g0238200	GO:0016787	hydrolase activity	molecular_function	Up Regulated
Os08g0241300	GO:0005739	mitochondrion	cellular_component	Up Regulated
Os08g0246800	GO:0008270	zinc ion binding	molecular_function	Down Regulated
Os08g0334900	GO:0008107	galactoside 2-alpha-L-fucosyltransferase activity	molecular_function	Up Regulated
Os08g0334900	GO:0016020	membrane	cellular_component	Up Regulated
Os08g0334900	GO:0005739	mitochondrion	cellular_component	Up Regulated
Os08g0334900	GO:0042546	cell wall biogenesis	biological_process	Up Regulated
Os08g0401800	GO:0006643	membrane lipid metabolic process	biological_process	Down Regulated
Os08g0401800	GO:0016020	membrane	cellular_component	Down Regulated
Os08g0401800	GO:0016042	lipid catabolic process	biological_process	Down Regulated
Os08g0401800	GO:0070290	N-acylphosphatidylethanolamine-specific phospholipase D activity	molecular_function	Down Regulated
Os08g0401800	GO:0005509	calcium ion binding	molecular_function	Down Regulated
Os08g0401800	GO:0004630	phospholipase D activity	molecular_function	Down Regulated
Os08g0401800	GO:0046470	phosphatidylcholine metabolic process	biological_process	Down Regulated
Os08g0404200	GO:0003735	structural constituent of ribosome	molecular_function	Up Regulated
Os08g0404200	GO:0005840	ribosome	cellular_component	Up Regulated
Os08g0404200	GO:0006412	translation	biological_process	Up Regulated
Os08g0412800	GO:0016020	membrane	cellular_component	Up Regulated
Os08g0413500	GO:0016020	membrane	cellular_component	Up Regulated
Os08g0424700	GO:0006915	apoptotic process	biological_process	Down Regulated
Os08g0424700	GO:0005524	ATP binding	molecular_function	Down Regulated
Os08g0424700	GO:0005515	protein binding	molecular_function	Down Regulated
Os08g0442400	GO:0003700	DNA-binding transcription factor activity	molecular_function	Down Regulated
Os08g0442400	GO:0006355	regulation of transcription, DNA-templated	biological_process	Down Regulated
Os08g0442400	GO:0005634	nucleus	cellular_component	Down Regulated
Os08g0442400	GO:0009536	plastid	cellular_component	Down Regulated
Os08g0460000	GO:0016023	cytoplasmic vesicle	cellular_component	Down Regulated
Os08g0473900	GO:0016023	cytoplasmic vesicle	cellular_component	Down Regulated
Os08g0473900	GO:0004556	alpha-amylase activity	molecular_function	Down Regulated
Os08g0473900	GO:0005983	starch catabolic process	biological_process	Down Regulated
Os08g0473900	GO:0005509	calcium ion binding	molecular_function	Down Regulated
Os08g0473900	GO:0005987	sucrose catabolic process	biological_process	Down Regulated
Os08g0476000	GO:0009536	plastid	cellular_component	Up Regulated
Os08g0485000	GO:0016023	cytoplasmic vesicle	cellular_component	Down Regulated
Os08g0492000	GO:0016020	membrane	cellular_component	Up Regulated
Os08g0502400	GO:0016023	cytoplasmic vesicle	cellular_component	Up Regulated
Os08g0507100	GO:0004497	monooxygenase activity	molecular_function	Down Regulated
Os08g0507100	GO:0022900	electron transport chain	biological_process	Down Regulated
Os08g0507100	GO:0020037	heme binding	molecular_function	Down Regulated
Os08g0507100	GO:0009055	electron transfer activity	molecular_function	Down Regulated
Os08g0529100	GO:0005634	nucleus	cellular_component	Up Regulated
Os08g0529100	GO:0006511	ubiquitin-dependent protein catabolic process	biological_process	Up Regulated
Os08g0529100	GO:0005829	cytosol	cellular_component	Up Regulated
Os08g0529100	GO:0005839	proteasome core complex	cellular_component	Up Regulated
Os08g0529100	GO:0004298	threonine-type endopeptidase activity	molecular_function	Up Regulated
Os08g0529800	GO:0016023	cytoplasmic vesicle	cellular_component	Down Regulated
Os08g0535100	GO:0009536	plastid	cellular_component	Down Regulated
Os08g0556900	GO:0016023	cytoplasmic vesicle	cellular_component	Down Regulated
Os08g0556900	GO:0006508	proteolysis	biological_process	Down Regulated
Os08g0556900	GO:0004197	cysteine-type endopeptidase activity	molecular_function	Down Regulated
Os09g0129600	GO:0016020	membrane	cellular_component	Down Regulated
Os09g0129800	GO:0016020	membrane	cellular_component	Down Regulated
Os09g0129800	GO:0005739	mitochondrion	cellular_component	Down Regulated
Os09g0241700	GO:0005739	mitochondrion	cellular_component	Down Regulated
Os09g0322100	GO:0009536	plastid	cellular_component	Up Regulated
Os09g0341600	GO:0009536	plastid	cellular_component	Down Regulated
Os09g0353200	GO:0006468	protein phosphorylation	biological_process	Down Regulated
Os09g0353200	GO:0016023	cytoplasmic vesicle	cellular_component	Down Regulated
Os09g0353200	GO:0004674	protein serine/threonine kinase activity	molecular_function	Down Regulated
Os09g0353200	GO:0004713	protein tyrosine kinase activity	molecular_function	Down Regulated
Os09g0353200	GO:0005515	protein binding	molecular_function	Down Regulated
Os09g0353200	GO:0005524	ATP binding	molecular_function	Down Regulated
Os09g0359500	GO:0004674	protein serine/threonine kinase activity	molecular_function	Up Regulated
Os09g0359500	GO:0006468	protein phosphorylation	biological_process	Up Regulated
Os09g0359500	GO:0005524	ATP binding	molecular_function	Up Regulated
Os09g0369400	GO:0009536	plastid	cellular_component	Down Regulated
Os09g0414300	GO:0005634	nucleus	cellular_component	Up Regulated
Os09g0414300	GO:0045449	regulation of transcription, DNA-templated	biological_process	Up Regulated
Os09g0414300	GO:0003677	DNA binding	molecular_function	Up Regulated
Os09g0418500	GO:0004674	protein serine/threonine kinase activity	molecular_function	Down Regulated
Os09g0418500	GO:0006468	protein phosphorylation	biological_process	Down Regulated
Os09g0418500	GO:0007165	signal transduction	biological_process	Down Regulated
Os09g0418500	GO:0005524	ATP binding	molecular_function	Down Regulated
Os09g0418500	GO:0030145	manganese ion binding	molecular_function	Down Regulated
Os09g0426000	GO:0016020	membrane	cellular_component	Up Regulated
Os09g0451400	GO:0005506	iron ion binding	molecular_function	Down Regulated
Os09g0451400	GO:0055114	oxidation-reduction process	biological_process	Down Regulated
Os09g0451400	GO:0009685	gibberellin metabolic process	biological_process	Down Regulated
Os09g0451400	GO:0016491	oxidoreductase activity	molecular_function	Down Regulated
Os09g0459600	GO:0003824	catalytic activity	molecular_function	Down Regulated
Os09g0482000	GO:0009536	plastid	cellular_component	Down Regulated
Os09g0485500	GO:0008270	zinc ion binding	molecular_function	Down Regulated
Os09g0485500	GO:0005622	intracellular	cellular_component	Down Regulated
Os09g0493000	GO:0009536	plastid	cellular_component	Up Regulated
Os09g0498500	GO:0005739	mitochondrion	cellular_component	Down Regulated
Os09g0498500	GO:0016491	oxidoreductase activity	molecular_function	Down Regulated
Os09g0500900	GO:0016023	cytoplasmic vesicle	cellular_component	Down Regulated
Os09g0500900	GO:0016020	membrane	cellular_component	Down Regulated
Os09g0529900	GO:0016830	carbon-carbon lyase activity	molecular_function	Down Regulated
Os09g0529900	GO:0009536	plastid	cellular_component	Down Regulated
Os09g0529900	GO:0006725	cellular aromatic compound metabolic process	biological_process	Down Regulated
Os09g0532000	GO:0015996	chlorophyll catabolic process	biological_process	Up Regulated
Os09g0532000	GO:0010304	PSII associated light-harvesting complex II catabolic process	biological_process	Up Regulated
Os09g0532000	GO:0009536	plastid	cellular_component	Up Regulated
Os09g0537700	GO:0033897	ribonuclease T2 activity	molecular_function	Down Regulated
Os09g0537700	GO:0016023	cytoplasmic vesicle	cellular_component	Down Regulated
Os09g0537700	GO:0003723	RNA binding	molecular_function	Down Regulated
Os09g0549300	GO:0005739	mitochondrion	cellular_component	Down Regulated
Os10g0100700	GO:0003824	catalytic activity	molecular_function	Down Regulated
Os10g0100700	GO:0008615	pyridoxine biosynthetic process	biological_process	Down Regulated
Os10g0109900	GO:0006857	oligopeptide transport	biological_process	Down Regulated
Os10g0109900	GO:0005215	transporter activity	molecular_function	Down Regulated
Os10g0109900	GO:0016020	membrane	cellular_component	Down Regulated
Os10g0117000	GO:0016762	xyloglucan:xyloglucosyl transferase activity	molecular_function	Up Regulated
Os10g0117000	GO:0016023	cytoplasmic vesicle	cellular_component	Up Regulated
Os10g0117000	GO:0048046	apoplast	cellular_component	Up Regulated
Os10g0117000	GO:0005618	cell wall	cellular_component	Up Regulated
Os10g0117000	GO:0006073	cellular glucan metabolic process	biological_process	Up Regulated
Os10g0117000	GO:0004553	hydrolase activity, hydrolyzing O-glycosyl compounds	molecular_function	Up Regulated
Os10g0159300	GO:0016023	cytoplasmic vesicle	cellular_component	Up Regulated
Os10g0208600	GO:0016023	cytoplasmic vesicle	cellular_component	Down Regulated
Os10g0365800	GO:0009536	plastid	cellular_component	Down Regulated
Os10g0368400	GO:0008565	obsolete protein transporter activity	molecular_function	Up Regulated
Os10g0368400	GO:0016192	vesicle-mediated transport	biological_process	Up Regulated
Os10g0368400	GO:0006886	intracellular protein transport	biological_process	Up Regulated
Os10g0368400	GO:0005739	mitochondrion	cellular_component	Up Regulated
Os10g0368400	GO:0030117	membrane coat	cellular_component	Up Regulated
Os10g0368400	GO:0005515	protein binding	molecular_function	Up Regulated
Os10g0370500	GO:0043169	cation binding	molecular_function	Down Regulated
Os10g0370500	GO:0005975	carbohydrate metabolic process	biological_process	Down Regulated
Os10g0370500	GO:0004553	hydrolase activity, hydrolyzing O-glycosyl compounds	molecular_function	Down Regulated
Os10g0382600	GO:0016023	cytoplasmic vesicle	cellular_component	Down Regulated
Os10g0394200	GO:0016023	cytoplasmic vesicle	cellular_component	Down Regulated
Os10g0394200	GO:0004252	serine-type endopeptidase activity	molecular_function	Down Regulated
Os10g0394200	GO:0043086	negative regulation of catalytic activity	biological_process	Down Regulated
Os10g0394200	GO:0042802	identical protein binding	molecular_function	Down Regulated
Os10g0394200	GO:0006508	proteolysis	biological_process	Down Regulated
Os10g0404900	GO:0003700	DNA-binding transcription factor activity	molecular_function	Down Regulated
Os10g0404900	GO:0043565	sequence-specific DNA binding	molecular_function	Down Regulated
Os10g0404900	GO:0005634	nucleus	cellular_component	Down Regulated
Os10g0404900	GO:0006355	regulation of transcription, DNA-templated	biological_process	Down Regulated
Os10g0409400	GO:0016023	cytoplasmic vesicle	cellular_component	Down Regulated
Os10g0419400	GO:0016023	cytoplasmic vesicle	cellular_component	Up Regulated
Os10g0419600	GO:0015996	chlorophyll catabolic process	biological_process	Up Regulated
Os10g0419600	GO:0016023	cytoplasmic vesicle	cellular_component	Up Regulated
Os10g0419600	GO:0047746	chlorophyllase activity	molecular_function	Up Regulated
Os10g0419600	GO:0009536	plastid	cellular_component	Up Regulated
Os10g0438700	GO:0005739	mitochondrion	cellular_component	Up Regulated
Os10g0464500	GO:0005515	protein binding	molecular_function	Down Regulated
Os10g0464500	GO:0005739	mitochondrion	cellular_component	Down Regulated
Os10g0464500	GO:0008270	zinc ion binding	molecular_function	Down Regulated
Os10g0486100	GO:0004497	monooxygenase activity	molecular_function	Down Regulated
Os10g0486100	GO:0009536	plastid	cellular_component	Down Regulated
Os10g0486100	GO:0020037	heme binding	molecular_function	Down Regulated
Os10g0486100	GO:0009055	electron transfer activity	molecular_function	Down Regulated
Os10g0490100	GO:0016023	cytoplasmic vesicle	cellular_component	Down Regulated
Os10g0503600	GO:0016023	cytoplasmic vesicle	cellular_component	Down Regulated
Os10g0503600	GO:0016021	integral component of membrane	cellular_component	Down Regulated
Os10g0508700	GO:0009536	plastid	cellular_component	Down Regulated
Os10g0508900	GO:0016023	cytoplasmic vesicle	cellular_component	Down Regulated
Os10g0521000	GO:0004555	alpha,alpha-trehalase activity	molecular_function	Up Regulated
Os10g0521000	GO:0005991	trehalose metabolic process	biological_process	Up Regulated
Os10g0527400	GO:0005737	cytoplasm	cellular_component	Up Regulated
Os10g0527400	GO:0004364	glutathione transferase activity	molecular_function	Up Regulated
Os10g0528300	GO:0005737	cytoplasm	cellular_component	Up Regulated
Os10g0528300	GO:0004364	glutathione transferase activity	molecular_function	Up Regulated
Os10g0529700	GO:0005737	cytoplasm	cellular_component	Up Regulated
Os10g0529700	GO:0004364	glutathione transferase activity	molecular_function	Up Regulated
Os10g0535800	GO:0005886	plasma membrane	cellular_component	Up Regulated
Os10g0544200	GO:0005634	nucleus	cellular_component	Down Regulated
Os10g0544200	GO:0045449	regulation of transcription, DNA-templated	biological_process	Down Regulated
Os10g0544200	GO:0030528	obsolete transcription regulator activity	molecular_function	Down Regulated
Os10g0544200	GO:0003677	DNA binding	molecular_function	Down Regulated
Os10g0550500	GO:0016023	cytoplasmic vesicle	cellular_component	Down Regulated
Os10g0555600	GO:0016023	cytoplasmic vesicle	cellular_component	Down Regulated
Os10g0555600	GO:0016020	membrane	cellular_component	Down Regulated
Os10g0555600	GO:0019953	sexual reproduction	biological_process	Down Regulated
Os10g0555600	GO:0007047	cell wall organization	biological_process	Down Regulated
Os10g0555600	GO:0005618	cell wall	cellular_component	Down Regulated
Os10g0555600	GO:0005576	extracellular region	cellular_component	Down Regulated
Os10g0555900	GO:0016023	cytoplasmic vesicle	cellular_component	Down Regulated
Os10g0555900	GO:0016020	membrane	cellular_component	Down Regulated
Os10g0555900	GO:0019953	sexual reproduction	biological_process	Down Regulated
Os10g0555900	GO:0007047	cell wall organization	biological_process	Down Regulated
Os10g0555900	GO:0005618	cell wall	cellular_component	Down Regulated
Os10g0555900	GO:0005576	extracellular region	cellular_component	Down Regulated
Os10g0556100	GO:0016023	cytoplasmic vesicle	cellular_component	Down Regulated
Os10g0556100	GO:0005576	extracellular region	cellular_component	Down Regulated
Os10g0556100	GO:0019953	sexual reproduction	biological_process	Down Regulated
Os10g0562500	GO:0004674	protein serine/threonine kinase activity	molecular_function	Down Regulated
Os10g0562500	GO:0006468	protein phosphorylation	biological_process	Down Regulated
Os10g0562500	GO:0004713	protein tyrosine kinase activity	molecular_function	Down Regulated
Os10g0562500	GO:0005524	ATP binding	molecular_function	Down Regulated
Os10g0566200	GO:0003700	DNA-binding transcription factor activity	molecular_function	Up Regulated
Os10g0566200	GO:0043565	sequence-specific DNA binding	molecular_function	Up Regulated
Os10g0566200	GO:0005634	nucleus	cellular_component	Up Regulated
Os10g0566200	GO:0046983	protein dimerization activity	molecular_function	Up Regulated
Os10g0566200	GO:0006355	regulation of transcription, DNA-templated	biological_process	Up Regulated
Os11g0136500	GO:0008897	holo-[acyl-carrier-protein] synthase activity	molecular_function	Up Regulated
Os11g0136500	GO:0000287	magnesium ion binding	molecular_function	Up Regulated
Os11g0136500	GO:0009059	macromolecule biosynthetic process	biological_process	Up Regulated
Os11g0143400	GO:0003899	DNA-directed 5'-3' RNA polymerase activity	molecular_function	Down Regulated
Os11g0143400	GO:0005634	nucleus	cellular_component	Down Regulated
Os11g0143400	GO:0009536	plastid	cellular_component	Down Regulated
Os11g0143400	GO:0006350	transcription, DNA-templated	biological_process	Down Regulated
Os11g0143400	GO:0003677	DNA binding	molecular_function	Down Regulated
Os11g0200000	GO:0016575	histone deacetylation	biological_process	Up Regulated
Os11g0200000	GO:0004407	histone deacetylase activity	molecular_function	Up Regulated
Os11g0200000	GO:0005634	nucleus	cellular_component	Up Regulated
Os11g0200000	GO:0009536	plastid	cellular_component	Up Regulated
Os11g0204600	GO:0005978	glycogen biosynthetic process	biological_process	Down Regulated
Os11g0204600	GO:0008878	glucose-1-phosphate adenylyltransferase activity	molecular_function	Down Regulated
Os11g0204600	GO:0009501	amyloplast	cellular_component	Down Regulated
Os11g0204600	GO:0009507	chloroplast	cellular_component	Down Regulated
Os11g0204600	GO:0005524	ATP binding	molecular_function	Down Regulated
Os11g0204600	GO:0019252	starch biosynthetic process	biological_process	Down Regulated
Os11g0208800	GO:0006468	protein phosphorylation	biological_process	Down Regulated
Os11g0208800	GO:0016023	cytoplasmic vesicle	cellular_component	Down Regulated
Os11g0208800	GO:0005529	carbohydrate binding	molecular_function	Down Regulated
Os11g0208800	GO:0004713	protein tyrosine kinase activity	molecular_function	Down Regulated
Os11g0208800	GO:0005524	ATP binding	molecular_function	Down Regulated
Os11g0208800	GO:0048544	recognition of pollen	biological_process	Down Regulated
Os11g0208900	GO:0016023	cytoplasmic vesicle	cellular_component	Down Regulated
Os11g0208900	GO:0004674	protein serine/threonine kinase activity	molecular_function	Down Regulated
Os11g0208900	GO:0006468	protein phosphorylation	biological_process	Down Regulated
Os11g0208900	GO:0005515	protein binding	molecular_function	Down Regulated
Os11g0208900	GO:0005524	ATP binding	molecular_function	Down Regulated
Os11g0212900	GO:0004674	protein serine/threonine kinase activity	molecular_function	Down Regulated
Os11g0212900	GO:0006468	protein phosphorylation	biological_process	Down Regulated
Os11g0212900	GO:0005524	ATP binding	molecular_function	Down Regulated
Os11g0226800	GO:0006915	apoptotic process	biological_process	Down Regulated
Os11g0226800	GO:0005524	ATP binding	molecular_function	Down Regulated
Os11g0229000	GO:0009536	plastid	cellular_component	Up Regulated
Os11g0237600	GO:0006915	apoptotic process	biological_process	Down Regulated
Os11g0237600	GO:0005524	ATP binding	molecular_function	Down Regulated
Os11g0237600	GO:0005739	mitochondrion	cellular_component	Down Regulated
Os11g0237600	GO:0005515	protein binding	molecular_function	Down Regulated
Os11g0264500	GO:0016020	membrane	cellular_component	Down Regulated
Os11g0286800	GO:0016866	intramolecular transferase activity	molecular_function	Up Regulated
Os11g0286800	GO:0005739	mitochondrion	cellular_component	Up Regulated
Os11g0297800	GO:0016023	cytoplasmic vesicle	cellular_component	Down Regulated
Os11g0297800	GO:0005975	carbohydrate metabolic process	biological_process	Down Regulated
Os11g0297800	GO:0004553	hydrolase activity, hydrolyzing O-glycosyl compounds	molecular_function	Down Regulated
Os11g0300600	GO:0016023	cytoplasmic vesicle	cellular_component	Down Regulated
Os11g0300600	GO:0006468	protein phosphorylation	biological_process	Down Regulated
Os11g0300600	GO:0005515	protein binding	molecular_function	Down Regulated
Os11g0300600	GO:0005524	ATP binding	molecular_function	Down Regulated
Os11g0300600	GO:0004672	protein kinase activity	molecular_function	Down Regulated
Os11g0308800	GO:0006468	protein phosphorylation	biological_process	Down Regulated
Os11g0308800	GO:0004713	protein tyrosine kinase activity	molecular_function	Down Regulated
Os11g0308800	GO:0005524	ATP binding	molecular_function	Down Regulated
Os11g0308800	GO:0005515	protein binding	molecular_function	Down Regulated
Os11g0454300	GO:0006950	response to stress	biological_process	Up Regulated
Os11g0454300	GO:0009415	response to water	biological_process	Up Regulated
Os11g0508600	GO:0016023	cytoplasmic vesicle	cellular_component	Down Regulated
Os11g0508600	GO:0016021	integral component of membrane	cellular_component	Down Regulated
Os11g0565000	GO:0016023	cytoplasmic vesicle	cellular_component	Down Regulated
Os11g0565000	GO:0005515	protein binding	molecular_function	Down Regulated
Os11g0598300	GO:0016023	cytoplasmic vesicle	cellular_component	Down Regulated
Os11g0649300	GO:0009536	plastid	cellular_component	Down Regulated
Os11g0665600	GO:0006508	proteolysis	biological_process	Up Regulated
Os11g0665600	GO:0004190	aspartic-type endopeptidase activity	molecular_function	Up Regulated
Os11g0665600	GO:0008270	zinc ion binding	molecular_function	Up Regulated
Os11g0665600	GO:0003676	nucleic acid binding	molecular_function	Up Regulated
Os11g0666200	GO:0004674	protein serine/threonine kinase activity	molecular_function	Up Regulated
Os11g0666200	GO:0006468	protein phosphorylation	biological_process	Up Regulated
Os11g0666200	GO:0004713	protein tyrosine kinase activity	molecular_function	Up Regulated
Os11g0666200	GO:0005524	ATP binding	molecular_function	Up Regulated
Os11g0672300	GO:0006468	protein phosphorylation	biological_process	Down Regulated
Os11g0672300	GO:0006278	RNA-dependent DNA biosynthetic process	biological_process	Down Regulated
Os11g0672300	GO:0004674	protein serine/threonine kinase activity	molecular_function	Down Regulated
Os11g0672300	GO:0003723	RNA binding	molecular_function	Down Regulated
Os11g0672300	GO:0003964	RNA-directed DNA polymerase activity	molecular_function	Down Regulated
Os11g0672300	GO:0005524	ATP binding	molecular_function	Down Regulated
Os11g0672300	GO:0008270	zinc ion binding	molecular_function	Down Regulated
Os11g0673200	GO:0016023	cytoplasmic vesicle	cellular_component	Down Regulated
Os11g0673200	GO:0005975	carbohydrate metabolic process	biological_process	Down Regulated
Os11g0673200	GO:0004553	hydrolase activity, hydrolyzing O-glycosyl compounds	molecular_function	Down Regulated
Os11g0673600	GO:0006915	apoptotic process	biological_process	Down Regulated
Os11g0673600	GO:0005524	ATP binding	molecular_function	Down Regulated
Os11g0674400	GO:0006915	apoptotic process	biological_process	Down Regulated
Os11g0674400	GO:0005524	ATP binding	molecular_function	Down Regulated
Os11g0684100	GO:0006915	apoptotic process	biological_process	Down Regulated
Os11g0684100	GO:0009536	plastid	cellular_component	Down Regulated
Os11g0684100	GO:0005524	ATP binding	molecular_function	Down Regulated
Os11g0685600	GO:0006915	apoptotic process	biological_process	Down Regulated
Os11g0685600	GO:0009536	plastid	cellular_component	Down Regulated
Os11g0685600	GO:0005524	ATP binding	molecular_function	Down Regulated
Os11g0686400	GO:0000785	chromatin	cellular_component	Down Regulated
Os11g0686400	GO:0006278	RNA-dependent DNA biosynthetic process	biological_process	Down Regulated
Os11g0686400	GO:0005634	nucleus	cellular_component	Down Regulated
Os11g0686400	GO:0016020	membrane	cellular_component	Down Regulated
Os11g0686400	GO:0006333	chromatin assembly or disassembly	biological_process	Down Regulated
Os11g0686400	GO:0015074	DNA integration	biological_process	Down Regulated
Os11g0686400	GO:0004190	aspartic-type endopeptidase activity	molecular_function	Down Regulated
Os11g0686400	GO:0003723	RNA binding	molecular_function	Down Regulated
Os11g0686400	GO:0003677	DNA binding	molecular_function	Down Regulated
Os11g0686400	GO:0003964	RNA-directed DNA polymerase activity	molecular_function	Down Regulated
Os11g0686400	GO:0006508	proteolysis	biological_process	Down Regulated
Os11g0686400	GO:0003682	chromatin binding	molecular_function	Down Regulated
Os11g0687100	GO:0016023	cytoplasmic vesicle	cellular_component	Down Regulated
Os11g0693800	GO:0003824	catalytic activity	molecular_function	Up Regulated
Os11g0693800	GO:0005524	ATP binding	molecular_function	Up Regulated
Os11g0693900	GO:0005737	cytoplasm	cellular_component	Down Regulated
Os11g0693900	GO:0008565	obsolete protein transporter activity	molecular_function	Down Regulated
Os11g0693900	GO:0000059	obsolete protein import into nucleus, docking	biological_process	Down Regulated
Os11g0693900	GO:0005488	binding	molecular_function	Down Regulated
Os11g0693900	GO:0005643	nuclear pore	cellular_component	Down Regulated
Os11g0694100	GO:0016023	cytoplasmic vesicle	cellular_component	Down Regulated
Os11g0694100	GO:0004674	protein serine/threonine kinase activity	molecular_function	Down Regulated
Os11g0694100	GO:0006468	protein phosphorylation	biological_process	Down Regulated
Os11g0694100	GO:0005509	calcium ion binding	molecular_function	Down Regulated
Os11g0694100	GO:0005524	ATP binding	molecular_function	Down Regulated
Os11g0695800	GO:0006468	protein phosphorylation	biological_process	Down Regulated
Os11g0695800	GO:0016023	cytoplasmic vesicle	cellular_component	Down Regulated
Os11g0695800	GO:0004674	protein serine/threonine kinase activity	molecular_function	Down Regulated
Os11g0695800	GO:0004872	signaling receptor activity	molecular_function	Down Regulated
Os11g0695800	GO:0005515	protein binding	molecular_function	Down Regulated
Os11g0695800	GO:0005524	ATP binding	molecular_function	Down Regulated
Os11g0696200	GO:0003824	catalytic activity	molecular_function	Down Regulated
Os11g0696200	GO:0005524	ATP binding	molecular_function	Down Regulated
Os11g0700900	GO:0016023	cytoplasmic vesicle	cellular_component	Up Regulated
Os11g0700900	GO:0043169	cation binding	molecular_function	Up Regulated
Os11g0700900	GO:0045493	xylan catabolic process	biological_process	Up Regulated
Os11g0700900	GO:0004568	chitinase activity	molecular_function	Up Regulated
Os12g0102300	GO:0043565	sequence-specific DNA binding	molecular_function	Down Regulated
Os12g0102300	GO:0003700	DNA-binding transcription factor activity	molecular_function	Down Regulated
Os12g0102300	GO:0005634	nucleus	cellular_component	Down Regulated
Os12g0102300	GO:0006355	regulation of transcription, DNA-templated	biological_process	Down Regulated
Os12g0102300	GO:0006508	proteolysis	biological_process	Down Regulated
Os12g0102300	GO:0008234	cysteine-type peptidase activity	molecular_function	Down Regulated
Os12g0106100	GO:0009536	plastid	cellular_component	Up Regulated
Os12g0109200	GO:0003676	nucleic acid binding	molecular_function	Down Regulated
Os12g0109200	GO:0016788	hydrolase activity, acting on ester bonds	molecular_function	Down Regulated
Os12g0109600	GO:0005739	mitochondrion	cellular_component	Up Regulated
Os12g0120100	GO:0009536	plastid	cellular_component	Down Regulated
Os12g0124100	GO:0005739	mitochondrion	cellular_component	Down Regulated
Os12g0138100	GO:0005739	mitochondrion	cellular_component	Down Regulated
Os12g0145200	GO:0009536	plastid	cellular_component	Down Regulated
Os12g0165900	GO:0005643	nuclear pore	cellular_component	Up Regulated
Os12g0165900	GO:0009536	plastid	cellular_component	Up Regulated
Os12g0165900	GO:0006810	transport	biological_process	Up Regulated
Os12g0183200	GO:0016023	cytoplasmic vesicle	cellular_component	Down Regulated
Os12g0204100	GO:0005215	transporter activity	molecular_function	Down Regulated
Os12g0204100	GO:0016020	membrane	cellular_component	Down Regulated
Os12g0204100	GO:0006810	transport	biological_process	Down Regulated
Os12g0222900	GO:0016023	cytoplasmic vesicle	cellular_component	Down Regulated
Os12g0222900	GO:0005515	protein binding	molecular_function	Down Regulated
Os12g0230600	GO:0009536	plastid	cellular_component	Down Regulated
Os12g0236400	GO:0006163	purine nucleotide metabolic process	biological_process	Up Regulated
Os12g0236400	GO:0005524	ATP binding	molecular_function	Up Regulated
Os12g0236400	GO:0004017	adenylate kinase activity	molecular_function	Up Regulated
Os12g0245100	GO:0006355	regulation of transcription, DNA-templated	biological_process	Down Regulated
Os12g0245100	GO:0003712	transcription coregulator activity	molecular_function	Down Regulated
Os12g0446900	GO:0006545	glycine biosynthetic process	biological_process	Up Regulated
Os12g0446900	GO:0004146	dihydrofolate reductase activity	molecular_function	Up Regulated
Os12g0446900	GO:0006231	dTMP biosynthetic process	biological_process	Up Regulated
Os12g0446900	GO:0005739	mitochondrion	cellular_component	Up Regulated
Os12g0446900	GO:0004799	thymidylate synthase activity	molecular_function	Up Regulated
Os12g0476200	GO:0016021	integral component of membrane	cellular_component	Down Regulated
Os12g0506600	GO:0016023	cytoplasmic vesicle	cellular_component	Down Regulated
Os12g0512100	GO:0016021	integral component of membrane	cellular_component	Up Regulated
Os12g0512100	GO:0005351	carbohydrate:proton symporter activity	molecular_function	Up Regulated
Os12g0512100	GO:0055085	transmembrane transport	biological_process	Up Regulated
Os12g0512100	GO:0008643	carbohydrate transport	biological_process	Up Regulated
Os12g0554100	GO:0016023	cytoplasmic vesicle	cellular_component	Down Regulated
Os12g0555000	GO:0006952	defense response	biological_process	Up Regulated
Os12g0555000	GO:0009607	response to biotic stimulus	biological_process	Up Regulated
Os12g0572500	GO:0046686	response to cadmium ion	biological_process	Up Regulated
Os12g0592900	GO:0009536	plastid	cellular_component	Down Regulated
Os12g0616500	GO:0006812	cation transport	biological_process	Down Regulated
Os12g0616500	GO:0016021	integral component of membrane	cellular_component	Down Regulated
Os12g0616500	GO:0015299	solute:proton antiporter activity	molecular_function	Down Regulated
Os12g0637200	GO:0016787	hydrolase activity	molecular_function	Down Regulated
Os12g0637200	GO:0005739	mitochondrion	cellular_component	Down Regulated
Os12g0637400	GO:0016023	cytoplasmic vesicle	cellular_component	Down Regulated
Os12g0637400	GO:0046872	metal ion binding	molecular_function	Down Regulated
Os12g0637400	GO:0003993	acid phosphatase activity	molecular_function	Down Regulated

## Sheet: BPT- BC_vs_BDP
Gene_ID	GO_ID	GO_Desc	GO_Class	Regulation
Os01g0106400	GO:0003824	catalytic activity	molecular_function	Up Regulated
Os01g0106400	GO:0016564	obsolete transcription repressor activity	molecular_function	Up Regulated					Count of Gene_ID	Column Labels
Os01g0106400	GO:0006808	regulation of nitrogen utilization	biological_process	Up Regulated					Row Labels	Down Regulated	Up Regulated	Grand Total
Os01g0106400	GO:0005488	binding	molecular_function	Up Regulated					biological_process	0.101906	0.127566	0.229472
Os01g0106400	GO:0005739	mitochondrion	cellular_component	Up Regulated					cellular_component	0.175953	0.184018	0.359971
Os01g0118400	GO:0016757	transferase activity, transferring glycosyl groups	molecular_function	Down Regulated					molecular_function	0.186217	0.22434	0.410557
Os01g0118400	GO:0005739	mitochondrion	cellular_component	Down Regulated					Grand Total	0.464076	0.535924	1
Os01g0119100	GO:0016757	transferase activity, transferring glycosyl groups	molecular_function	Down Regulated
Os01g0119100	GO:0005739	mitochondrion	cellular_component	Down Regulated
Os01g0127600	GO:0016023	cytoplasmic vesicle	cellular_component	Up Regulated
Os01g0127600	GO:0005576	extracellular region	cellular_component	Up Regulated
Os01g0127600	GO:0004867	serine-type endopeptidase inhibitor activity	molecular_function	Up Regulated
Os01g0141000	GO:0003700	DNA-binding transcription factor activity	molecular_function	Down Regulated
Os01g0141000	GO:0006355	regulation of transcription, DNA-templated	biological_process	Down Regulated
Os01g0141000	GO:0005634	nucleus	cellular_component	Down Regulated
Os01g0141000	GO:0009536	plastid	cellular_component	Down Regulated
Os01g0155000	GO:0016787	hydrolase activity	molecular_function	Down Regulated
Os01g0155000	GO:0008152	metabolic process	biological_process	Down Regulated
Os01g0155000	GO:0005739	mitochondrion	cellular_component	Down Regulated
Os01g0162300	GO:0016020	membrane	cellular_component	Up Regulated
Os01g0162300	GO:0005515	protein binding	molecular_function	Up Regulated
Os01g0177900	GO:0016020	membrane	cellular_component	Up Regulated
Os01g0186900	GO:0009507	chloroplast	cellular_component	Down Regulated
Os01g0186900	GO:0005886	plasma membrane	cellular_component	Down Regulated
Os01g0190400	GO:0009536	plastid	cellular_component	Up Regulated
Os01g0190400	GO:0004396	hexokinase activity	molecular_function	Up Regulated
Os01g0190400	GO:0006096	glycolytic process	biological_process	Up Regulated
Os01g0190400	GO:0005524	ATP binding	molecular_function	Up Regulated
Os01g0200300	GO:0003700	DNA-binding transcription factor activity	molecular_function	Up Regulated
Os01g0200300	GO:0043565	sequence-specific DNA binding	molecular_function	Up Regulated
Os01g0200300	GO:0005634	nucleus	cellular_component	Up Regulated
Os01g0200300	GO:0006355	regulation of transcription, DNA-templated	biological_process	Up Regulated
Os01g0207400	GO:0016023	cytoplasmic vesicle	cellular_component	Down Regulated
Os01g0207900	GO:0016023	cytoplasmic vesicle	cellular_component	Up Regulated
Os01g0207900	GO:0016020	membrane	cellular_component	Up Regulated
Os01g0214500	GO:0016023	cytoplasmic vesicle	cellular_component	Up Regulated
Os01g0278000	GO:0009536	plastid	cellular_component	Down Regulated
Os01g0282800	GO:0051258	protein polymerization	biological_process	Up Regulated
Os01g0282800	GO:0007018	microtubule-based movement	biological_process	Up Regulated
Os01g0282800	GO:0003924	GTPase activity	molecular_function	Up Regulated
Os01g0282800	GO:0005198	structural molecule activity	molecular_function	Up Regulated
Os01g0282800	GO:0005874	microtubule	cellular_component	Up Regulated
Os01g0282800	GO:0005525	GTP binding	molecular_function	Up Regulated
Os01g0308200	GO:0009536	plastid	cellular_component	Up Regulated
Os01g0382000	GO:0016023	cytoplasmic vesicle	cellular_component	Up Regulated
Os01g0382000	GO:0005576	extracellular region	cellular_component	Up Regulated
Os01g0388700	GO:0016020	membrane	cellular_component	Up Regulated
Os01g0542700	GO:0043565	sequence-specific DNA binding	molecular_function	Down Regulated
Os01g0542700	GO:0009536	plastid	cellular_component	Down Regulated
Os01g0542700	GO:0003700	DNA-binding transcription factor activity	molecular_function	Down Regulated
Os01g0542700	GO:0005634	nucleus	cellular_component	Down Regulated
Os01g0542700	GO:0006355	regulation of transcription, DNA-templated	biological_process	Down Regulated
Os01g0542700	GO:0046983	protein dimerization activity	molecular_function	Down Regulated
Os01g0571300	GO:0043565	sequence-specific DNA binding	molecular_function	Up Regulated
Os01g0571300	GO:0003700	DNA-binding transcription factor activity	molecular_function	Up Regulated
Os01g0571300	GO:0005634	nucleus	cellular_component	Up Regulated
Os01g0571300	GO:0005739	mitochondrion	cellular_component	Up Regulated
Os01g0571300	GO:0006355	regulation of transcription, DNA-templated	biological_process	Up Regulated
Os01g0571300	GO:0006950	response to stress	biological_process	Up Regulated
Os01g0592500	GO:0016023	cytoplasmic vesicle	cellular_component	Up Regulated
Os01g0592900	GO:0006139	nucleobase-containing compound metabolic process	biological_process	Down Regulated
Os01g0592900	GO:0004003	DNA helicase activity	molecular_function	Down Regulated
Os01g0592900	GO:0005524	ATP binding	molecular_function	Down Regulated
Os01g0592900	GO:0003677	DNA binding	molecular_function	Down Regulated
Os01g0605700	GO:0016021	integral component of membrane	cellular_component	Up Regulated
Os01g0606000	GO:0016021	integral component of membrane	cellular_component	Up Regulated
Os01g0611000	GO:0016023	cytoplasmic vesicle	cellular_component	Down Regulated
Os01g0613500	GO:0006508	proteolysis	biological_process	Down Regulated
Os01g0613500	GO:0004197	cysteine-type endopeptidase activity	molecular_function	Down Regulated
Os01g0613800	GO:0016023	cytoplasmic vesicle	cellular_component	Down Regulated
Os01g0613800	GO:0006508	proteolysis	biological_process	Down Regulated
Os01g0613800	GO:0004197	cysteine-type endopeptidase activity	molecular_function	Down Regulated
Os01g0624700	GO:0003700	DNA-binding transcription factor activity	molecular_function	Down Regulated
Os01g0624700	GO:0043565	sequence-specific DNA binding	molecular_function	Down Regulated
Os01g0624700	GO:0005634	nucleus	cellular_component	Down Regulated
Os01g0624700	GO:0006355	regulation of transcription, DNA-templated	biological_process	Down Regulated
Os01g0625200	GO:0009536	plastid	cellular_component	Up Regulated
Os01g0625200	GO:0007018	microtubule-based movement	biological_process	Up Regulated
Os01g0625200	GO:0005875	microtubule associated complex	cellular_component	Up Regulated
Os01g0625200	GO:0003777	microtubule motor activity	molecular_function	Up Regulated
Os01g0625200	GO:0005524	ATP binding	molecular_function	Up Regulated
Os01g0643300	GO:0016023	cytoplasmic vesicle	cellular_component	Down Regulated
Os01g0643300	GO:0016021	integral component of membrane	cellular_component	Down Regulated
Os01g0655300	GO:0008168	methyltransferase activity	molecular_function	Down Regulated
Os01g0655300	GO:0005634	nucleus	cellular_component	Down Regulated
Os01g0655300	GO:0008270	zinc ion binding	molecular_function	Down Regulated
Os01g0655300	GO:0005515	protein binding	molecular_function	Down Regulated
Os01g0660700	GO:0005739	mitochondrion	cellular_component	Up Regulated
Os01g0668100	GO:0016023	cytoplasmic vesicle	cellular_component	Up Regulated
Os01g0668500	GO:0005739	mitochondrion	cellular_component	Up Regulated
Os01g0699100	GO:0004674	protein serine/threonine kinase activity	molecular_function	Down Regulated
Os01g0699100	GO:0006468	protein phosphorylation	biological_process	Down Regulated
Os01g0699100	GO:0005524	ATP binding	molecular_function	Down Regulated
Os01g0699100	GO:0005739	mitochondrion	cellular_component	Down Regulated
Os01g0699900	GO:0016023	cytoplasmic vesicle	cellular_component	Up Regulated
Os01g0699900	GO:0016020	membrane	cellular_component	Up Regulated
Os01g0719300	GO:0016021	integral component of membrane	cellular_component	Up Regulated
Os01g0719300	GO:0008271	secondary active sulfate transmembrane transporter activity	molecular_function	Up Regulated
Os01g0719300	GO:0008272	sulfate transport	biological_process	Up Regulated
Os01g0720500	GO:0016020	membrane	cellular_component	Down Regulated
Os01g0720500	GO:0009765	photosynthesis, light harvesting	biological_process	Down Regulated
Os01g0720500	GO:0009507	chloroplast	cellular_component	Down Regulated
Os01g0733500	GO:0009536	plastid	cellular_component	Up Regulated
Os01g0736500	GO:0008270	zinc ion binding	molecular_function	Up Regulated
Os01g0736500	GO:0005515	protein binding	molecular_function	Up Regulated
Os01g0748100	GO:0009536	plastid	cellular_component	Down Regulated
Os01g0750000	GO:0015031	protein transport	biological_process	Up Regulated
Os01g0750000	GO:0007264	small GTPase mediated signal transduction	biological_process	Up Regulated
Os01g0750000	GO:0005525	GTP binding	molecular_function	Up Regulated
Os01g0750300	GO:0016021	integral component of membrane	cellular_component	Up Regulated
Os01g0750300	GO:0030244	cellulose biosynthetic process	biological_process	Up Regulated
Os01g0750300	GO:0007047	cell wall organization	biological_process	Up Regulated
Os01g0750300	GO:0016760	cellulose synthase (UDP-forming) activity	molecular_function	Up Regulated
Os01g0750300	GO:0008270	zinc ion binding	molecular_function	Up Regulated
Os01g0750300	GO:0005515	protein binding	molecular_function	Up Regulated
Os01g0750300	GO:0005886	plasma membrane	cellular_component	Up Regulated
Os01g0757600	GO:0009536	plastid	cellular_component	Up Regulated
Os01g0769700	GO:0016023	cytoplasmic vesicle	cellular_component	Up Regulated
Os01g0794400	GO:0016209	antioxidant activity	molecular_function	Up Regulated
Os01g0794400	GO:0045454	cell redox homeostasis	biological_process	Up Regulated
Os01g0794400	GO:0016491	oxidoreductase activity	molecular_function	Up Regulated
Os01g0795200	GO:0016023	cytoplasmic vesicle	cellular_component	Up Regulated
Os01g0795200	GO:0004252	serine-type endopeptidase activity	molecular_function	Up Regulated
Os01g0795200	GO:0043086	negative regulation of catalytic activity	biological_process	Up Regulated
Os01g0795200	GO:0042802	identical protein binding	molecular_function	Up Regulated
Os01g0795200	GO:0006508	proteolysis	biological_process	Up Regulated
Os01g0804400	GO:0016023	cytoplasmic vesicle	cellular_component	Up Regulated
Os01g0804400	GO:0004497	monooxygenase activity	molecular_function	Up Regulated
Os01g0804400	GO:0020037	heme binding	molecular_function	Up Regulated
Os01g0804400	GO:0009055	electron transfer activity	molecular_function	Up Regulated
Os01g0819300	GO:0005773	vacuole	cellular_component	Down Regulated
Os01g0819300	GO:0005886	plasma membrane	cellular_component	Down Regulated
Os01g0823100	GO:0016023	cytoplasmic vesicle	cellular_component	Down Regulated
Os01g0823100	GO:0009664	plant-type cell wall organization	biological_process	Down Regulated
Os01g0823100	GO:0016020	membrane	cellular_component	Down Regulated
Os01g0823100	GO:0005576	extracellular region	cellular_component	Down Regulated
Os01g0829400	GO:0045454	cell redox homeostasis	biological_process	Down Regulated
Os01g0829400	GO:0009536	plastid	cellular_component	Down Regulated
Os01g0829400	GO:0015035	protein disulfide oxidoreductase activity	molecular_function	Down Regulated
Os01g0829400	GO:0009055	electron transfer activity	molecular_function	Down Regulated
Os01g0829800	GO:0006108	malate metabolic process	biological_process	Up Regulated
Os01g0829800	GO:0009536	plastid	cellular_component	Up Regulated
Os01g0829800	GO:0005488	binding	molecular_function	Up Regulated
Os01g0829800	GO:0030060	L-malate dehydrogenase activity	molecular_function	Up Regulated
Os01g0829800	GO:0006096	glycolytic process	biological_process	Up Regulated
Os01g0840700	GO:0003735	structural constituent of ribosome	molecular_function	Down Regulated
Os01g0840700	GO:0005840	ribosome	cellular_component	Down Regulated
Os01g0840700	GO:0006412	translation	biological_process	Down Regulated
Os01g0841700	GO:0005737	cytoplasm	cellular_component	Down Regulated
Os01g0841700	GO:0005544	calcium-dependent phospholipid binding	molecular_function	Down Regulated
Os01g0841700	GO:0005509	calcium ion binding	molecular_function	Down Regulated
Os01g0841700	GO:0005886	plasma membrane	cellular_component	Down Regulated
Os01g0844300	GO:0006457	protein folding	biological_process	Up Regulated
Os01g0844300	GO:0003755	peptidyl-prolyl cis-trans isomerase activity	molecular_function	Up Regulated
Os01g0855600	GO:0004872	signaling receptor activity	molecular_function	Down Regulated
Os01g0865700	GO:0016567	protein ubiquitination	biological_process	Down Regulated
Os01g0865700	GO:0004842	ubiquitin-protein transferase activity	molecular_function	Down Regulated
Os01g0865700	GO:0005488	binding	molecular_function	Down Regulated
Os01g0865700	GO:0000151	ubiquitin ligase complex	cellular_component	Down Regulated
Os01g0866500	GO:0005737	cytoplasm	cellular_component	Up Regulated
Os01g0866500	GO:0016020	membrane	cellular_component	Up Regulated
Os01g0866500	GO:0006796	phosphate-containing compound metabolic process	biological_process	Up Regulated
Os01g0866500	GO:0000287	magnesium ion binding	molecular_function	Up Regulated
Os01g0866500	GO:0004427	inorganic diphosphatase activity	molecular_function	Up Regulated
Os01g0901800	GO:0016020	membrane	cellular_component	Down Regulated
Os01g0902700	GO:0006857	oligopeptide transport	biological_process	Down Regulated
Os01g0902700	GO:0005215	transporter activity	molecular_function	Down Regulated
Os01g0902700	GO:0016020	membrane	cellular_component	Down Regulated
Os01g0913300	GO:0006857	oligopeptide transport	biological_process	Down Regulated
Os01g0913300	GO:0005215	transporter activity	molecular_function	Down Regulated
Os01g0913300	GO:0016020	membrane	cellular_component	Down Regulated
Os01g0914700	GO:0016021	integral component of membrane	cellular_component	Down Regulated
Os01g0914700	GO:0004190	aspartic-type endopeptidase activity	molecular_function	Down Regulated
Os01g0914700	GO:0005739	mitochondrion	cellular_component	Down Regulated
Os01g0940800	GO:0016023	cytoplasmic vesicle	cellular_component	Down Regulated
Os01g0940800	GO:0043169	cation binding	molecular_function	Down Regulated
Os01g0940800	GO:0016020	membrane	cellular_component	Down Regulated
Os01g0940800	GO:0005975	carbohydrate metabolic process	biological_process	Down Regulated
Os01g0940800	GO:0004553	hydrolase activity, hydrolyzing O-glycosyl compounds	molecular_function	Down Regulated
Os01g0954000	GO:0003955	NAD(P)H dehydrogenase (quinone) activity	molecular_function	Up Regulated
Os01g0954000	GO:0055114	oxidation-reduction process	biological_process	Up Regulated
Os01g0962100	GO:0016023	cytoplasmic vesicle	cellular_component	Up Regulated
Os01g0967200	GO:0009536	plastid	cellular_component	Down Regulated
Os01g0967200	GO:0007165	signal transduction	biological_process	Down Regulated
Os01g0976500	GO:0016301	kinase activity	molecular_function	Down Regulated
Os01g0976500	GO:0005739	mitochondrion	cellular_component	Down Regulated
Os02g0107200	GO:0005739	mitochondrion	cellular_component	Down Regulated
Os02g0108000	GO:0005739	mitochondrion	cellular_component	Down Regulated
Os02g0109400	GO:0004181	metallocarboxypeptidase activity	molecular_function	Down Regulated
Os02g0109400	GO:0008270	zinc ion binding	molecular_function	Down Regulated
Os02g0109400	GO:0005515	protein binding	molecular_function	Down Regulated
Os02g0109400	GO:0003677	DNA binding	molecular_function	Down Regulated
Os02g0116400	GO:0016021	integral component of membrane	cellular_component	Up Regulated
Os02g0116400	GO:0006810	transport	biological_process	Up Regulated
Os02g0129000	GO:0009536	plastid	cellular_component	Up Regulated
Os02g0133900	GO:0009536	plastid	cellular_component	Down Regulated
Os02g0133900	GO:0005739	mitochondrion	cellular_component	Down Regulated
Os02g0134400	GO:0005739	mitochondrion	cellular_component	Down Regulated
Os02g0147200	GO:0016020	membrane	cellular_component	Down Regulated
Os02g0149700	GO:0006887	exocytosis	biological_process	Up Regulated
Os02g0149700	GO:0005739	mitochondrion	cellular_component	Up Regulated
Os02g0149700	GO:0000145	exocyst	cellular_component	Up Regulated
Os02g0153400	GO:0006468	protein phosphorylation	biological_process	Up Regulated
Os02g0153400	GO:0016023	cytoplasmic vesicle	cellular_component	Up Regulated
Os02g0153400	GO:0004674	protein serine/threonine kinase activity	molecular_function	Up Regulated
Os02g0153400	GO:0004872	signaling receptor activity	molecular_function	Up Regulated
Os02g0153400	GO:0005515	protein binding	molecular_function	Up Regulated
Os02g0153400	GO:0005524	ATP binding	molecular_function	Up Regulated
Os02g0158800	GO:0009536	plastid	cellular_component	Up Regulated
Os02g0159800	GO:0016023	cytoplasmic vesicle	cellular_component	Down Regulated
Os02g0168700	GO:0009536	plastid	cellular_component	Down Regulated
Os02g0168700	GO:0006457	protein folding	biological_process	Down Regulated
Os02g0168700	GO:0003755	peptidyl-prolyl cis-trans isomerase activity	molecular_function	Down Regulated
Os02g0178800	GO:0016020	membrane	cellular_component	Up Regulated
Os02g0179200	GO:0016740	transferase activity	molecular_function	Up Regulated
Os02g0179200	GO:0006541	glutamine metabolic process	biological_process	Up Regulated
Os02g0179200	GO:0005739	mitochondrion	cellular_component	Up Regulated
Os02g0193100	GO:0005739	mitochondrion	cellular_component	Down Regulated
Os02g0194400	GO:0004674	protein serine/threonine kinase activity	molecular_function	Up Regulated
Os02g0194400	GO:0006468	protein phosphorylation	biological_process	Up Regulated
Os02g0194400	GO:0009536	plastid	cellular_component	Up Regulated
Os02g0194400	GO:0005515	protein binding	molecular_function	Up Regulated
Os02g0194400	GO:0005524	ATP binding	molecular_function	Up Regulated
Os02g0207100	GO:0016758	transferase activity, transferring hexosyl groups	molecular_function	Up Regulated
Os02g0207100	GO:0008152	metabolic process	biological_process	Up Regulated
Os02g0212300	GO:0016023	cytoplasmic vesicle	cellular_component	Up Regulated
Os02g0226200	GO:0016791	phosphatase activity	molecular_function	Down Regulated
Os02g0226200	GO:0008152	metabolic process	biological_process	Down Regulated
Os02g0229800	GO:0005739	mitochondrion	cellular_component	Down Regulated
Os02g0232000	GO:0003700	DNA-binding transcription factor activity	molecular_function	Up Regulated
Os02g0232000	GO:0043565	sequence-specific DNA binding	molecular_function	Up Regulated
Os02g0232000	GO:0005634	nucleus	cellular_component	Up Regulated
Os02g0232000	GO:0006950	response to stress	biological_process	Up Regulated
Os02g0232000	GO:0006355	regulation of transcription, DNA-templated	biological_process	Up Regulated
Os02g0249300	GO:0008270	zinc ion binding	molecular_function	Down Regulated
Os02g0249300	GO:0005515	protein binding	molecular_function	Down Regulated
Os02g0270800	GO:0016023	cytoplasmic vesicle	cellular_component	Up Regulated
Os02g0278700	GO:0016829	lyase activity	molecular_function	Down Regulated
Os02g0278700	GO:0000287	magnesium ion binding	molecular_function	Down Regulated
Os02g0278700	GO:0051504	diterpene phytoalexin precursor biosynthetic process pathway	biological_process	Down Regulated
Os02g0278700	GO:0009685	gibberellin metabolic process	biological_process	Down Regulated
Os02g0278700	GO:0009905	ent-copalyl diphosphate synthase activity	molecular_function	Down Regulated
Os02g0278700	GO:0009507	chloroplast	cellular_component	Down Regulated
Os02g0288400	GO:0016020	membrane	cellular_component	Down Regulated
Os02g0303500	GO:0016023	cytoplasmic vesicle	cellular_component	Down Regulated
Os02g0320800	GO:0006508	proteolysis	biological_process	Up Regulated
Os02g0320800	GO:0005506	iron ion binding	molecular_function	Up Regulated
Os02g0320800	GO:0016702	oxidoreductase activity, acting on single donors with incorporation of molecular oxygen, incorporation of two atoms of oxygen	molecular_function	Up Regulated
Os02g0320800	GO:0008237	metallopeptidase activity	molecular_function	Up Regulated
Os02g0323000	GO:0042626	ATPase-coupled transmembrane transporter activity	molecular_function	Up Regulated
Os02g0323000	GO:0006810	transport	biological_process	Up Regulated
Os02g0323000	GO:0016021	integral component of membrane	cellular_component	Up Regulated
Os02g0323000	GO:0005524	ATP binding	molecular_function	Up Regulated
Os02g0461400	GO:0005739	mitochondrion	cellular_component	Down Regulated
Os02g0485000	GO:0016747	transferase activity, transferring acyl groups other than amino-acyl groups	molecular_function	Up Regulated
Os02g0485000	GO:0005739	mitochondrion	cellular_component	Up Regulated
Os02g0516800	GO:0009536	plastid	cellular_component	Down Regulated
Os02g0530100	GO:0005507	copper ion binding	molecular_function	Up Regulated
Os02g0530100	GO:0006826	iron ion transport	biological_process	Up Regulated
Os02g0532900	GO:0016023	cytoplasmic vesicle	cellular_component	Down Regulated
Os02g0555700	GO:0005739	mitochondrion	cellular_component	Up Regulated
Os02g0567800	GO:0016787	hydrolase activity	molecular_function	Down Regulated
Os02g0567800	GO:0009536	plastid	cellular_component	Down Regulated
Os02g0567800	GO:0008152	metabolic process	biological_process	Down Regulated
Os02g0571100	GO:0009536	plastid	cellular_component	Up Regulated
Os02g0571100	GO:0016829	lyase activity	molecular_function	Up Regulated
Os02g0571100	GO:0000287	magnesium ion binding	molecular_function	Up Regulated
Os02g0571100	GO:0051504	diterpene phytoalexin precursor biosynthetic process pathway	biological_process	Up Regulated
Os02g0571100	GO:0009685	gibberellin metabolic process	biological_process	Up Regulated
Os02g0571100	GO:0006952	defense response	biological_process	Up Regulated
Os02g0571100	GO:0009905	ent-copalyl diphosphate synthase activity	molecular_function	Up Regulated
Os02g0603100	GO:0005515	protein binding	molecular_function	Up Regulated
Os02g0603600	GO:0005634	nucleus	cellular_component	Down Regulated
Os02g0603600	GO:0045449	regulation of transcription, DNA-templated	biological_process	Down Regulated
Os02g0603600	GO:0030528	obsolete transcription regulator activity	molecular_function	Down Regulated
Os02g0616300	GO:0009561	megagametogenesis	biological_process	Down Regulated
Os02g0616300	GO:0005731	nucleolus organizer region	cellular_component	Down Regulated
Os02g0616300	GO:0035197	siRNA binding	molecular_function	Down Regulated
Os02g0616300	GO:0005739	mitochondrion	cellular_component	Down Regulated
Os02g0616300	GO:0055046	microgametogenesis	biological_process	Down Regulated
Os02g0616300	GO:0033169	histone H3-K9 demethylation	biological_process	Down Regulated
Os02g0616300	GO:0007143	female meiotic nuclear division	biological_process	Down Regulated
Os02g0616300	GO:0007140	male meiotic nuclear division	biological_process	Down Regulated
Os02g0617500	GO:0008026	helicase activity	molecular_function	Up Regulated
Os02g0617500	GO:0003676	nucleic acid binding	molecular_function	Up Regulated
Os02g0617500	GO:0005524	ATP binding	molecular_function	Up Regulated
Os02g0624300	GO:0005634	nucleus	cellular_component	Down Regulated
Os02g0624300	GO:0045449	regulation of transcription, DNA-templated	biological_process	Down Regulated
Os02g0624300	GO:0003677	DNA binding	molecular_function	Down Regulated
Os02g0635800	GO:0016020	membrane	cellular_component	Down Regulated
Os02g0644400	GO:0007018	microtubule-based movement	biological_process	Up Regulated
Os02g0644400	GO:0005875	microtubule associated complex	cellular_component	Up Regulated
Os02g0644400	GO:0003777	microtubule motor activity	molecular_function	Up Regulated
Os02g0644400	GO:0005524	ATP binding	molecular_function	Up Regulated
Os02g0646500	GO:0004030	aldehyde dehydrogenase [NAD(P)+] activity	molecular_function	Down Regulated
Os02g0646500	GO:0006081	cellular aldehyde metabolic process	biological_process	Down Regulated
Os02g0650300	GO:0016020	membrane	cellular_component	Down Regulated
Os02g0654600	GO:0005739	mitochondrion	cellular_component	Up Regulated
Os02g0683500	GO:0009536	plastid	cellular_component	Down Regulated
Os02g0683800	GO:0005739	mitochondrion	cellular_component	Down Regulated
Os02g0685200	GO:0005634	nucleus	cellular_component	Up Regulated
Os02g0685200	GO:0003677	DNA binding	molecular_function	Up Regulated
Os02g0712500	GO:0005773	vacuole	cellular_component	Up Regulated
Os02g0720900	GO:0016023	cytoplasmic vesicle	cellular_component	Up Regulated
Os02g0720900	GO:0006508	proteolysis	biological_process	Up Regulated
Os02g0720900	GO:0004190	aspartic-type endopeptidase activity	molecular_function	Up Regulated
Os02g0720900	GO:0003677	DNA binding	molecular_function	Up Regulated
Os02g0756800	GO:0016023	cytoplasmic vesicle	cellular_component	Up Regulated
Os02g0764700	GO:0003700	DNA-binding transcription factor activity	molecular_function	Up Regulated
Os02g0764700	GO:0006355	regulation of transcription, DNA-templated	biological_process	Up Regulated
Os02g0764700	GO:0005634	nucleus	cellular_component	Up Regulated
Os02g0770800	GO:0050660	flavin adenine dinucleotide binding	molecular_function	Up Regulated
Os02g0770800	GO:0020037	heme binding	molecular_function	Up Regulated
Os02g0770800	GO:0009703	nitrate reductase (NADH) activity	molecular_function	Up Regulated
Os02g0770800	GO:0030151	molybdenum ion binding	molecular_function	Up Regulated
Os02g0770800	GO:0042128	nitrate assimilation	biological_process	Up Regulated
Os02g0770800	GO:0022900	electron transport chain	biological_process	Up Regulated
Os02g0770800	GO:0009055	electron transfer activity	molecular_function	Up Regulated
Os02g0772000	GO:0003735	structural constituent of ribosome	molecular_function	Down Regulated
Os02g0772000	GO:0032968	positive regulation of transcription elongation from RNA polymerase II promoter	biological_process	Down Regulated
Os02g0772000	GO:0005840	ribosome	cellular_component	Down Regulated
Os02g0772000	GO:0003711	transcription elongation regulator activity	molecular_function	Down Regulated
Os02g0772000	GO:0006412	translation	biological_process	Down Regulated
Os02g0772300	GO:0008152	metabolic process	biological_process	Down Regulated
Os02g0772300	GO:0008080	N-acetyltransferase activity	molecular_function	Down Regulated
Os02g0778700	GO:0005773	vacuole	cellular_component	Down Regulated
Os02g0791700	GO:0006468	protein phosphorylation	biological_process	Up Regulated
Os02g0791700	GO:0005524	ATP binding	molecular_function	Up Regulated
Os02g0791700	GO:0004672	protein kinase activity	molecular_function	Up Regulated
Os02g0807200	GO:0006468	protein phosphorylation	biological_process	Down Regulated
Os02g0807200	GO:0016023	cytoplasmic vesicle	cellular_component	Down Regulated
Os02g0807200	GO:0004674	protein serine/threonine kinase activity	molecular_function	Down Regulated
Os02g0807200	GO:0005509	calcium ion binding	molecular_function	Down Regulated
Os02g0807200	GO:0005524	ATP binding	molecular_function	Down Regulated
Os02g0807200	GO:0004713	protein tyrosine kinase activity	molecular_function	Down Regulated
Os02g0813000	GO:0005739	mitochondrion	cellular_component	Down Regulated
Os02g0813600	GO:0006633	fatty acid biosynthetic process	biological_process	Up Regulated
Os02g0813600	GO:0016023	cytoplasmic vesicle	cellular_component	Up Regulated
Os02g0813600	GO:0016020	membrane	cellular_component	Up Regulated
Os02g0813600	GO:0016747	transferase activity, transferring acyl groups other than amino-acyl groups	molecular_function	Up Regulated
Os02g0820200	GO:0008270	zinc ion binding	molecular_function	Up Regulated
Os02g0820200	GO:0005515	protein binding	molecular_function	Up Regulated
Os02g0822900	GO:0009536	plastid	cellular_component	Down Regulated
Os02g0823100	GO:0005215	transporter activity	molecular_function	Up Regulated
Os02g0823100	GO:0016021	integral component of membrane	cellular_component	Up Regulated
Os02g0823100	GO:0006810	transport	biological_process	Up Regulated
Os02g0823100	GO:0006950	response to stress	biological_process	Up Regulated
Os02g0823100	GO:0005886	plasma membrane	cellular_component	Up Regulated
Os02g0824500	GO:0003677	DNA binding	molecular_function	Up Regulated
Os02g0828800	GO:0005739	mitochondrion	cellular_component	Down Regulated
Os03g0105800	GO:0006350	transcription, DNA-templated	biological_process	Up Regulated
Os03g0129800	GO:0005634	nucleus	cellular_component	Down Regulated
Os03g0129800	GO:0045449	regulation of transcription, DNA-templated	biological_process	Down Regulated
Os03g0129800	GO:0003677	DNA binding	molecular_function	Down Regulated
Os03g0131000	GO:0004674	protein serine/threonine kinase activity	molecular_function	Down Regulated
Os03g0131000	GO:0006468	protein phosphorylation	biological_process	Down Regulated
Os03g0131000	GO:0005524	ATP binding	molecular_function	Down Regulated
Os03g0134900	GO:0016023	cytoplasmic vesicle	cellular_component	Down Regulated
Os03g0134900	GO:0016740	transferase activity	molecular_function	Down Regulated
Os03g0135100	GO:0016023	cytoplasmic vesicle	cellular_component	Down Regulated
Os03g0135100	GO:0016740	transferase activity	molecular_function	Down Regulated
Os03g0140400	GO:0016023	cytoplasmic vesicle	cellular_component	Up Regulated
Os03g0140400	GO:0004497	monooxygenase activity	molecular_function	Up Regulated
Os03g0140400	GO:0020037	heme binding	molecular_function	Up Regulated
Os03g0140400	GO:0009055	electron transfer activity	molecular_function	Up Regulated
Os03g0168300	GO:0009536	plastid	cellular_component	Down Regulated
Os03g0183000	GO:0003700	DNA-binding transcription factor activity	molecular_function	Down Regulated
Os03g0183000	GO:0006355	regulation of transcription, DNA-templated	biological_process	Down Regulated
Os03g0183000	GO:0005634	nucleus	cellular_component	Down Regulated
Os03g0183000	GO:0009536	plastid	cellular_component	Down Regulated
Os03g0184500	GO:0006355	regulation of transcription, DNA-templated	biological_process	Up Regulated
Os03g0184500	GO:0003677	DNA binding	molecular_function	Up Regulated
Os03g0194300	GO:0016020	membrane	cellular_component	Up Regulated
Os03g0200200	GO:0009536	plastid	cellular_component	Up Regulated
Os03g0204100	GO:0016023	cytoplasmic vesicle	cellular_component	Up Regulated
Os03g0204100	GO:0003779	actin binding	molecular_function	Up Regulated
Os03g0204100	GO:0016021	integral component of membrane	cellular_component	Up Regulated
Os03g0204100	GO:0030036	actin cytoskeleton organization	biological_process	Up Regulated
Os03g0206300	GO:0016972	thiol oxidase activity	molecular_function	Down Regulated
Os03g0206300	GO:0055114	oxidation-reduction process	biological_process	Down Regulated
Os03g0216000	GO:0008270	zinc ion binding	molecular_function	Down Regulated
Os03g0216000	GO:0005622	intracellular	cellular_component	Down Regulated
Os03g0234900	GO:0020037	heme binding	molecular_function	Up Regulated
Os03g0234900	GO:0016023	cytoplasmic vesicle	cellular_component	Up Regulated
Os03g0234900	GO:0004601	peroxidase activity	molecular_function	Up Regulated
Os03g0234900	GO:0005509	calcium ion binding	molecular_function	Up Regulated
Os03g0234900	GO:0006979	response to oxidative stress	biological_process	Up Regulated
Os03g0234900	GO:0055114	oxidation-reduction process	biological_process	Up Regulated
Os03g0234900	GO:0009055	electron transfer activity	molecular_function	Up Regulated
Os03g0235000	GO:0020037	heme binding	molecular_function	Up Regulated
Os03g0235000	GO:0006979	response to oxidative stress	biological_process	Up Regulated
Os03g0235000	GO:0005509	calcium ion binding	molecular_function	Up Regulated
Os03g0235000	GO:0004601	peroxidase activity	molecular_function	Up Regulated
Os03g0235000	GO:0055114	oxidation-reduction process	biological_process	Up Regulated
Os03g0235000	GO:0009055	electron transfer activity	molecular_function	Up Regulated
Os03g0247200	GO:0016023	cytoplasmic vesicle	cellular_component	Up Regulated
Os03g0268600	GO:0008287	protein serine/threonine phosphatase complex	cellular_component	Up Regulated
Os03g0268600	GO:0006470	protein dephosphorylation	biological_process	Up Regulated
Os03g0268600	GO:0000287	magnesium ion binding	molecular_function	Up Regulated
[truncated: 965 more rows]

## Sheet: TN1- TC_vs_TDP
Gene_ID	GO_ID	GO_Desc	GO_Class	Regulation						Count of Gene_ID	Column Labels
[truncated: 2,117 more rows]
