# Supplementary material for: Transcriptomic responses under combined bacterial blight and drought stress in rice reveal potential genes to improve multi-stress tolerance
Source: BMC Plant Biol. 2022 Jul 18;22:349. doi: 10.1186/s12870-022-03725-3 (PMC9290298; doi:10.1186/s12870-022-03725-3)
Supplement: Supplementary file 4 — Additional file 4. List of DEGs from microarray data set. [file 12870_2022_3725_MOESM4_ESM.xlsx]

## Sheet: Metaanalysis DEGs
	Meta-analysis of public domain data sets
	Upregulated genes						downregulated genes
	Unique (Drought)	Unique (Blight)	Common				Unique (Drought)	Unique (Blight)	Common
	Os04g0415800	Os01g0585200	Os10g0450800				Os05g0324700	Os01g0142300	Os02g0216300
	Os11g0454200	Os08g0535200	Os01g0136100				Os10g0570200	Os01g0151700	Os03g0806600
	Os08g0104400	Os01g0138900	Os11g0432900				Os07g0124100	Os01g0170900	Os11g0210201
	Os01g0705200	Os01g0191100	Os03g0291500				Os10g0416100	Os01g0171800	Os03g0129400
	Os05g0550600	Os01g0205500	Os05g0542500				Os11g0141400	Os01g0173000	Os03g0411800
	Os04g0107900	Os01g0231700	Os02g0649300				Os01g0627900	Os01g0188100	Os06g0480500
	Os03g0709300	Os01g0237100	Os07g0209100				Os01g0639600	Os01g0228400	Os01g0279400
	Os07g0413800	Os01g0239700	Os08g0442900				Os03g0794200	Os01g0281100	Os02g0251800
	Os01g0848200	Os01g0328400	Os07g0679300				Os01g0742400	Os01g0363300	Os01g0974200
	Os09g0109600	Os01g0348700	Os01g0124200				Os04g0634700	Os01g0557500	Os09g0412300
	Os06g0567900	Os01g0358400	Os10g0576600				Os01g0816100	Os01g0603300	Os03g0331700
	Os03g0701200	Os01g0560000	Os12g0559200				Os09g0379600	Os01g0625200	Os02g0173200
	Os05g0217800	Os01g0565900	Os04g0320700				Os08g0249000	Os01g0666600	Os01g0221600
	Os03g0175200	Os01g0622600	Os03g0826800				Os05g0564400	Os01g0695700	Os12g0580900
	Os01g0849000	Os01g0654500	Os03g0826900				Os07g0230700	Os01g0709500	Os04g0680400
	Os02g0197200	Os01g0666900	Os03g0823400				Os06g0651000	Os01g0725800	Os04g0111200
	Os01g0124650	Os01g0679700	Os11g0454300				Os07g0122000	Os01g0826900	Os03g0743500
	Os07g0129200	Os01g0686800	Os05g0550300				Os11g0227200	Os01g0833150	Os04g0516600
	Os01g0881800	Os01g0721900	Os05g0457200				Os03g0781300	Os01g0837800	Os07g0622000
	Os02g0259900	Os01g0810300	Os03g0267000				Os01g0925700	Os01g0846800	Os12g0580700
	Os12g0547100	Os01g0815800	Os05g0455500				Os04g0401700	Os01g0847200	Os10g0497700
	Os06g0349800	Os01g0817700	Os03g0729000				Os11g0516000	Os01g0885600	Os11g0181800
	Os11g0127800	Os01g0823300	Os04g0571300				Os01g0134700	Os01g0919400	Os07g0559700
	Os06g0125200	Os01g0834500	Os10g0416500				Os03g0721900	Os02g0137700	Os01g0389700
	Os05g0555600	Os01g0851700	Os03g0238600				Os01g0778800	Os02g0649400	Os06g0239200
	Os01g0829000	Os01g0855200	Os05g0580000				Os08g0509100	Os02g0675800	Os04g0612500
	Os01g0205200	Os01g0896800	Os06g0166400				Os12g0555200	Os02g0680700	Os03g0429000
	Os06g0716100	Os01g0909500	Os03g0820500				Os10g0501500	Os02g0697400	Os01g0919800
	Os06g0306600	Os01g0963000	Os02g0668500				Os03g0787000	Os02g0700400	Os01g0221400
	Os09g0294000	Os02g0102700	Os08g0156600				Os03g0425300	Os02g0704300	Os03g0218400
	Os01g0222700	Os02g0111700	Os03g0327600				Os06g0143100	Os02g0705100	Os02g0174800
	Os06g0559400	Os02g0116000	Os11g0113700				Os02g0209300	Os02g0827400	Os02g0530100
	Os01g0323300	Os02g0229000	Os04g0530600				Os01g0963600	Os02g0829850	Os01g0864500
	Os03g0751400	Os02g0240300	Os11g0592000				Os04g0369000	Os03g0161900	Os04g0542800
	Os05g0449600	Os02g0287000	Os03g0275300				Os01g0794800	Os03g0192700	Os09g0369400
	Os08g0468100	Os02g0321900	Os06g0356800				Os04g0584600	Os03g0197000	Os05g0183100
	Os11g0592400	Os02g0332200	Os10g0522700				Os01g0591300	Os03g0228200	Os12g0628100
	Os09g0418000	Os02g0436400	Os03g0286900				Os11g0153300	Os03g0284500	Os01g0717000
	Os09g0528200	Os02g0489400	Os12g0115000				Os10g0574700	Os03g0284600	Os06g0494400
	Os12g0548300	Os02g0507400	Os09g0511700				Os03g0574900	Os03g0301400	Os02g0437200
	Os01g0357100	Os02g0525600	Os02g0766700				Os02g0205500	Os03g0305000	Os08g0482700
	Os03g0351200	Os02g0533200	Os01g0874800				Os03g0302500	Os03g0337500	Os03g0388900
	Os02g0798200	Os02g0534800	Os06g0668200				Os03g0319300	Os03g0375300	Os01g0793900
	Os10g0479900	Os02g0576700	Os01g0188900				Os04g0373400	Os03g0416200	Os03g0150600
	Os01g0361500	Os02g0577100	Os07g0684100				Os07g0150700	Os03g0594900	Os09g0471100
	Os06g0571800	Os02g0583000	Os02g0194700				Os07g0225300	Os03g0693900	Os09g0520500
	Os02g0799300	Os02g0591700	Os11g0202300				Os09g0416200	Os03g0730000	Os01g0311100
	Os01g0144100	Os02g0605900	Os02g0827600				Os01g0727800	Os03g0752500	Os03g0226400
	Os05g0318300	Os02g0606800	Os02g0753300				Os03g0136500	Os03g0757000	Os05g0343400
	Os05g0129900	Os02g0622300	Os01g0647200				Os02g0673500	Os03g0784000	Os01g0847700
	Os10g0569500	Os02g0673500	Os02g0773200				Os04g0452000	Os03g0807900	Os11g0531700
	Os01g0769900	Os02g0699600	Os07g0129300				Os05g0530400	Os03g0843200	Os01g0770700
	Os08g0407600	Os02g0731700	Os06g0223700				Os05g0287800	Os04g0201500	Os06g0591600
	Os04g0504700	Os02g0741900	Os01g0583100				Os12g0541400	Os04g0442200	Os08g0547300
	Os04g0657500	Os02g0804100	Os08g0542700				Os04g0165700	Os04g0444800	Os11g0195500
	Os11g0454000	Os02g0814700	Os02g0514500				Os02g0313700	Os04g0466600	Os12g0181500
	Os08g0242800	Os02g0815000	Os04g0233400				Os06g0717100	Os04g0513400	Os02g0735200
	Os05g0171200	Os02g0821200	Os05g0247100				Os07g0546200	Os04g0532400	Os10g0568900
	Os01g0287600	Os03g0154700	Os03g0856500				Os10g0491000	Os04g0639200	Os07g0631700
	Os02g0280500	Os03g0182600	Os04g0511200				Os08g0113100	Os04g0668800	Os03g0764100
	Os06g0609800	Os03g0182700	Os07g0178700				Os01g0584900	Os05g0108100	Os10g0561800
	Os01g0810100	Os03g0187000	Os01g0800500				Os04g0524600	Os05g0177500	Os09g0334500
	Os06g0229000	Os03g0207250	Os06g0726200				Os03g0757900	Os05g0295200	Os01g0695100
	Os08g0504500	Os03g0210700	Os01g0846300				Os03g0838400	Os05g0358500	Os08g0386200
	Os05g0227800	Os03g0234200	Os01g0607800				Os02g0704900	Os05g0365600	Os01g0695300
	Os09g0538400	Os03g0266900	Os07g0475900				Os10g0437100	Os05g0453700	Os09g0464000
	Os05g0515400	Os03g0286200	Os09g0321500				Os06g0210500	Os05g0579600	Os03g0310800
	Os01g0814800	Os03g0297100	Os12g0277500				Os03g0322200	Os05g0582000	Os09g0286600
	Os04g0523000	Os03g0322600	Os11g0256900				Os10g0552400	Os05g0582300	Os01g0764400
	Os12g0292900	Os03g0345200	Os02g0651900				Os04g0671100	Os05g0586600	Os06g0147800
	Os05g0180700	Os03g0390000	Os08g0434100				Os09g0453400	Os06g0167400	Os01g0949300
	Os05g0110300	Os03g0408300	Os01g0667200				Os11g0182500	Os06g0192900	Os03g0854000
	Os03g0684700	Os03g0411300	Os01g0508000				Os03g0571900	Os06g0233800	Os01g0971000
	Os01g0136000	Os03g0586800	Os07g0628900				Os02g0775300	Os06g0288300	Os03g0157400
	Os11g0181200	Os03g0633900	Os07g0663800				Os02g0817500	Os06g0294000	Os09g0460700
	Os10g0397800	Os03g0667800	Os03g0305600				Os08g0524200	Os06g0318600	Os06g0683400
	Os04g0352400	Os03g0670700	Os10g0553800				Os03g0599800	Os06g0326400	Os04g0546800
	Os06g0526800	Os03g0690000	Os03g0266300				Os05g0576600	Os06g0355300	Os02g0706400
	Os01g0770100	Os03g0720300	Os05g0468600				Os07g0540100	Os06g0472000	Os09g0425900
	Os12g0106600	Os03g0756000	Os01g0741900				Os01g0260800	Os06g0524400	Os02g0585200
	Os06g0694500	Os03g0758800	Os07g0619100				Os01g0812800	Os06g0590301	Os03g0187600
	Os06g0711800	Os03g0773150	Os03g0376600				Os07g0522500	Os06g0601500	Os01g0635200
	Os02g0192700	Os03g0825400	Os02g0114400				Os03g0196600	Os06g0607200	Os01g0681800
	Os10g0328100	Os03g0836200	Os04g0517500				Os07g0192000	Os06g0699700	Os01g0763700
	Os03g0371300	Os03g0851000	Os03g0348200				Os02g0654700	Os06g0704700	Os12g0538700
	Os01g0343500	Os04g0103200	Os06g0603600				Os01g0276700	Os06g0729900	Os12g0502800
	Os02g0206100	Os04g0349500	Os05g0537400				Os05g0594100	Os07g0162100	Os03g0254250
	Os05g0303000	Os04g0388700	Os01g0901900				Os03g0149200	Os07g0175300	Os03g0644400
	Os06g0705100	Os04g0501000	Os03g0748300				Os04g0469000	Os07g0178700	Os12g0547600
	Os01g0833000	Os04g0598200	Os08g0140500				Os08g0439150	Os07g0240600	Os01g0383700
	Os02g0525100	Os04g0605900	Os08g0558100				Os03g0293500	Os07g0425000	Os05g0519000
	Os11g0444700	Os04g0620700	Os03g0689900				Os07g0471300	Os07g0462800	Os04g0632600
	Os03g0764600	Os04g0622800	Os03g0238700				Os11g0502700	Os07g0626400	Os05g0462000
	Os08g0214900	Os04g0636800	Os02g0307800				Os06g0215900	Os07g0642100	Os03g0319000
	Os04g0403200	Os04g0692200	Os01g0733500				Os01g0971200	Os08g0139700	Os11g0582100
	Os07g0187900	Os05g0128100	Os05g0468800				Os01g0734800	Os08g0144000	Os03g0580200
	Os02g0590400	Os05g0145600	Os01g0242600				Os03g0389100	Os08g0178800	Os12g0159000
	Os07g0630800	Os05g0147400	Os01g0132000				Os08g0548400	Os08g0200600	Os01g0860500
	Os01g0192000	Os05g0150900	Os01g0860601				Os07g0603600	Os08g0270400	Os03g0107700
	Os09g0558900	Os05g0155100	Os02g0751600				Os10g0444700	Os08g0296900	Os01g0894300
	Os03g0218500	Os05g0163200	Os07g0628700				Os10g0561300	Os08g0374800	Os06g0131300
	Os04g0635500	Os05g0194600	Os08g0323400				Os09g0394700	Os09g0240200	Os07g0509800
	Os04g0657300	Os05g0204900	Os03g0277300				Os02g0532500	Os09g0375900	Os01g0135700
	Os03g0130300	Os05g0207300	Os05g0195700				Os06g0493100	Os09g0423700	Os04g0667600
	Os03g0316200	Os05g0227700	Os02g0535000				Os12g0555000	Os09g0426500	Os02g0828200
	Os11g0659200	Os05g0231700	Os04g0541700				Os01g0864200	Os09g0475400	Os06g0228200
	Os09g0533900	Os05g0256000	Os01g0136200				Os01g0794500	Os09g0553900	Os07g0619400
	Os07g0412100	Os05g0302700	Os03g0758300				Os04g0682300	Os09g0556400	Os03g0278200
	Os03g0137600	Os05g0350500	Os07g0189700				Os06g0128800	Os10g0190500	Os02g0681200
	Os08g0192300	Os05g0368300	Os03g0425000				Os03g0710000	Os10g0369600	Os06g0109600
	Os05g0563400	Os05g0373700	Os06g0175400				Os04g0457800	Os10g0394100	Os07g0680600
	Os06g0196300	Os05g0475700	Os09g0279500				Os02g0592400	Os10g0406300	Os05g0110000
	Os09g0434500	Os05g0477300	Os05g0519600				Os05g0426200	Os10g0494000	Os06g0666400
	Os08g0266300	Os05g0490100	Os08g0441100				Os03g0285800	Os10g0521700	Os08g0557600
	Os02g0575500	Os05g0552300	Os04g0422000				Os04g0471300	Os10g0567000	Os11g0116200
	Os03g0788200	Os05g0565000	Os05g0373900				Os03g0103100	Os10g0579200	Os01g0570800
	Os03g0685100	Os05g0589200	Os10g0475900				Os01g0959800	Os11g0116300	Os01g0743800
	Os04g0577800	Os05g0591900	Os08g0503700				Os05g0519200	Os11g0125900	Os04g0605300
	Os05g0411200	Os06g0103400	Os09g0325700				Os03g0854100	Os11g0129200	Os02g0575700
	Os01g0155500	Os06g0115500	Os02g0574500				Os01g0120400	Os11g0549900	Os03g0255500
	Os05g0568600	Os06g0125500	Os07g0625800				Os01g0689900	Os11g0644600	Os02g0460200
	Os04g0423600	Os06g0134000	Os10g0569400				Os02g0122600	Os11g0707600	Os01g0384800
	Os12g0102600	Os06g0137600	Os07g0548300				Os12g0209200	Os12g0132800	Os05g0142400
	Os04g0685900	Os06g0149400	Os02g0788500				Os01g0558100	Os12g0151500	Os11g0102200
	Os12g0111700	Os06g0181566	Os03g0409100				Os01g0246700	Os12g0290150	Os03g0345700
	Os01g0257100	Os06g0245700	Os02g0578400				Os07g0446600	Os12g0433700	Os12g0570700
	Os05g0111300	Os06g0476200	Os06g0681200				Os05g0209500	Os12g0577600	Os02g0465900
	Os01g0705300	Os06g0508700	Os07g0155100				Os02g0715300	Os12g0610200	Os03g0775600
	Os06g0271500	Os06g0547400	Os08g0487800				Os05g0520600	Os01g0101700	Os05g0454500
	Os08g0332700	Os06g0562600	Os01g0686200				Os02g0504000	Os01g0103700	Os05g0531000
	Os03g0840200	Os06g0625400	Os11g0116400				Os03g0761100	Os01g0105700	Os06g0208700
	Os09g0460100	Os06g0646100	Os02g0148000				Os03g0815100	Os01g0120500	Os11g0182900
	Os02g0125700	Os06g0701400	Os03g0190100				Os03g0845000	Os01g0126200	Os11g0114600
	Os06g0237000	Os06g0706400	Os09g0474300				Os07g0122200	Os01g0164600	Os03g0762300
	Os04g0615500	Os07g0168300	Os02g0684400				Os08g0150700	Os01g0188400	Os04g0405900
	Os11g0153700	Os07g0180900	Os04g0119400				Os10g0344000	Os01g0214600	Os03g0726200
	Os11g0103800	Os07g0184300	Os03g0132200				Os03g0394900	Os01g0220200	Os06g0618700
	Os09g0436900	Os07g0224000	Os01g0692100				Os03g0326000	Os01g0227300	Os07g0685700
	Os04g0573200	Os07g0229900	Os04g0443200				Os05g0526700	Os01g0228600	Os10g0557900
	Os07g0142900	Os07g0479300	Os11g0182200				Os03g0805400	Os01g0235900	Os05g0397300
	Os05g0182100	Os07g0529600	Os01g0889800				Os07g0575600	Os01g0236700	Os05g0215700
	Os04g0266900	Os07g0616600	Os09g0438100				Os04g0594400	Os01g0236800	Os12g0210400
	Os02g0805800	Os07g0622100	Os10g0465700				Os01g0934100	Os01g0239000	Os09g0115900
	Os09g0565200	Os07g0629000	Os02g0191300				Os02g0734600	Os01g0279700	Os03g0160000
	Os04g0665400	Os07g0647100	Os08g0276100				Os03g0836300	Os01g0292200	Os06g0691600
	Os01g0712600	Os07g0656900	Os06g0264200				Os04g0518600	Os01g0316550	Os03g0351800
	Os05g0182600	Os07g0662900	Os03g0718800				Os07g0575700	Os01g0328600	Os04g0599000
	Os11g0448400	Os07g0674200	Os06g0149100				Os08g0447000	Os01g0332800	Os04g0603200
	Os01g0221700	Os07g0677100	Os12g0105300				Os04g0600300	Os01g0346700	Os03g0364400
	Os08g0519400	Os08g0111200	Os07g0604000				Os02g0181300	Os01g0356400	Os02g0671200
	Os04g0585200	Os08g0116500	Os07g0231500				Os10g0536400	Os01g0361500	Os07g0114000
	Os06g0216700	Os08g0117200	Os05g0344200				Os09g0322000	Os01g0390400	Os02g0575000
	Os03g0818200	Os08g0117300	Os03g0268600				Os10g0177200	Os01g0498200	Os02g0689500
	Os11g0568300	Os08g0130500	Os04g0486950				Os03g0270500	Os01g0536000	Os08g0518100
	Os06g0107100	Os08g0151400	Os01g0348900				Os03g0821300	Os01g0555100	Os06g0626200
	Os07g0260300	Os08g0156800	Os11g0525600				Os08g0158200	Os01g0621900	Os01g0853000
	Os01g0343300	Os08g0191000	Os03g0181500				Os04g0565500	Os01g0641700	Os01g0136300
	Os06g0708832	Os08g0234000	Os03g0279200				Os07g0162400	Os01g0645200	Os05g0110800
	Os09g0541000	Os08g0256000	Os05g0160300				Os04g0515400	Os01g0658400	Os03g0788800
	Os04g0626400	Os08g0295300	Os05g0111200				Os02g0187800	Os01g0664500	Os11g0671000
	Os04g0464800	Os08g0326400	Os11g0439600				Os02g0570700	Os01g0679900	Os07g0467600
	Os08g0114100	Os08g0359500	Os09g0526600				Os03g0264400	Os01g0700100	Os08g0103000
	Os07g0605400	Os08g0436800	Os03g0184100				Os06g0596300	Os01g0703400	Os03g0607700
	Os02g0137200	Os08g0440500	Os04g0652700				Os04g0463400	Os01g0739200	Os04g0387000
	Os11g0644700	Os08g0496900	Os07g0523400				Os03g0118450	Os01g0742500	Os11g0139700
	Os05g0355200	Os08g0508800	Os05g0299500				Os01g0795832	Os01g0753100	Os03g0146500
	Os01g0208700	Os08g0530200	Os09g0315700				Os06g0593100	Os01g0758400	Os02g0734300
	Os04g0507100	Os08g0531000	Os03g0626500				Os09g0454600	Os01g0775100	Os10g0516900
	Os09g0114500	Os08g0545700	Os01g0382000				Os09g0571200	Os01g0803900	Os05g0231700
	Os01g0920300	Os09g0251800	Os02g0527200				Os01g0674400	Os01g0833800	Os02g0755900
	Os01g0316550	Os09g0258600	Os02g0498700				Os05g0130600	Os01g0886300	Os01g0693400
	Os06g0254700	Os09g0287000	Os02g0755600				Os04g0650700	Os01g0886900	Os12g0581900
	Os02g0794700	Os09g0308900	Os02g0783625				Os04g0448300	Os01g0896500	Os02g0126400
	Os07g0661900	Os09g0394500	Os03g0288000				Os04g0618200	Os01g0904200	Os03g0203200
	Os09g0440200	Os09g0400000	Os01g0881900				Os05g0537100	Os01g0911300	Os10g0525000
	Os11g0549695	Os09g0413500	Os10g0463800				Os06g0137700	Os01g0912700	Os03g0159900
	Os02g0267000	Os09g0442300	Os01g0585100				Os06g0598800	Os01g0955700	Os04g0555300
	Os08g0407000	Os09g0493600	Os01g0770000				Os02g0227200	Os01g0970700	Os09g0444200
	Os06g0574100	Os09g0502000	Os06g0264500				Os06g0622700	Os02g0116500	Os10g0203000
	Os09g0363100	Os09g0507800	Os11g0530600				Os07g0274700	Os02g0119200	Os01g0960400
	Os05g0480000	Os09g0542000	Os01g0155800				Os04g0587400	Os02g0135900	Os08g0397900
	Os02g0739000	Os09g0568400	Os10g0320100				Os01g0369900	Os02g0139650	Os07g0143200
	Os08g0101700	Os09g0568800	Os07g0683600				Os07g0553700	Os02g0186500	Os04g0667700
	Os08g0379400	Os09g0571400	Os10g0517500				Os06g0623600	Os02g0197600	Os04g0535600
	Os01g0896500	Os10g0170200	Os06g0178900				Os04g0630800	Os02g0234300	Os03g0181100
	Os07g0665200	Os10g0321700	Os05g0227600				Os04g0481100	Os02g0234500	Os01g0900900
	Os03g0331600	Os10g0377800	Os01g0184100				Os02g0543000	Os02g0314300	Os05g0148600
	Os11g0456000	Os10g0409400	Os06g0729300				Os03g0280400	Os02g0499000	Os01g0729900
	Os03g0644200	Os10g0411700	Os09g0298200				Os04g0587451	Os02g0533000	Os11g0118300
	Os03g0841900	Os10g0411800	Os06g0160700				Os07g0290200	Os02g0557800	Os07g0517100
	Os03g0837900	Os10g0421800	Os03g0736300				Os05g0187100	Os02g0562700	Os12g0210300
	Os03g0343400	Os10g0465800	Os01g0371200				Os09g0458800	Os02g0564400	Os03g0774300
	Os08g0440800	Os10g0500500	Os07g0510500				Os03g0624300	Os02g0575500	Os06g0129400
	Os04g0467700	Os10g0508700	Os03g0607200				Os06g0470000	Os02g0588600	Os08g0159500
	Os09g0419200	Os10g0533100	Os01g0282800				Os03g0194900	Os02g0603800	Os06g0188100
	Os02g0760400	Os10g0536000	Os07g0424400				Os05g0158500	Os02g0610700	Os09g0271100
	Os07g0551300	Os10g0564300	Os04g0412200				Os10g0456800	Os02g0631200	Os07g0475900
	Os07g0172900	Os11g0127900	Os01g0734200				Os07g0684800	Os02g0634700	Os03g0275300
	Os08g0411200	Os11g0130200	Os05g0332300				Os06g0202900	Os02g0649700	Os06g0708700
	Os02g0725200	Os11g0150100	Os03g0279400				Os02g0139000	Os02g0704600	Os01g0848900
	Os01g0719700	Os11g0151300	Os02g0232000				Os01g0160800	Os02g0744600	Os01g0116900
	Os03g0311300	Os11g0153800	Os09g0441400				Os08g0526400	Os02g0753800	Os04g0520700
	Os06g0597900	Os11g0168200	Os04g0586200				Os04g0500700	Os02g0756800	Os01g0368900
	Os01g0585300	Os11g0208700	Os02g0736100				Os08g0256000	Os02g0767500	Os05g0541200
	Os04g0685700	Os11g0581900	Os01g0670800				Os01g0716500	Os02g0769100	Os04g0404800
	Os03g0261800	Os11g0602600	Os03g0799700				Os01g0830700	Os02g0771100	Os10g0493600
	Os06g0132400	Os11g0634500	Os01g0134500				Os05g0491200	Os02g0816600	Os06g0678500
	Os05g0388400	Os12g0123100	Os04g0518400				Os03g0564200	Os02g0816900	Os04g0674000
	Os11g0140700	Os12g0124200	Os01g0794400				Os09g0332700	Os02g0822100	Os06g0288100
	Os03g0111300	Os12g0167900	Os09g0367900				Os06g0329900	Os02g0829200	Os03g0138700
	Os02g0122500	Os12g0263000	Os12g0175500				Os02g0639800	Os02g0829600	Os08g0389700
	Os10g0462800	Os12g0406200	Os12g0541500				Os01g0595600	Os03g0100030	Os05g0366600
	Os02g0164900	Os12g0508300	Os01g0752200				Os01g0234900	Os03g0113000	Os07g0619200
	Os05g0567300	Os12g0567700	Os09g0494200				Os04g0175400	Os03g0114400	Os06g0569500
	Os08g0433300	Os12g0569500	Os07g0158300				Os07g0663800	Os03g0116800	Os01g0667600
	Os06g0134800	Os12g0571200	Os12g0170300				Os11g0543100	Os03g0121800	Os01g0720400
	Os02g0103800	Os12g0607100	Os02g0730800				Os06g0670300	Os03g0151900	Os01g0681000
	Os01g0978100	Os01g0102300	Os01g0973400				Os07g0147550	Os03g0159800	Os05g0178300
	Os06g0341300	Os01g0103600	Os10g0579200				Os04g0438600	Os03g0180300	Os09g0484800
	Os04g0663700	Os01g0109750	Os12g0224000				Os02g0118200	Os03g0181800	Os03g0339900
	Os03g0731850	Os01g0132800	Os03g0200500				Os05g0451300	Os03g0185000	Os11g0536000
	Os02g0496500	Os01g0139200	Os07g0510100				Os03g0838100	Os03g0191100	Os01g0881300
	Os01g0120500	Os01g0142800	Os06g0498900				Os08g0118000	Os03g0195300	Os04g0447700
	Os02g0761400	Os01g0148700	Os02g0601300				Os01g0142600	Os03g0197200	Os02g0115700
	Os07g0160400	Os01g0153100	Os07g0191200				Os09g0525400	Os03g0198300	Os03g0251350
	Os06g0176850	Os01g0168400	Os05g0587200				Os08g0535800	Os03g0230500	Os05g0406100
	Os01g0170000	Os01g0178000	Os03g0211600				Os04g0227500	Os03g0249200	Os10g0470900
	Os03g0837800	Os01g0180300	Os03g0850600				Os01g0143900	Os03g0265100	Os07g0659900
	Os02g0702000	Os01g0250900	Os02g0815200				Os05g0438600	Os03g0265800	Os11g0182200
	Os01g0321300	Os01g0251000	Os01g0948400				Os03g0272900	Os03g0283600	Os12g0516000
	Os01g0765400	Os01g0262700	Os06g0308000				Os06g0698748	Os03g0292200	Os01g0206700
	Os07g0657900	Os01g0271500	Os05g0571100				Os06g0608800	Os03g0296800	Os01g0309800
	Os01g0869900	Os01g0271700	Os03g0266800				Os11g0210600	Os03g0308800	Os12g0231000
	Os02g0603800	Os01g0290700	Os01g0227200				Os03g0703200	Os03g0355900	Os04g0223500
	Os01g0938100	Os01g0299400	Os08g0483200				Os04g0619400	Os03g0387800	Os01g0357100
	Os02g0729400	Os01g0306800	Os12g0209000				Os05g0529200	Os03g0413000	Os12g0124000
	Os02g0643500	Os01g0341000	Os11g0707600				Os12g0507000	Os03g0426800	Os04g0657300
	Os03g0129300	Os01g0502700	Os09g0411650				Os05g0339200	Os03g0572900	Os01g0198900
	Os01g0805900	Os01g0507900	Os12g0569300				Os01g0323100	Os03g0583800	Os01g0585300
	Os07g0171100	Os01g0512200	Os01g0559900				Os08g0428200	Os03g0598100	Os05g0217800
	Os06g0554800	Os01g0516600	Os05g0551900				Os09g0272500	Os03g0607500	Os02g0729400
	Os06g0662000	Os01g0564300	Os03g0271100				Os05g0577700	Os03g0639300	Os09g0412700
	Os01g0886900	Os01g0566050	Os09g0553200				Os12g0183100	Os03g0650000	Os01g0905700
	Os02g0666200	Os01g0593200	Os08g0296900				Os02g0777100	Os03g0650200	Os07g0134000
	Os09g0413700	Os01g0602200	Os08g0484800				Os02g0198500	Os03g0673800	Os09g0462700
	Os01g0666600	Os01g0603000	Os08g0500700				Os03g0322500	Os03g0704100	Os03g0206700
	Os03g0131200	Os01g0618400	Os07g0559400				Os02g0766600	Os03g0717900	Os06g0191300
	Os01g0126200	Os01g0650100	Os04g0445700				Os07g0106200	Os03g0729000	Os01g0720500
	Os03g0388100	Os01g0676200	Os01g0268300				Os01g0871200	Os03g0729300	Os03g0844900
	Os11g0528500	Os01g0681700	Os03g0724500				Os03g0313800	Os03g0731850	Os10g0492300
	Os11g0432400	Os01g0688600	Os06g0114000				Os02g0763200	Os03g0744700	Os09g0485800
	Os07g0642100	Os01g0695800	Os09g0272000				Os03g0268300	Os03g0758400	Os03g0773700
	Os06g0638200	Os01g0710000	Os01g0815700				Os02g0193800	Os03g0782200	Os11g0707000
	Os05g0555300	Os01g0723800	Os03g0192700				Os02g0611800	Os03g0788600	Os02g0823100
	Os03g0850800	Os01g0732200	Os04g0610500				Os07g0179400	Os03g0795000	Os09g0536700
	Os02g0129900	Os01g0735500	Os01g0534900				Os02g0221600	Os03g0795100	Os04g0388700
	Os08g0104600	Os01g0739000	Os11g0484500				Os10g0503100	Os03g0796600	Os05g0291700
	Os11g0453900	Os01g0742300	Os07g0191500				Os10g0392400	Os03g0805500	Os02g0240300
	Os03g0729700	Os01g0742400	Os03g0758100				Os02g0755600	Os03g0835100	Os10g0556200
	Os01g0559500	Os01g0745300	Os04g0558700				Os01g0124650	Os03g0837300	Os02g0129800
	Os06g0472000	Os01g0754100	Os03g0110900				Os03g0138000	Os03g0843800	Os11g0127800
	Os12g0626400	Os01g0757700	Os01g0199400				Os03g0856000	Os03g0857400	Os10g0100700
	Os09g0130800	Os01g0763700	Os04g0466600				Os01g0925400	Os04g0233400	Os07g0626800
	Os03g0750700	Os01g0778800	Os01g0558800				Os12g0507300	Os04g0372700	Os04g0692600
	Os10g0496900	Os01g0852200	Os01g0664500				Os09g0468900	Os04g0380300	Os08g0495800
	Os03g0308800	Os01g0872800	Os03g0397700				Os07g0507000	Os04g0403500	Os01g0111100
	Os06g0664200	Os01g0876500	Os03g0146100				Os08g0169800	Os04g0412500	Os03g0145900
	Os10g0181600	Os01g0882500	Os09g0382400				Os05g0536900	Os04g0423600	Os03g0289400
	Os07g0509700	Os01g0888900	Os03g0659300				Os02g0314600	Os04g0458200	Os04g0306750
	Os08g0162100	Os01g0921600	Os04g0692500				Os06g0650900	Os04g0488700	Os01g0123900
	Os04g0481300	Os01g0929100	Os10g0510400				Os01g0602400	Os04g0491700	Os12g0493900
	Os07g0143000	Os01g0939700	Os05g0503000				Os07g0625800	Os04g0495800	Os08g0104600
	Os11g0708500	Os01g0940600	Os01g0662700				Os01g0609900	Os04g0497700	Os04g0652400
	Os06g0646000	Os01g0946200	Os09g0537700				Os12g0484600	Os04g0509100	Os01g0124000
	Os09g0539100	Os01g0950800	Os10g0378300				Os07g0673400	Os04g0537100	Os06g0254300
	Os04g0537800	Os01g0959900	Os05g0349700				Os10g0567800	Os04g0613300	Os05g0568800
	Os04g0403500	Os01g0966200	Os03g0106000				Os10g0558700	Os04g0644600	Os01g0734600
	Os05g0131100	Os01g0971800	Os08g0327400				Os02g0226300	Os04g0665800	Os07g0561500
	Os07g0575800	Os02g0103700	Os04g0409900				Os03g0107600	Os04g0677500	Os03g0851800
	Os01g0730500	Os02g0104700	Os07g0476900				Os01g0303800	Os04g0679900	Os07g0523400
	Os05g0275000	Os02g0117400	Os10g0510000				Os02g0182850	Os04g0683700	Os12g0548300
	Os12g0102500	Os02g0121000	Os12g0406100				Os08g0127100	Os05g0130300	Os04g0445700
	Os05g0382900	Os02g0121600	Os06g0115400				Os10g0113900	Os05g0135900	Os01g0835500
	Os03g0701100	Os02g0122000	Os06g0116400				Os08g0140500	Os05g0137200	Os04g0321800
	Os02g0557600	Os02g0127700	Os10g0548100				Os11g0626700	Os05g0143500	Os02g0110200
	Os11g0692500	Os02g0152900	Os01g0118000				Os02g0769800	Os05g0148700	Os03g0343400
	Os12g0562100	Os02g0160000	Os02g0115600				Os12g0560400	Os05g0161200	Os04g0657500
	Os01g0869800	Os02g0167700	Os01g0905800				Os05g0195101	Os05g0168300	Os06g0641800
	Os08g0464000	Os02g0173100	Os01g0717400				Os06g0158000	Os05g0170950	Os05g0548900
	Os06g0556000	Os02g0175600	Os04g0486600				Os09g0545300	Os05g0182100	Os12g0638700
	Os01g0844300	Os02g0176100	Os11g0119100				Os06g0129100	Os05g0196100	Os01g0922700
	Os11g0621400	Os02g0177500	Os03g0385400				Os01g0175100	Os05g0232200	Os11g0216100
	Os03g0572900	Os02g0180200	Os02g0622500				Os12g0625000	Os05g0280200	Os10g0502400
	Os01g0276900	Os02g0186700	Os09g0555500				Os01g0223700	Os05g0311500	Os03g0171900
	Os06g0308300	Os02g0187100	Os02g0735800				Os03g0836500	Os05g0323800	Os01g0524500
	Os08g0508500	Os02g0189100	Os03g0300400				Os09g0129500	Os05g0358400	Os08g0114100
	Os10g0430200	Os02g0205000	Os03g0136200				Os08g0472800	Os05g0419200	Os03g0172100
	Os04g0434800	Os02g0235600	Os03g0273800				Os04g0573900	Os05g0426000	Os08g0504500
	Os05g0307100	Os02g0251800	Os01g0180800				Os05g0129300	Os05g0429000	Os06g0233000
	Os10g0505900	Os02g0255200	Os02g0794600				Os12g0288400	Os05g0490300	Os03g0686500
	Os05g0122700	Os02g0266100	Os03g0143400				Os05g0474900	Os05g0495300	Os02g0716500
	Os05g0267100	Os02g0273100	Os01g0687300				Os03g0271600	Os05g0512200	Os02g0816100
	Os11g0197400	Os02g0273800	Os07g0107300				Os05g0473500	Os05g0526800	Os01g0829000
	Os03g0806600	Os02g0279800	Os04g0675400				Os03g0124500	Os05g0530500	Os01g0833000
	Os03g0623100	Os02g0465000	Os03g0695500				Os07g0539300	Os05g0543700	Os01g0716400
	Os06g0140900	Os02g0503400	Os05g0502000				Os04g0504000	Os05g0549100	Os01g0235100
	Os11g0533400	Os02g0521700	Os03g0178200				Os10g0456200	Os05g0574700	Os05g0573700
	Os09g0455300	Os02g0524600	Os01g0246400				Os02g0796500	Os05g0585900	Os07g0100300
	Os04g0403701	Os02g0538000	Os02g0817500				Os01g0808100	Os06g0105350	Os03g0699300
	Os07g0436100	Os02g0553500	Os07g0105600				Os06g0716000	Os06g0120200	Os03g0782500
	Os10g0546400	Os02g0565400	Os05g0566800				Os10g0512400	Os06g0155600	Os05g0455700
	Os03g0326500	Os02g0566900	Os02g0167300				Os02g0582100	Os06g0160700	Os08g0152400
	Os05g0410200	Os02g0570400	Os03g0729100				Os01g0865400	Os06g0174300	Os04g0678700
	Os05g0494600	Os02g0572400	Os08g0254500				Os07g0669650	Os06g0185900	Os01g0232000
	Os09g0484800	Os02g0578800	Os02g0501350				Os07g0213500	Os06g0217300	Os03g0713200
	Os04g0271200	Os02g0586500	Os10g0189100				Os08g0343000	Os06g0304600	Os12g0607000
	Os01g0190400	Os02g0592500	Os04g0482300				Os01g0897200	Os06g0523300	Os03g0323200
	Os06g0685700	Os02g0597900	Os05g0198200				Os11g0537400	Os06g0566300	Os07g0548800
	Os10g0343100	Os02g0608550	Os02g0612900				Os01g0178300	Os06g0597900	Os12g0189400
	Os09g0401300	Os02g0623500	Os09g0484200				Os04g0647800	Os06g0600700	Os07g0164200
	Os01g0652300	Os02g0635000	Os02g0782500				Os02g0723300	Os06g0609700	Os04g0401000
	Os01g0915000	Os02g0646200	Os01g0210500				Os05g0439400	Os06g0643800	Os05g0132100
	Os04g0175400	Os02g0677600	Os12g0115700				Os10g0431900	Os06g0694800	Os02g0132500
	Os04g0683700	Os02g0682600	Os10g0397400				Os04g0462500	Os06g0704600	Os04g0306400
	Os03g0157400	Os02g0694800	Os01g0160100				Os11g0186200	Os06g0710300	Os02g0510200
	Os02g0229800	Os02g0717800	Os04g0439100				Os09g0448200	Os06g0724400	Os01g0101200
	Os03g0583900	Os02g0744000	Os02g0669100				Os05g0509500	Os06g0728700	Os03g0736900
	Os10g0565300	Os02g0762100	Os09g0532000				Os08g0104700	Os06g0729000	Os01g0134500
	Os07g0161000	Os02g0766600	Os01g0188100				Os04g0524500	Os07g0103100	Os11g0143200
	Os03g0419100	Os02g0770300	Os05g0267800				Os09g0498400	Os07g0106100	Os03g0351200
	Os03g0242300	Os02g0773500	Os06g0253100				Os02g0191300	Os07g0160400	Os07g0534000
	Os06g0326400	Os02g0793000	Os02g0274900				Os09g0361700	Os07g0162500	Os03g0128800
	Os04g0495400	Os02g0796900	Os08g0525600				Os01g0806101	Os07g0166800	Os07g0509700
	Os01g0862300	Os02g0803200	Os01g0557500				Os02g0136800	Os07g0167100	Os10g0522700
	Os07g0195100	Os02g0804400	Os10g0521400				Os03g0626800	Os07g0185800	Os01g0208700
	Os04g0589800	Os02g0826400	Os08g0196700				Os08g0503200	Os07g0191200	Os12g0569500
	Os01g0769000	Os02g0826500	Os11g0670900				Os03g0762700	Os07g0206700	Os08g0154000
	Os09g0381100	Os02g0831000	Os02g0529900				Os04g0617050	Os07g0227800	Os01g0919900
	Os03g0221600	Os02g0833050	Os10g0462900				Os03g0180100	Os07g0418200	Os10g0466800
	Os07g0108900	Os03g0113100	Os07g0586100				Os03g0184550	Os07g0459400	Os10g0530500
	Os02g0802700	Os03g0117800	Os06g0682900				Os12g0198000	Os07g0546000	Os03g0684700
	Os01g0743500	Os03g0118600	Os02g0758000				Os02g0588700	Os07g0553900	Os12g0515400
	Os05g0373400	Os03g0121700	Os03g0366000				Os01g0823700	Os07g0558300	Os02g0764500
	Os04g0491700	Os03g0135300	Os02g0707900				Os05g0163700	Os07g0558500	Os02g0777800
	Os03g0109300	Os03g0135400	Os04g0372700				Os04g0526800	Os07g0562800	Os01g0618200
	Os10g0577800	Os03g0148700	Os11g0106700				Os02g0533800	Os07g0578200	Os05g0503300
	Os01g0536000	Os03g0152700	Os06g0698300				Os05g0474600	Os07g0588000	Os03g0785200
	Os03g0656500	Os03g0153000	Os03g0132900				Os04g0648200	Os07g0595700	Os05g0113400
	Os06g0475500	Os03g0158300	Os12g0106000				Os11g0226933	Os07g0607800	Os08g0345800
	Os05g0475400	Os03g0168900	Os11g0603200				Os02g0649800	Os07g0642600	Os01g0827400
	Os05g0573200	Os03g0174500	Os04g0576800				Os10g0530400	Os07g0656600	Os07g0123300
	Os01g0783200	Os03g0223301	Os01g0266800				Os10g0345100	Os07g0667000	Os03g0128400
	Os03g0274000	Os03g0239300	Os01g0727500				Os06g0700300	Os07g0671800	Os02g0750400
	Os09g0436400	Os03g0245100	Os04g0684100				Os04g0608600	Os07g0686500	Os07g0162700
	Os12g0479900	Os03g0247000	Os04g0244800				Os04g0188433	Os08g0104300	Os03g0846900
	Os02g0521300	Os03g0248600	Os07g0614300				Os04g0610400	Os08g0109300	Os01g0860800
	Os02g0209100	Os03g0264700	Os01g0511100				Os03g0250000	Os08g0110000	Os10g0181600
	Os01g0805700	Os03g0279900	Os01g0867300				Os07g0635300	Os08g0138500	Os05g0447700
	Os09g0400700	Os03g0282900	Os06g0496800				Os10g0522800	Os08g0138900	Os11g0242800
	Os10g0488800	Os03g0299900	Os02g0526400				Os04g0559400	Os08g0183900	Os02g0593500
	Os05g0178600	Os03g0302500	Os03g0669300				Os04g0679400	Os08g0203300	Os09g0413700
	Os05g0549000	Os03g0305500	Os03g0805100				Os11g0438600	Os08g0241600	Os07g0252800
	Os05g0148700	Os03g0308100	Os02g0244600				Os09g0451400	Os08g0386800	Os06g0731300
	Os09g0379600	Os03g0323600	Os01g0151600				Os02g0201300	Os08g0432500	Os06g0136600
	Os01g0681900	Os03g0323800	Os05g0424000				Os05g0555700	Os08g0433100	Os04g0540200
	Os05g0545000	Os03g0336000	Os11g0275200				Os12g0268000	Os08g0440800	Os03g0336000
	Os07g0549700	Os03g0344900	Os11g0184900				Os06g0153900	Os08g0460600	Os06g0206900
	Os01g0727400	Os03g0347200	Os03g0247900				Os10g0531400	Os08g0482100	Os04g0466100
	Os05g0563900	Os03g0349000	Os01g0760600				Os01g0908700	Os08g0495500	Os08g0485900
	Os01g0654200	Os03g0352800	Os10g0521000				Os09g0397300	Os08g0503700	Os04g0626400
	Os06g0167500	Os03g0363400	Os04g0402500				Os04g0194500	Os08g0532400	Os03g0137600
	Os03g0120100	Os03g0363900	Os12g0209200				Os08g0506700	Os08g0557900	Os08g0102000
	Os07g0637300	Os03g0395000	Os02g0175950				Os12g0508200	Os08g0558200	Os09g0481800
	Os03g0227000	Os03g0411500	Os04g0301700				Os09g0472100	Os09g0133600	Os12g0583500
	Os01g0679900	Os03g0568900	Os11g0195600				Os02g0799600	Os09g0250700	Os02g0704000
	Os12g0233800	Os03g0586900	Os06g0354700				Os01g0753000	Os09g0258000	Os04g0457000
	Os03g0194400	Os03g0603600	Os10g0535600				Os11g0128300	Os09g0296800	Os03g0131900
	Os05g0300700	Os03g0612600	Os03g0231600				Os12g0145400	Os09g0299200	Os05g0508900
	Os03g0241300	Os03g0626200	Os03g0815100				Os03g0777000	Os09g0401200	Os08g0556900
	Os03g0290500	Os03g0640100	Os07g0656200				Os06g0119800	Os09g0402300	Os03g0611200
	Os06g0712300	Os03g0640400	Os04g0605500				Os01g0854000	Os09g0424200	Os01g0975900
	Os01g0172000	Os03g0645100	Os07g0204100				Os01g0750100	Os09g0436900	Os09g0529350
	Os07g0139400	Os03g0651000	Os01g0700000				Os03g0327800	Os09g0438000	Os02g0629200
	Os02g0655600	Os03g0655700	Os01g0246700				Os02g0184000	Os09g0453900	Os11g0171300
	Os08g0113700	Os03g0659200	Os03g0717900				Os03g0305100	Os09g0456200	Os02g0130100
	Os03g0377300	Os03g0670000	Os06g0204400				Os02g0156633	Os09g0484900	Os03g0232600
	Os04g0501700	Os03g0687200	Os04g0610400				Os01g0654100	Os09g0511600	Os07g0683900
	Os10g0486000	Os03g0694700	Os04g0475600				Os01g0817100	Os09g0516600	Os05g0401100
	Os05g0424300	Os03g0694900	Os01g0192300				Os01g0363500	Os09g0524800	Os01g0938100
	Os06g0649500	Os03g0699300	Os01g0916400				Os12g0170800	Os09g0527900	Os04g0459500
	Os02g0789600	Os03g0703200	Os02g0201300				Os06g0291500	Os09g0528200	Os11g0267000
	Os02g0452500	Os03g0708500	Os01g0658900				Os11g0256900	Os09g0530000	Os10g0113000
	Os12g0264500	Os03g0719800	Os08g0385000				Os08g0414700	Os09g0559600	Os03g0567100
	Os04g0497000	Os03g0725000	Os01g0863300				Os09g0110300	Os10g0103800	Os06g0116400
	Os11g0136400	Os03g0733000	Os05g0519400				Os07g0198300	Os10g0112500	Os03g0760700
	Os05g0429000	Os03g0735300	Os04g0640850				Os03g0118200	Os10g0118200	Os07g0469100
	Os04g0542900	Os03g0736400	Os03g0118450				Os06g0535400	Os10g0159800	Os01g0393000
	Os12g0136200	Os03g0747700	Os03g0693400				Os11g0106100	Os10g0205700	Os02g0775600
	Os11g0549900	Os03g0769600	Os04g0679800				Os11g0514400	Os10g0206500	Os07g0196200
	Os01g0927600	Os03g0784800	Os04g0671100				Os05g0507300	Os10g0343100	Os05g0594500
	Os11g0159000	Os03g0804500	Os09g0538800				Os02g0518000	Os10g0362300	Os07g0605400
	Os06g0246500	Os03g0818400	Os07g0176200				Os05g0120700	Os10g0419500	Os04g0119000
	Os03g0351500	Os03g0832300	Os06g0553100				Os10g0550900	Os10g0474100	Os02g0751600
	Os04g0290000	Os03g0836500	Os01g0923600				Os10g0530900	Os10g0503200	Os07g0489800
	Os01g0747300	Os03g0838100	Os05g0595100				Os02g0254600	Os10g0528900	Os11g0528500
	Os09g0309700	Os03g0839300	Os01g0649200				Os04g0605100	Os10g0539700	Os07g0243150
	Os02g0689800	Os03g0845700	Os07g0581000				Os06g0149900	Os10g0563600	Os08g0269700
	Os03g0128100	Os03g0847300	Os11g0134232				Os01g0795200	Os10g0567400	Os06g0102100
	Os12g0503000	Os03g0852600	Os12g0478200				Os01g0681600	Os11g0107400	Os01g0306800
	Os11g0582300	Os03g0853800	Os06g0686400				Os03g0324900	Os11g0137200	Os07g0158300
	Os03g0791500	Os03g0856100	Os03g0818100				Os01g0850700	Os11g0158400	Os02g0744000
	Os04g0541500	Os04g0111500	Os03g0839900				Os01g0665900	Os11g0163800	Os05g0568300
	Os02g0720900	Os04g0113800	Os03g0287100				Os03g0299600	Os11g0191400	Os06g0332800
	Os01g0225600	Os04g0119000	Os01g0305200				Os03g0764000	Os11g0209000	Os05g0480000
	Os02g0720300	Os04g0151800	Os03g0663400				Os01g0786800	Os11g0216000	Os03g0826200
	Os08g0359300	Os04g0307500	Os08g0471950				Os03g0285300	Os11g0216300	Os03g0751400
	Os01g0678500	Os04g0311500	Os04g0630300				Os03g0808900	Os11g0581900	Os12g0534200
	Os01g0882300	Os04g0379600	Os01g0955700				Os01g0328700	Os11g0599500	Os09g0491820
	Os05g0466700	Os04g0380000	Os11g0634200				Os04g0684800	Os11g0603200	Os03g0425000
	Os07g0252000	Os04g0386600	Os07g0169600				Os07g0189700	Os11g0635300	Os04g0534600
	Os10g0455900	Os04g0432500	Os09g0442100				Os06g0573600	Os11g0642800	Os04g0412200
	Os02g0173900	Os04g0457800	Os01g0128300				Os05g0502000	Os11g0670900	Os06g0608700
	Os05g0436400	Os04g0462900	Os08g0458200				Os03g0281500	Os12g0105300	Os02g0192700
	Os08g0323700	Os04g0475500	Os09g0478600				Os07g0500300	Os12g0155200	Os06g0149100
	Os05g0298900	Os04g0503600	Os12g0595000				Os02g0735800	Os12g0169400	Os02g0725200
	Os01g0752500	Os04g0504800	Os02g0313700				Os07g0267300	Os12g0271700	Os12g0564400
	Os03g0278300	Os04g0524500	Os08g0557600				Os06g0145800	Os12g0511000	Os05g0275000
	Os06g0140800	Os04g0544400	Os03g0689300				Os06g0166200	Os12g0613000	Os02g0255700
	Os05g0163400	Os04g0545200	Os06g0326700				Os04g0670700	Os12g0640600	Os01g0719700
	Os01g0229100	Os04g0546300	Os03g0696300				Os03g0395000	Os07g0179300	Os05g0337400
	Os02g0732700	Os04g0577300	Os02g0712400				Os03g0678400	Os01g0114300	Os01g0286600
	Os08g0230300	Os04g0587400	Os06g0316800				Os04g0553000	Os01g0191700	Os04g0422000
	Os06g0617800	Os04g0597000	Os01g0923000				Os01g0209800	Os01g0227200	Os11g0104400
	Os02g0598800	Os04g0601600	Os01g0850100				Os03g0860600	Os01g0350900	Os09g0565200
	Os03g0831200	Os04g0606200	Os05g0561500				Os01g0136000	Os01g0647000	Os03g0376600
	Os12g0448900	Os04g0630400	Os05g0195101				Os03g0247600	Os01g0856900	Os02g0115600
	Os03g0102400	Os04g0637400	Os01g0766200				Os01g0167600	Os01g0860601	Os08g0440900
	Os05g0552500	Os04g0639200	Os02g0181300				Os01g0964900	Os01g0863400	Os11g0521500
	Os11g0545300	Os04g0669500	Os05g0389400				Os02g0612000	Os01g0882300	Os02g0565400
	Os07g0138100	Os04g0671700	Os08g0408500				Os03g0729700	Os01g0917400	Os04g0539000
	Os03g0401100	Os04g0674200	Os02g0266800				Os08g0433300	Os01g0965700	Os07g0510100
	Os01g0498200	Os04g0680700	Os01g0256500				Os02g0639100	Os01g0971100	Os08g0323400
	Os03g0160000	Os05g0113500	Os02g0140400				Os06g0264700	Os02g0149800	Os01g0618400
	Os09g0516300	Os05g0129000	Os03g0743500				Os06g0708832	Os02g0255500	Os02g0117600
	Os03g0860900	Os05g0133100	Os05g0473500				Os03g0140700	Os02g0281000	Os09g0439500
	Os09g0393200	Os05g0186000	Os03g0244200				Os06g0699500	Os02g0300700	Os05g0490900
	Os02g0787100	Os05g0198700	Os04g0618500				Os03g0239300	Os02g0488600	Os12g0115700
	Os07g0147550	Os05g0244600	Os04g0464200				Os04g0638700	Os02g0539100	Os05g0101400
	Os01g0254100	Os05g0314100	Os03g0778000				Os03g0821100	Os02g0589000	Os08g0553800
	Os03g0174900	Os05g0318700	Os04g0513400				Os01g0899200	Os02g0693000	Os02g0749800
	Os01g0900800	Os05g0345500	Os11g0133700				Os06g0306600	Os02g0771700	Os03g0721300
	Os04g0433200	Os05g0355500	Os11g0160100				Os02g0581900	Os02g0819500	Os02g0608900
	Os05g0223000	Os05g0369900	Os09g0453400				Os05g0103300	Os03g0149300	Os01g0958100
	Os05g0108100	Os05g0378800	Os02g0488600				Os03g0232500	Os03g0156700	Os02g0731600
	Os05g0557200	Os05g0387200	Os02g0129700				Os12g0580400	Os03g0161200	Os09g0338500
	Os07g0264900	Os05g0417600	Os09g0437500				Os01g0268900	Os03g0223000	Os08g0562800
	Os04g0398800	Os05g0420200	Os08g0478700				Os11g0708500	Os03g0265600	Os08g0167500
	Os11g0213900	Os05g0426200	Os01g0699400				Os03g0320000	Os03g0316900	Os06g0607100
	Os10g0524700	Os05g0430400	Os05g0142000				Os01g0684900	Os03g0424600	Os05g0186000
	Os02g0629000	Os05g0459900	Os07g0213500				Os03g0767700	Os03g0689100	Os01g0102600
	Os01g0786900	Os05g0467300	Os03g0125100				Os02g0102200	Os03g0738400	Os03g0656900
	Os01g0698100	Os05g0488500	Os07g0589000				Os05g0430800	Os03g0821250	Os04g0577800
	Os03g0283800	Os05g0490800	Os10g0457600				Os09g0487700	Os04g0447800	Os02g0794400
	Os09g0470900	Os05g0500400	Os05g0556000				Os01g0866500	Os04g0462300	Os05g0292800
	Os06g0135000	Os05g0528900	Os03g0390200				Os06g0729800	Os04g0502800	Os06g0351500
	Os03g0686300	Os05g0541900	Os10g0564500				Os12g0555400	Os04g0531750	Os02g0285800
	Os12g0540700	Os05g0548100	Os11g0210300				Os01g0252600	Os04g0567700	Os03g0736400
	Os06g0320100	Os05g0558900	Os03g0835400				Os01g0742000	Os04g0628900	Os03g0244000
	Os07g0620300	Os05g0589600	Os03g0808300				Os02g0690000	Os05g0119700	Os07g0513000
	Os02g0162700	Os05g0594500	Os05g0437700				Os02g0705000	Os05g0134000	Os03g0811100
	Os04g0555300	Os06g0102600	Os11g0242100				Os02g0570400	Os05g0137300	Os01g0678600
	Os10g0382300	Os06g0107700	Os04g0653200				Os09g0277800	Os05g0357200	Os01g0873100
	Os03g0103800	Os06g0111400	Os12g0632700				Os05g0103400	Os05g0401500	Os02g0822600
	Os03g0146600	Os06g0112200	Os06g0168500				Os08g0506500	Os05g0533500	Os03g0452300
	Os03g0160200	Os06g0145800	Os09g0279100				Os07g0243200	Os05g0534400	Os10g0512500
	Os06g0152000	Os06g0147800	Os01g0649900				Os04g0644400	Os05g0571000	Os07g0212200
	Os07g0688300	Os06g0188800	Os08g0345700				Os02g0285300	Os06g0213400	Os01g0265100
	Os11g0213700	Os06g0283400	Os12g0597500				Os06g0671800	Os06g0214800	Os07g0510500
	Os06g0682800	Os06g0294600	Os06g0623600				Os03g0279950	Os06g0256500	Os06g0342750
	Os07g0599700	Os06g0298200	Os01g0922600				Os09g0541000	Os06g0610800	Os06g0137600
	Os03g0336700	Os06g0316000	Os08g0369300				Os05g0217000	Os06g0634300	Os03g0293000
	Os11g0637501	Os06g0319800	Os01g0833400				Os02g0264800	Os06g0680500	Os03g0679700
	Os03g0295700	Os06g0550000	Os03g0116300				Os03g0286500	Os06g0690700	Os06g0664200
	Os03g0764300	Os06g0555400	Os05g0125500				Os03g0799700	Os06g0703900	Os08g0332700
	Os03g0288600	Os06g0625500	Os07g0147900				Os08g0535200	Os07g0486700	Os03g0781000
	Os07g0599500	Os06g0659500	Os05g0316200				Os06g0636700	Os07g0489300	Os04g0448800
	Os03g0349600	Os06g0697400	Os11g0199700				Os05g0499300	Os08g0490100	Os02g0189000
	Os01g0695300	Os06g0699200	Os07g0684800				Os10g0536700	Os09g0488700	Os06g0264200
	Os12g0460800	Os06g0708500	Os01g0644000				Os05g0519600	Os09g0491756	Os11g0153700
	Os01g0532200	Os07g0112800	Os08g0200600				Os01g0224200	Os09g0553700	Os12g0438000
	Os01g0841500	Os07g0143600	Os10g0490800				Os05g0404000	Os09g0554300	Os02g0208500
	Os01g0390400	Os07g0163500	Os05g0477900				Os01g0622300	Os10g0138100	Os08g0118900
	Os01g0872500	Os07g0168000	Os12g0290100				Os04g0611200	Os10g0206800	Os03g0692700
	Os03g0402800	Os07g0172500	Os04g0674400				Os05g0190500	Os10g0499600	Os01g0862200
	Os04g0281900	Os07g0184800	Os08g0484600				Os03g0152700	Os10g0519300	Os01g0901900
	Os06g0174300	Os07g0192300	Os02g0523500				Os05g0587200	Os10g0560400	Os06g0115400
	Os08g0288000	Os07g0209000	Os03g0327800				Os06g0367100	Os10g0561400	Os03g0209600
	Os03g0219200	Os07g0246200	Os01g0270100				Os06g0332600	Os11g0181500	Os01g0866400
	Os08g0473900	Os07g0249200	Os07g0685700				Os06g0298200	Os12g0114100	Os09g0279500
	Os08g0249000	Os07g0252800	Os09g0327550				Os11g0425300	Os01g0138500	Os12g0533700
	Os11g0498600	Os07g0258700	Os11g0240600				Os06g0638700	Os01g0818000	Os06g0647100
	Os03g0305400	Os07g0415200	Os11g0158400				Os02g0793100	Os01g0826000	Os04g0691500
	Os11g0451700	Os07g0420700	Os02g0102900				Os01g0874800	Os01g0933500	Os01g0973400
	Os06g0127100	Os07g0469600	Os05g0497300				Os06g0217900	Os04g0444900	Os04g0602100
	Os03g0133100	Os07g0485400	Os03g0180300				Os02g0833050	Os04g0574700	Os06g0232600
	Os06g0110200	Os07g0516200	Os04g0673000				Os01g0152300	Os04g0581100	Os02g0788500
	Os04g0301500	Os07g0530700	Os09g0572400				Os03g0594700	Os04g0623300	Os03g0704000
	Os10g0542400	Os07g0537000	Os07g0613000				Os05g0361900	Os05g0102800	Os05g0419000
	Os01g0795832	Os07g0562900	Os04g0613400				Os01g0176500	Os05g0136200	Os02g0307800
	Os03g0241900	Os07g0570700	Os03g0214200				Os05g0430700	Os05g0267800	Os02g0788800
	Os02g0527300	Os07g0608100	Os12g0476200				Os02g0833400	Os05g0408200	Os06g0217600
	Os08g0327700	Os07g0608700	Os01g0110400				Os06g0150400	Os06g0140900	Os01g0805300
	Os06g0650900	Os07g0623200	Os02g0166600				Os10g0579500	Os06g0216700	Os05g0241200
	Os10g0391400	Os07g0633800	Os11g0525200				Os10g0472900	Os07g0232800	Os12g0292400
	Os01g0916000	Os07g0659100	Os01g0166100				Os06g0119600	Os07g0543300	Os03g0356300
	Os12g0567800	Os07g0661300	Os01g0269000				Os03g0231650	Os07g0605200	Os07g0607200
	Os03g0820300	Os07g0669200	Os02g0274100				Os06g0196600	Os07g0613500	Os01g0959900
	Os03g0379300	Os07g0677400	Os10g0406300				Os02g0175400	Os07g0633100	Os09g0321500
	Os03g0322900	Os07g0687200	Os02g0753800				Os02g0829100	Os07g0666600	Os03g0121700
	Os10g0191300	Os08g0102000	Os02g0101000				Os02g0623500	Os08g0387450	Os01g0141600
	Os02g0733900	Os08g0113200	Os03g0141200				Os01g0971800	Os08g0554400	Os02g0168800
	Os11g0211800	Os08g0117100	Os12g0630200				Os03g0166000	Os09g0375600	Os03g0781400
	Os01g0226700	Os08g0127600	Os09g0491740				Os09g0482680	Os10g0473400	Os09g0531100
	Os02g0611200	Os08g0128300	Os08g0544900				Os07g0568900	Os10g0578800	Os03g0105600
	Os01g0974200	Os08g0133600	Os05g0573300				Os01g0969100	Os11g0117400	Os02g0259600
	Os03g0258200	Os08g0154000	Os02g0719100				Os03g0758500	Os11g0289700	Os03g0851700
	Os12g0515800	Os08g0177700	Os01g0254200				Os09g0501700	Os12g0420400	Os04g0591000
	Os07g0429700	Os08g0198700	Os11g0194900				Os04g0337500	Os12g0638200	Os08g0379400
	Os01g0149800	Os08g0206600	Os03g0265300				Os02g0617700	Os02g0280700	Os05g0571100
	Os03g0761100	Os08g0246800	Os03g0582200				Os06g0319800	Os04g0602300	Os01g0705300
	Os10g0533500	Os08g0318400	Os07g0503300				Os08g0191200	Os04g0691900	Os03g0769600
	Os10g0177200	Os08g0323600	Os03g0388500				Os10g0447900	Os05g0105600	Os03g0370500
	Os01g0295700	Os08g0342400	Os03g0190900				Os07g0182900	Os08g0374000	Os06g0564500
	Os02g0818000	Os08g0345400	Os04g0671200				Os05g0368300	Os09g0537700	Os03g0843400
	Os05g0247800	Os08g0359100	Os09g0464000				Os02g0816200	Os01g0109300	Os01g0692300
	Os07g0559700	Os08g0378900	Os08g0395300				Os03g0856300	Os01g0900800	Os05g0348100
	Os01g0557100	Os08g0386300	Os06g0127500				Os03g0245100	Os02g0728300	Os06g0683200
	Os05g0542200	Os08g0451200	Os12g0623600				Os11g0549695	Os03g0680800	Os02g0328300
	Os06g0498800	Os08g0472600	Os01g0826000				Os06g0266800	Os04g0387900	Os05g0227100
	Os03g0723700	Os08g0503200	Os03g0724100				Os12g0616400	Os05g0119000	Os01g0237100
	Os03g0808900	Os08g0504400	Os04g0500700				Os07g0475800	Os05g0397800	Os03g0271500
	Os10g0401000	Os08g0505300	Os03g0726500				Os08g0487800	Os06g0360300	Os05g0430400
	Os01g0124100	Os08g0512400	Os01g0268100				Os09g0474300	Os06g0648500	Os05g0390100
	Os05g0476700	Os08g0513300	Os04g0106300				Os01g0814100	Os08g0110400	Os11g0302500
	Os05g0381400	Os08g0517200	Os06g0727200				Os09g0426800	Os09g0497600	Os11g0621400
	Os09g0341600	Os08g0526400	Os08g0258200				Os03g0296300	Os11g0523800	Os01g0892600
	Os03g0775600	Os08g0531200	Os01g0191700				Os03g0118600	Os11g0524300	Os03g0311300
	Os01g0794500	Os08g0532200	Os02g0734900				Os03g0647500	Os01g0167500	Os02g0125700
	Os08g0474000	Os08g0535400	Os09g0252100				Os03g0569900	Os01g0186200	Os10g0502000
	Os04g0485800	Os08g0545000	Os03g0146000				Os07g0490300	Os01g0695200	Os05g0565400
	Os01g0956200	Os09g0293400	Os03g0565600				Os03g0844600	Os01g0697100	Os04g0538100
	Os01g0719100	Os09g0378300	Os01g0550300				Os05g0556900	Os01g0731000	Os01g0574600
	Os01g0926800	Os09g0380200	Os03g0367900				Os11g0153400	Os01g0871300	Os03g0337600
	Os05g0474600	Os09g0402100	Os12g0268000				Os03g0587200	Os02g0473200	Os01g0889800
	Os05g0349800	Os09g0411700	Os07g0655900				Os08g0101100	Os03g0252100	Os07g0467200
	Os01g0855600	Os09g0446800	Os09g0556400				Os05g0579800	Os03g0730400	Os05g0429500
	Os02g0799600	Os09g0448200	Os02g0771600				Os11g0220700	Os05g0112800	Os08g0345400
	Os01g0934100	Os09g0467100	Os09g0442600				Os04g0665400	Os05g0136900	Os04g0615000
	Os01g0693400	Os09g0485900	Os01g0908700				Os09g0497700	Os05g0181250	Os01g0798500
	Os08g0128200	Os09g0501200	Os05g0405900				Os06g0316800	Os05g0499400	Os03g0122200
	Os02g0671100	Os09g0509000	Os01g0135700				Os11g0120200	Os06g0108900	Os06g0245800
	Os10g0207400	Os09g0513000	Os06g0329300				Os01g0166800	Os06g0115300	Os08g0318400
	Os08g0189600	Os09g0515400	Os01g0884300				Os01g0258600	Os06g0687800	Os01g0284700
	Os03g0741100	Os09g0529350	Os01g0925700				Os02g0817600	Os07g0100800	Os03g0109700
	Os03g0168100	Os09g0541700	Os03g0859800				Os03g0288900	Os07g0288700	Os08g0547900
	Os01g0534800	Os09g0557400	Os03g0265600				Os02g0103900	Os08g0170800	Os04g0690800
	Os11g0112000	Os09g0573200	Os08g0289000				Os01g0898400	Os08g0199400	Os07g0570700
	Os04g0435500	Os10g0101000	Os05g0525900				Os07g0636000	Os11g0218000	Os11g0456100
	Os05g0489900	Os10g0111300	Os03g0243100				Os01g0723200	Os11g0586300	Os01g0940600
	Os03g0152000	Os10g0142100	Os05g0421600				Os07g0510400	Os06g0278000	Os12g0616900
	Os01g0570800	Os10g0154000	Os03g0356414				Os03g0200500	Os09g0465500	Os03g0141000
	Os07g0561300	Os10g0167300	Os04g0433600				Os10g0150300	Os01g0719100	Os09g0414600
	Os08g0482600	Os10g0180800	Os03g0136500				Os02g0797400	Os01g0830500	Os02g0834700
	Os07g0186000	Os10g0196000	Os03g0170400				Os04g0534400	Os02g0564000	Os02g0606200
	Os02g0706900	Os10g0369000	Os06g0609450				Os02g0662100	Os02g0798600	Os04g0610500
	Os02g0475300	Os10g0393100	Os08g0532800				Os03g0255200	Os08g0476300	Os12g0507500
	Os02g0506600	Os10g0395200	Os02g0191700				Os11g0174000	Os01g0102900	Os03g0685000
	Os07g0680600	Os10g0405100	Os02g0227200				Os12g0163200	Os01g0104400	Os01g0271400
	Os01g0729900	Os10g0444700	Os02g0592400				Os02g0651500	Os01g0110800	Os01g0712600
	Os02g0777800	Os10g0460900	Os02g0814000				Os03g0201200	Os01g0117900	Os02g0157700
	Os01g0159300	Os10g0462600	Os05g0494500				Os05g0556700	Os01g0174100	Os10g0508700
	Os01g0878300	Os10g0476000	Os03g0127000				Os01g0739700	Os01g0190000	Os08g0242700
	Os02g0703600	Os10g0483000	Os06g0710300				Os12g0613500	Os01g0197400	Os12g0182200
	Os02g0314600	Os10g0508400	Os04g0623300				Os02g0308800	Os01g0202500	Os06g0705100
	Os05g0361700	Os10g0511400	Os11g0543100				Os01g0931200	Os01g0220700	Os01g0757700
	Os07g0529800	Os10g0529800	Os06g0712200				Os07g0270900	Os01g0221500	Os01g0151200
	Os05g0344400	Os10g0536500	Os03g0431600				Os07g0207400	Os01g0227800	Os07g0247100
	Os03g0271600	Os10g0555200	Os05g0392700				Os10g0566700	Os01g0255000	Os05g0460600
	Os03g0324200	Os10g0564800	Os05g0287800				Os10g0502100	Os01g0295900	Os03g0773000
	Os03g0233900	Os10g0565000	Os05g0494200				Os03g0247000	Os01g0537250	Os03g0178200
	Os03g0828300	Os10g0580800	Os03g0270700				Os01g0201600	Os01g0571100	Os09g0382400
	Os07g0486500	Os11g0102500	Os01g0920100				Os12g0528000	Os01g0622600	Os02g0739000
	Os08g0478000	Os11g0108932	Os03g0161500				Os03g0647800	Os01g0629750	Os08g0162600
	Os06g0669700	Os11g0110100	Os01g0796400				Os10g0445600	Os01g0648700	Os04g0635700
	Os03g0334200	Os11g0136701	Os01g0867600				Os10g0477100	Os01g0682500	Os02g0537700
	Os08g0472800	Os11g0139800	Os03g0170900				Os01g0770000	Os01g0702900	Os01g0894700
	Os04g0609600	Os11g0140400	Os01g0661500				Os02g0196300	Os01g0704700	Os07g0693800
	Os01g0656200	Os11g0142500	Os02g0306401				Os03g0339300	Os01g0717400	Os01g0662300
	Os09g0416800	Os11g0153600	Os01g0840100				Os03g0780800	Os01g0747800	Os01g0358300
	Os02g0712700	Os11g0220800	Os01g0851100				Os03g0299900	Os01g0763200	Os04g0467700
	Os02g0770800	Os11g0237700	Os02g0518100				Os05g0370600	Os01g0764500	Os02g0760200
	Os08g0497600	Os11g0240900	Os02g0763200				Os05g0135500	Os01g0767000	Os06g0140700
	Os07g0530600	Os11g0544000	Os10g0390500				Os01g0375000	Os01g0767900	Os03g0284400
	Os01g0780500	Os11g0544800	Os03g0146400				Os07g0603900	Os01g0770500	Os12g0438600
	Os03g0795900	Os11g0638000	Os05g0171900				Os07g0636800	Os01g0801901	Os07g0300900
	Os04g0306400	Os11g0678000	Os06g0127000				Os03g0363400	Os01g0822800	Os02g0515000
	Os01g0833150	Os12g0193800	Os01g0214200				Os12g0617000	Os01g0893400	Os08g0557100
	Os04g0597800	Os12g0210300	Os10g0362300				Os06g0726800	Os01g0936800	Os03g0579000
	Os11g0655800	Os12g0225100	Os06g0643900				Os03g0646100	Os01g0966700	Os08g0248800
	Os03g0154000	Os12g0233300	Os08g0498100				Os07g0180900	Os02g0101500	Os02g0726600
	Os01g0813400	Os12g0235800	Os05g0170200				Os08g0422600	Os02g0109200	Os04g0461100
	Os12g0477400	Os12g0288400	Os03g0767900				Os01g0262700	Os02g0128200	Os08g0382400
	Os01g0238500	Os12g0409000	Os05g0320700				Os01g0754000	Os02g0219900	Os11g0550800
	Os03g0760800	Os12g0443700	Os12g0265100				Os02g0495900	Os02g0220400	Os11g0592800
	Os05g0110800	Os12g0468300	Os06g0563000				Os11g0116000	Os02g0224900	Os03g0827700
	Os02g0601100	Os12g0481200	Os01g0262500				Os03g0738000	Os02g0233300	Os05g0393400
	Os08g0189100	Os12g0482700	Os09g0110300				Os12g0533400	Os02g0258900	Os01g0805000
	Os01g0881500	Os12g0507500	Os09g0440300				Os06g0498900	Os02g0260400	Os02g0728100
	Os06g0643300	Os12g0540900	Os04g0280200				Os05g0543100	Os02g0316800	Os02g0698000
	Os10g0522400	Os12g0563200	Os07g0678600				Os01g0969000	Os02g0318450	Os05g0568900
	Os03g0788500	Os12g0583900	Os09g0572900				Os03g0818250	Os02g0503100	Os03g0196800
	Os02g0670900	Os12g0584200	Os11g0210500				Os02g0118000	Os02g0507400	Os01g0510600
	Os04g0178400	Os12g0594600	Os05g0495300				Os02g0767900	Os02g0519900	Os02g0754300
	Os12g0442800	Os12g0608600	Os07g0195400				Os06g0136800	Os02g0533300	Os07g0572900
	Os06g0109500	Os12g0634000	Os02g0481700				Os10g0407100	Os02g0573200	Os09g0367900
	Os03g0598100	Os01g0153300	Os06g0603000				Os02g0258200	Os02g0594900	Os02g0731700
	Os08g0138900	Os01g0250600	Os06g0354500				Os11g0538900	Os02g0595100	Os09g0505300
	Os01g0513400	Os01g0360200	Os03g0161200				Os07g0205500	Os02g0617600	Os01g0618800
	Os09g0274900	Os01g0559100	Os04g0373400				Os01g0232300	Os02g0622100	Os07g0163500
	Os03g0786000	Os01g0570700	Os03g0448600				Os01g0818300	Os02g0647900	Os03g0769100
	Os07g0124900	Os01g0681000	Os11g0557300				Os09g0556300	Os02g0651300	Os08g0254500
	Os03g0161800	Os01g0776600	Os01g0695100				Os11g0124900	Os02g0657700	Os03g0115500
	Os10g0453900	Os01g0782200	Os02g0139100				Os03g0297100	Os02g0661100	Os01g0495900
	Os04g0194500	Os01g0818600	Os05g0163700				Os06g0275500	Os02g0703600	Os10g0533100
	Os01g0226400	Os01g0872100	Os03g0358100				Os11g0151300	Os02g0707100	Os01g0674700
	Os06g0171900	Os01g0872700	Os06g0147000				Os05g0436100	Os02g0780700	Os11g0202300
	Os08g0518800	Os01g0878900	Os04g0137500				Os05g0152201	Os02g0795300	Os06g0107700
	Os02g0790500	Os02g0126700	Os05g0524100				Os02g0776900	Os02g0818000	Os01g0662700
	Os06g0697000	Os02g0129300	Os07g0599600				Os07g0468100	Os02g0826200	Os01g0841800
	Os02g0513000	Os02g0515600	Os06g0683400				Os11g0178800	Os03g0117100	Os11g0242400
	Os02g0227100	Os02g0542400	Os03g0807900				Os03g0174600	Os03g0122000	Os02g0805800
	Os09g0504700	Os02g0664300	Os03g0194100				Os07g0222300	Os03g0128700	Os05g0513100
	Os04g0535600	Os03g0107800	Os03g0274300				Os08g0254900	Os03g0169900	Os10g0100300
	Os02g0759400	Os03g0115100	Os01g0128200				Os02g0689700	Os03g0192900	Os03g0320900
	Os08g0398400	Os03g0137300	Os03g0314800				Os11g0153600	Os03g0221700	Os06g0694400
	Os01g0788400	Os03g0192900	Os07g0150100				Os05g0232700	Os03g0241100	Os05g0518600
	Os01g0640700	Os03g0207300	Os04g0460300				Os03g0622600	Os03g0268000	Os04g0645100
	Os10g0391200	Os03g0249300	Os04g0543900				Os06g0218600	Os03g0340900	Os04g0602400
	Os03g0160100	Os03g0284900	Os03g0129400				Os12g0634800	Os03g0342900	Os03g0659200
	Os05g0176700	Os03g0307100	Os12g0586100				Os05g0516800	Os03g0370000	Os03g0307400
	Os03g0232400	Os03g0401300	Os03g0272900				Os02g0284800	Os03g0371300	Os11g0638000
	Os01g0819000	Os03g0412800	Os03g0238300				Os03g0329200	Os03g0412800	Os05g0575300
	Os11g0145400	Os03g0582000	Os04g0611700				Os06g0316000	Os03g0423850	Os07g0691200
	Os01g0726700	Os03g0617900	Os09g0491756				Os11g0311300	Os03g0427000	Os07g0601000
	Os05g0209600	Os03g0781700	Os03g0136900				Os01g0195200	Os03g0609500	Os03g0213100
	Os01g0143900	Os03g0794700	Os06g0700500				Os04g0619300	Os03g0634000	Os06g0571800
	Os04g0463700	Os03g0816900	Os12g0437800				Os02g0699700	Os03g0654800	Os03g0117800
	Os01g0695200	Os03g0819100	Os11g0644800				Os01g0635400	Os03g0681000	Os03g0190100
	Os09g0554200	Os03g0832900	Os06g0143100				Os03g0352300	Os03g0717700	Os09g0279400
	Os07g0287400	Os04g0174800	Os01g0955100				Os01g0505700	Os03g0737000	Os01g0142100
	Os01g0966100	Os04g0454600	Os05g0324700				Os11g0484300	Os03g0743900	Os02g0567100
	Os01g0582600	Os04g0492400	Os10g0542900				Os09g0571400	Os03g0751100	Os11g0530600
	Os05g0215700	Os04g0497600	Os01g0660200				Os02g0668400	Os03g0784500	Os09g0266000
	Os09g0518500	Os04g0525900	Os03g0181100				Os05g0199500	Os03g0787600	Os04g0640500
	Os05g0543700	Os04g0563801	Os12g0147200				Os07g0507200	Os03g0789200	Os08g0359200
	Os05g0495900	Os04g0596300	Os01g0864500				Os10g0466200	Os03g0816900	Os01g0732200
	Os04g0530500	Os04g0601400	Os03g0723400				Os02g0593400	Os03g0856500	Os06g0103600
	Os02g0152400	Os04g0655100	Os12g0570700				Os10g0412600	Os04g0340800	Os07g0689600
	Os03g0794000	Os04g0676700	Os11g0126900				Os12g0279600	Os04g0397500	Os01g0755500
	Os01g0934000	Os04g0677033	Os09g0133600				Os01g0583200	Os04g0417800	Os08g0483200
	Os09g0369000	Os05g0129100	Os01g0186900				Os01g0367900	Os04g0463100	Os01g0702000
	Os08g0448100	Os05g0147500	Os03g0610400				Os03g0297400	Os04g0463600	Os01g0769700
	Os01g0328600	Os05g0176000	Os02g0209300				Os03g0108600	Os04g0490500	Os06g0601000
	Os02g0644500	Os05g0404000	Os02g0543000				Os01g0367100	Os04g0490600	Os03g0718100
	Os01g0658400	Os05g0447700	Os03g0787000				Os10g0475000	Os04g0502900	Os12g0175500
	Os01g0624500	Os05g0597100	Os05g0119200				Os09g0423600	Os04g0534300	Os08g0515800
	Os05g0594100	Os06g0116600	Os12g0555000				Os07g0200000	Os04g0549600	Os01g0693900
	Os05g0516700	Os06g0179000	Os09g0571200				Os04g0394300	Os04g0561500	Os02g0179100
	Os06g0128300	Os06g0183700	Os03g0230300				Os12g0171200	Os04g0563801	Os01g0966200
	Os01g0866100	Os06g0184900	Os07g0516400				Os04g0682800	Os04g0590900	Os08g0163400
	Os10g0447100	Os06g0274200	Os07g0687900				Os03g0411500	Os04g0598900	Os02g0678400
	Os04g0448900	Os06g0645400	Os02g0533800				Os03g0350100	Os04g0601600	Os06g0151900
	Os04g0180400	Os07g0113200	Os11g0186200				Os02g0805200	Os04g0610800	Os07g0656700
	Os05g0496000	Os07g0240300	Os01g0134700				Os01g0840700	Os04g0625000	Os08g0512500
	Os07g0606900	Os07g0467600	Os01g0623500				Os03g0832800	Os04g0627000	Os01g0376700
	Os06g0694800	Os07g0596600	Os02g0226300				Os07g0670600	Os04g0658300	Os09g0433800
	Os11g0210600	Os07g0608900	Os04g0401700				Os04g0480400	Os04g0685800	Os06g0593800
	Os01g0385400	Os07g0616500	Os02g0774200				Os03g0135600	Os04g0692300	Os01g0687300
	Os01g0667900	Os07g0619800	Os04g0679400				Os10g0577700	Os05g0107900	Os08g0546700
	Os03g0762400	Os08g0190200	Os01g0595600				Os05g0333500	Os05g0108000	Os04g0601800
	Os12g0135800	Os08g0203600	Os03g0107700				Os07g0154800	Os05g0128100	Os12g0292900
	Os11g0234200	Os08g0266600	Os07g0154100				Os06g0128500	Os05g0198400	Os06g0308000
	Os05g0425700	Os08g0410500	Os06g0493100				Os02g0804400	Os05g0344200	Os04g0464800
	Os01g0910900	Os08g0463900	Os11g0115400				Os01g0868300	Os05g0374200	Os09g0570400
	Os07g0655300	Os08g0500000	Os08g0425800				Os11g0312220	Os05g0380300	Os03g0211600
	Os02g0526500	Os08g0509200	Os03g0180900				Os10g0571300	Os05g0419500	Os03g0736600
	Os03g0764100	Os08g0556200	Os02g0221600				Os03g0249400	Os05g0445100	Os02g0555600
	Os09g0394700	Os09g0397300	Os02g0327000				Os02g0130000	Os05g0517200	Os06g0104000
	Os03g0159600	Os09g0448900	Os06g0133500				Os03g0852500	Os05g0517500	Os08g0230200
	Os03g0250000	Os10g0437200	Os08g0104700				Os11g0105400	Os06g0102600	Os04g0514400
	Os01g0930200	Os10g0466300	Os09g0482800				Os03g0735100	Os06g0142600	Os09g0446800
	Os08g0480100	Os10g0489200	Os07g0448100				Os01g0103000	Os06g0147100	Os02g0695600
	Os02g0161900	Os10g0522000	Os03g0319000				Os12g0481100	Os06g0176850	Os02g0798200
	Os04g0624000	Os11g0140600	Os01g0848900				Os01g0312800	Os06g0225300	Os12g0170300
	Os03g0744600	Os12g0150100	Os11g0592200				Os06g0168600	Os06g0270900	Os06g0114000
	Os06g0696600	Os12g0236900	Os01g0369900				Os04g0201200	Os06g0283300	Os03g0618300
	Os05g0179800	Os12g0577800	Os04g0521100				Os02g0104700	Os06g0303400	Os02g0320300
	Os07g0422100	Os12g0580400	Os02g0682300				Os06g0567900	Os06g0479200	Os03g0219700
	Os04g0450900	Os01g0127300	Os09g0439200				Os01g0211600	Os06g0528600	Os02g0766000
	Os04g0415000	Os01g0220300	Os11g0183900				Os07g0202900	Os06g0656300	Os08g0463900
	Os08g0492500	Os01g0271400	Os04g0414500				Os02g0754650	Os06g0699100	Os05g0110300
	Os02g0824500	Os01g0279800	Os01g0767600				Os02g0699433	Os06g0717200	Os07g0563400
	Os03g0659400	Os01g0367100	Os03g0285800				Os03g0304500	Os07g0102100	Os12g0563200
	Os10g0513300	Os01g0367400	Os01g0865100				Os02g0163400	Os07g0147800	Os11g0433600
	Os05g0128200	Os01g0382700	Os01g0853000				Os03g0349200	Os07g0152900	Os01g0823600
	Os11g0649600	Os01g0560200	Os10g0497700				Os01g0544450	Os07g0160300	Os05g0164100
	Os03g0292100	Os01g0696800	Os07g0622000				Os01g0238800	Os07g0188233	Os03g0852400
	Os04g0441800	Os01g0753200	Os06g0503400				Os09g0437900	Os07g0432800	Os12g0541500
	Os06g0274800	Os01g0775200	Os01g0121600				Os01g0588800	Os07g0436100	Os01g0743400
	Os01g0750100	Os01g0841000	Os04g0677300				Os04g0508200	Os07g0484800	Os10g0460900
	Os10g0519300	Os01g0847800	Os12g0510750				Os03g0128300	Os07g0530700	Os11g0116400
	Os10g0510500	Os01g0962600	Os06g0239200				Os04g0495400	Os07g0576000	Os01g0199900
	Os05g0134200	Os02g0158400	Os01g0716500				Os04g0105700	Os07g0583200	Os01g0747700
	Os07g0634400	Os02g0165000	Os04g0619400				Os05g0176500	Os07g0623200	Os03g0765900
	Os09g0528800	Os02g0291500	Os03g0790500				Os03g0756300	Os07g0659300	Os04g0513000
	Os03g0762300	Os02g0579800	Os01g0976300				Os10g0418000	Os07g0662800	Os02g0169900
	Os06g0635200	Os02g0608500	Os03g0145500				Os02g0635800	Os07g0669200	Os04g0649100
	Os01g0291500	Os02g0672600	Os02g0575000				Os01g0232700	Os08g0103900	Os11g0544800
	Os02g0537000	Os02g0686600	Os06g0133400				Os11g0657300	Os08g0107400	Os03g0209500
	Os11g0112800	Os02g0715400	Os02g0817700				Os02g0246300	Os08g0171700	Os08g0117100
	Os01g0167400	Os02g0824400	Os09g0425900				Os05g0148300	Os08g0215300	Os08g0308700
	Os10g0561800	Os03g0110400	Os04g0585000				Os11g0616200	Os08g0422000	Os06g0210000
	Os10g0343200	Os03g0116700	Os09g0569100				Os03g0109500	Os08g0425200	Os01g0184500
	Os11g0703400	Os03g0117000	Os02g0626400				Os02g0756100	Os08g0433350	Os03g0414400
	Os05g0137300	Os03g0163200	Os02g0168100				Os01g0924300	Os08g0508700	Os04g0488600
	Os01g0173900	Os03g0198400	Os03g0340500				Os03g0822300	Os08g0526300	Os04g0403200
	Os02g0821900	Os03g0211900	Os04g0682100				Os03g0344900	Os08g0530400	Os07g0548300
	Os02g0234300	Os03g0235300	Os10g0392400				Os09g0529900	Os09g0365100	Os02g0638300
	Os03g0224200	Os03g0256400	Os08g0550400				Os05g0519500	Os09g0394500	Os02g0225000
	Os04g0668700	Os03g0269100	Os05g0491200				Os07g0415200	Os09g0400000	Os02g0773500
	Os08g0103000	Os03g0280700	Os04g0614600				Os12g0609800	Os09g0413200	Os03g0857500
	Os02g0674700	Os03g0329700	Os01g0220400				Os01g0859200	Os09g0481700	Os04g0691100
	Os07g0545800	Os03g0576700	Os02g0173200				Os01g0530400	Os09g0499000	Os01g0814800
	Os03g0370400	Os03g0586300	Os07g0192000				Os03g0161100	Os09g0522000	Os02g0180200
	Os02g0823000	Os03g0628900	Os10g0491000				Os01g0282800	Os09g0522200	Os02g0588500
	Os07g0622700	Os03g0787100	Os12g0623500				Os11g0139100	Os09g0536400	Os01g0857500
	Os04g0673300	Os03g0833900	Os03g0218400				Os09g0423500	Os10g0112100	Os05g0388500
	Os02g0819500	Os03g0848300	Os09g0332700				Os03g0622300	Os10g0119300	Os08g0538000
	Os01g0261200	Os03g0850000	Os10g0536400				Os10g0170000	Os10g0124100	Os01g0899500
	Os03g0767000	Os04g0117600	Os09g0334500				Os06g0109400	Os10g0140700	Os01g0749200
	Os02g0639800	Os04g0169100	Os02g0740700				Os03g0335500	Os10g0330000	Os04g0303900
	Os01g0905700	Os04g0517300	Os07g0245100				Os03g0143400	Os10g0415800	Os01g0268300
	Os01g0936200	Os04g0527500	Os06g0303800				Os03g0728800	Os10g0462600	Os09g0361400
	Os07g0227600	Os04g0560200	Os06g0317200				Os10g0422200	Os10g0465000	Os03g0686900
	Os02g0644000	Os04g0616300	Os06g0216300				Os04g0680700	Os10g0471700	Os11g0526200
	Os07g0471000	Os04g0641000	Os02g0654700				Os03g0162200	Os10g0485300	Os08g0532200
	Os08g0250900	Os05g0157500	Os08g0455800				Os04g0534100	Os10g0503800	Os07g0520800
	Os08g0536100	Os05g0540000	Os04g0667600				Os02g0198900	Os10g0567300	Os03g0178400
	Os08g0159100	Os06g0109000	Os06g0318600				Os09g0542000	Os11g0153500	Os01g0924000
	Os03g0821300	Os06g0311600	Os04g0339400				Os08g0490900	Os11g0207200	Os01g0869800
	Os03g0198600	Os06g0557100	Os04g0653700				Os06g0236900	Os11g0237700	Os03g0742900
	Os01g0787600	Os06g0567000	Os04g0543500				Os07g0587200	Os11g0450050	Os04g0278900
	Os03g0151900	Os06g0591200	Os01g0839100				Os01g0670800	Os11g0533100	Os03g0633900
	Os03g0342900	Os06g0693400	Os07g0115500				Os01g0966300	Os11g0706100	Os02g0257300
	Os01g0866500	Os06g0699400	Os05g0454500				Os04g0438400	Os12g0169600	Os03g0710600
	Os01g0812200	Os06g0705700	Os11g0684000				Os05g0443800	Os12g0263200	Os05g0551900
	Os05g0539900	Os06g0731300	Os07g0162400				Os03g0339700	Os12g0480100	Os02g0158300
	Os02g0125300	Os07g0189800	Os03g0302000				Os03g0151600	Os12g0538500	Os01g0159200
	Os05g0550000	Os07g0241500	Os02g0649800				Os04g0512400	Os12g0577800	Os01g0188900
	Os02g0269200	Os07g0264100	Os04g0615100				Os09g0135400	Os12g0601800	Os10g0546600
	Os07g0551400	Os07g0277200	Os01g0816100				Os05g0435700	Os12g0604000	Os03g0209000
	Os05g0514300	Os07g0287100	Os08g0112300				Os09g0515400	Os12g0612100	Os01g0321300
	Os06g0182400	Os07g0452700	Os03g0353400				Os03g0728500	Os12g0617400	Os06g0111300
	Os03g0265200	Os07g0507600	Os04g0674000				Os06g0256900	Os01g0130900	Os02g0148000
	Os04g0540900	Os07g0520800	Os08g0482700				Os03g0271200	Os05g0368000	Os03g0828100
	Os02g0182850	Os07g0568500	Os01g0253900				Os04g0348100	Os12g0603700	Os01g0710700
	Os07g0142000	Os07g0588800	Os02g0799000				Os04g0554800	Os01g0132800	Os03g0219900
	Os01g0801200	Os07g0644000	Os02g0641300				Os10g0147400	Os01g0225100	Os01g0238200
	Os01g0971100	Os07g0689300	Os01g0974400				Os02g0674800	Os01g0501700	Os11g0655900
	Os08g0205400	Os08g0101000	Os01g0155000				Os01g0332900	Os02g0151800	Os02g0596000
	Os01g0948500	Os08g0170100	Os07g0225300				Os01g0842500	Os02g0177800	Os08g0172200
	Os12g0174100	Os08g0320000	Os12g0159000				Os04g0661300	Os02g0719800	Os01g0917200
	Os05g0182500	Os08g0344100	Os12g0556200				Os11g0580000	Os02g0770800	Os04g0684500
	Os04g0494100	Os08g0453700	Os06g0729900				Os03g0309300	Os02g0829400	Os03g0731100
	Os05g0168300	Os08g0525700	Os05g0575000				Os01g0738800	Os03g0207300	Os08g0562100
	Os01g0159000	Os09g0361700	Os01g0794800				Os01g0754100	Os03g0213600	Os08g0521800
	Os08g0483100	Os09g0423300	Os03g0183500				Os02g0496900	Os03g0277100	Os08g0431300
	Os05g0122800	Os09g0434900	Os02g0265900				Os01g0300600	Os03g0633100	Os02g0610800
	Os08g0157900	Os09g0443500	Os02g0205500				Os09g0372400	Os03g0699600	Os02g0539600
	Os08g0389700	Os09g0444700	Os10g0500300				Os05g0227700	Os03g0752100	Os03g0713100
	Os07g0617000	Os09g0498100	Os10g0529500				Os07g0662900	Os04g0379400	Os06g0506200
	Os01g0907200	Os09g0533300	Os12g0112000				Os05g0113900	Os04g0503500	Os07g0421800
	Os06g0129400	Os09g0545300	Os01g0609900				Os01g0738000	Os04g0668700	Os08g0292600
	Os09g0321900	Os09g0569400	Os01g0235300				Os08g0475100	Os05g0489000	Os04g0692200
	Os02g0657700	Os10g0406800	Os10g0555100				Os11g0568600	Os05g0491500	Os12g0443500
	Os02g0758200	Os10g0464100	Os01g0100900				Os06g0132300	Os06g0238300	Os07g0171100
	Os02g0150900	Os10g0523100	Os07g0673200				Os03g0854200	Os06g0679800	Os05g0404400
	Os05g0311500	Os11g0132700	Os04g0452000				Os02g0171100	Os07g0180700	Os05g0571400
	Os05g0495700	Os11g0148600	Os09g0472100				Os12g0176800	Os07g0531600	Os02g0827600
	Os07g0539100	Os11g0226800	Os02g0196800				Os12g0138800	Os07g0682400	Os11g0708400
	Os01g0962100	Os11g0466966	Os01g0815400				Os04g0490400	Os08g0483600	Os02g0125000
	Os01g0586600	Os11g0550800	Os01g0314100				Os02g0189400	Os09g0458900	Os01g0503400
	Os03g0804400	Os12g0105600	Os04g0615200				Os09g0504000	Os09g0549450	Os03g0114800
	Os07g0573300	Os12g0170800	Os06g0125800				Os04g0636100	Os10g0375700	Os03g0183100
	Os06g0340600	Os12g0502500	Os04g0517100				Os05g0592600	Os10g0408700	Os09g0396900
	Os04g0393300	Os12g0517200	Os01g0225000				Os07g0166600	Os10g0497100	Os04g0298200
	Os06g0612800	Os01g0209800	Os06g0591400				Os02g0440000	Os10g0575700	Os06g0550000
	Os06g0683300	Os01g0227500	Os03g0440900				Os12g0556400	Os11g0247400	Os06g0146300
	Os08g0135900	Os01g0669100	Os10g0407000				Os04g0228400	Os12g0155100	Os04g0623800
	Os11g0595200	Os03g0109500	Os05g0576600				Os07g0681700	Os12g0188900	Os06g0264800
	Os03g0369800	Os03g0114200	Os02g0626100				Os02g0803200	Os12g0534400	Os03g0347900
	Os08g0107400	Os03g0140700	Os08g0150700				Os04g0504800	Os12g0562500	Os03g0309800
	Os01g0667100	Os03g0169900	Os06g0207200				Os06g0584200	Os01g0681700	Os03g0343900
	Os06g0232000	Os03g0314500	Os01g0793500				Os05g0522500	Os02g0129300	Os07g0105600
	Os01g0874900	Os03g0568500	Os06g0192800				Os01g0974000	Os02g0677300	Os09g0532700
	Os01g0749400	Os04g0477000	Os03g0324900				Os07g0184900	Os03g0210900	Os02g0137200
	Os01g0772200	Os07g0604500	Os01g0170600				Os06g0475500	Os03g0667100	Os12g0277500
	Os01g0937100	Os08g0434300	Os05g0343400				Os04g0423800	Os05g0355400	Os06g0476200
	Os03g0192500	Os08g0560500	Os05g0298200				Os05g0476200	Os07g0575500	Os03g0861700
	Os09g0534800	Os09g0394300	Os05g0456925				Os02g0321900	Os07g0675000	Os02g0122500
	Os05g0562200	Os10g0205700	Os05g0461600				Os01g0177900	Os08g0221300	Os02g0152900
	Os03g0581650	Os12g0103300	Os06g0725000				Os01g0715000	Os08g0232700	Os03g0815400
	Os06g0152200	Os12g0601800	Os03g0248000				Os12g0276100	Os12g0233300	Os08g0191900
	Os03g0796000	Os01g0922700	Os01g0733200				Os03g0130400	Os01g0218700	Os10g0198600
	Os03g0775500	Os02g0199900	Os02g0611800				Os01g0839300	Os01g0850200	Os01g0921300
	Os08g0518100	Os02g0608400	Os09g0499000				Os06g0127900	Os01g0919700	Os03g0110900
	Os10g0203000	Os03g0136700	Os03g0327100				Os11g0696600	Os03g0177000	Os02g0730800
	Os01g0139000	Os04g0108600	Os01g0157900				Os02g0229000	Os06g0136300	Os02g0800000
	Os03g0187600	Os05g0156800	Os01g0303600				Os10g0533000	Os09g0124100	Os05g0555300
	Os01g0106900	Os05g0478000	Os02g0823100				Os03g0586900	Os01g0213400	Os10g0181200
	Os03g0215000	Os06g0138100	Os03g0207400				Os08g0460000	Os01g0686000	Os05g0121200
	Os04g0538700	Os09g0509200	Os02g0717500				Os07g0178900	Os02g0102300	Os04g0662700
	Os12g0502800	Os11g0433600	Os03g0168200				Os04g0551300	Os02g0584800	Os03g0747700
	Os01g0221400	Os01g0120300	Os02g0551100				Os05g0489100	Os05g0201700	Os03g0360600
	Os11g0587600	Os01g0153400	Os01g0221500				Os10g0519600	Os06g0207700	Os10g0529300
	Os04g0224900	Os01g0184500	Os02g0819400				Os03g0250200	Os08g0327100	Os03g0334700
	Os01g0242900	Os01g0511200	Os02g0690200				Os01g0948400	Os11g0649700	Os01g0217000
	Os10g0572400	Os01g0511600	Os08g0424200				Os05g0363600	Os01g0136400	Os10g0577900
	Os06g0168700	Os01g0513700	Os04g0142400				Os05g0540300	Os01g0166700	Os02g0714200
	Os12g0446500	Os01g0687500	Os06g0215900				Os02g0781400	Os01g0185200	Os03g0661300
	Os07g0142200	Os01g0743300	Os03g0132000				Os06g0274000	Os02g0121100	Os09g0344800
	Os05g0510700	Os01g0749200	Os11g0141400				Os06g0683900	Os02g0608500	Os01g0929100
	Os01g0254900	Os01g0772000	Os07g0442900				Os01g0514600	Os02g0613200	Os12g0168700
	Os01g0628700	Os01g0860300	Os08g0465800				Os01g0951200	Os02g0732900	Os09g0380200
	Os01g0659200	Os01g0870100	Os12g0183100				Os06g0562600	Os02g0813350	Os01g0589800
	Os12g0472800	Os01g0951000	Os12g0592900				Os02g0728700	Os03g0131100	Os02g0815200
	Os08g0457600	Os02g0101500	Os01g0734800				Os03g0256400	Os03g0157800	Os03g0703300
	Os03g0437600	Os02g0118000	Os10g0542800				Os12g0588900	Os03g0586500	Os06g0196300
	Os02g0638900	Os02g0151800	Os05g0366600				Os07g0109400	Os04g0538700	Os02g0750100
	Os03g0189100	Os02g0162500	Os05g0278500				Os02g0658300	Os04g0553800	Os08g0139100
	Os03g0259100	Os02g0170500	Os03g0116800				Os03g0746800	Os04g0655100	Os01g0508500
	Os06g0267600	Os02g0238500	Os04g0640600				Os03g0330000	Os05g0151400	Os07g0287100
	Os01g0707300	Os02g0266300	Os08g0113000				Os09g0378300	Os05g0213500	Os07g0421866
	Os10g0579600	Os02g0639900	Os03g0298300				Os03g0163300	Os05g0443400	Os05g0496200
	Os07g0639600	Os02g0750400	Os06g0115300				Os05g0395000	Os05g0591900	Os01g0678500
	Os05g0405000	Os02g0784900	Os04g0382300				Os04g0683600	Os06g0171900	Os08g0502700
	Os01g0607400	Os02g0819200	Os01g0955000				Os11g0150400	Os06g0248500	Os05g0147500
	Os07g0118300	Os02g0833400	Os05g0157200				Os05g0387200	Os06g0367900	Os05g0349700
	Os03g0152600	Os03g0122200	Os06g0166900				Os01g0183100	Os07g0406300	Os02g0538000
	Os03g0432900	Os03g0138900	Os03g0405900				Os06g0332500	Os08g0269800	Os01g0730800
	Os02g0324400	Os03g0145800	Os03g0650800				Os03g0323900	Os09g0528700	Os03g0315800
	Os01g0767900	Os03g0190000	Os05g0194500				Os02g0725600	Os01g0618100	Os03g0399900
	Os05g0127300	Os03g0196800	Os12g0133100				Os03g0266000	Os01g0660900	Os01g0882500
	Os08g0439150	Os03g0209600	Os03g0719400				Os02g0821200	Os02g0717400	Os05g0217700
	Os03g0147400	Os03g0255200	Os01g0824800				Os01g0721900	Os03g0129100	Os09g0556500
	Os04g0527000	Os03g0265400	Os01g0165000				Os07g0565800	Os03g0278300	Os11g0544000
	Os09g0445600	Os03g0266000	Os04g0311400				Os07g0110200	Os03g0655400	Os05g0567300
	Os10g0573100	Os03g0343500	Os10g0568900				Os05g0480400	Os04g0428950	Os09g0411650
	Os07g0685000	Os03g0609800	Os01g0559600				Os02g0497700	Os04g0576500	Os11g0219000
	Os01g0755700	Os03g0639700	Os03g0126800				Os07g0639900	Os04g0644800	Os12g0498500
	Os12g0620400	Os03g0781000	Os08g0448000				Os01g0133200	Os05g0412000	Os03g0780500
	Os03g0301200	Os03g0811100	Os03g0351100				Os02g0724000	Os06g0320300	Os01g0963400
	Os09g0487600	Os03g0820100	Os05g0322900				Os01g0631700	Os06g0688100	Os10g0545100
	Os02g0769100	Os03g0862100	Os07g0673900				Os01g0273100	Os07g0529600	Os03g0263400
	Os04g0594400	Os04g0105700	Os07g0691300				Os07g0608400	Os07g0661400	Os02g0758000
	Os10g0574800	Os04g0118100	Os04g0546800				Os09g0515500	Os08g0205800	Os01g0511600
	Os07g0569100	Os04g0250700	Os09g0399800				Os07g0458700	Os09g0527600	Os01g0687500
	Os03g0703400	Os04g0398300	Os03g0226200				Os05g0589700	Os10g0562900	Os10g0573000
	Os10g0562100	Os04g0558500	Os02g0695800				Os12g0607100	Os10g0569000	Os03g0283100
	Os01g0185400	Os04g0560300	Os07g0170100				Os03g0721200	Os01g0570500	Os09g0287300
	Os01g0664100	Os04g0578700	Os04g0613300				Os05g0357700	Os01g0610300	Os01g0965400
	Os10g0536100	Os04g0589200	Os06g0259000				Os03g0111200	Os01g0673800	Os01g0153400
	Os03g0680800	Os04g0602200	Os09g0451000				Os10g0552800	Os02g0223700	Os08g0565800
	Os04g0486400	Os04g0685100	Os01g0847200				Os07g0502900	Os02g0806000	Os03g0284900
	Os08g0384100	Os05g0182900	Os02g0730300				Os03g0288400	Os03g0269100	Os01g0640800
	Os03g0843100	Os05g0388500	Os11g0516000				Os07g0203300	Os04g0528100	Os11g0592400
	Os06g0142200	Os05g0393400	Os12g0145100				Os12g0102500	Os04g0534000	Os08g0269500
	Os06g0286375	Os05g0455700	Os02g0643000				Os01g0281400	Os04g0622000	Os08g0126700
	Os01g0112500	Os05g0516300	Os08g0557900				Os05g0367100	Os04g0622800	Os05g0215000
	Os09g0525300	Os05g0533100	Os02g0712500				Os02g0804500	Os05g0590300	Os01g0120300
	Os12g0172500	Os06g0210500	Os08g0120600				Os02g0797500	Os07g0172900	Os07g0565600
	Os03g0769900	Os06g0217700	Os05g0375400				Os04g0597000	Os07g0647100	Os04g0544400
	Os04g0550700	Os06g0236900	Os12g0547600				Os01g0194200	Os08g0359000	Os07g0657900
	Os07g0213400	Os06g0332800	Os07g0633200				Os03g0775300	Os08g0517500	Os11g0432400
	Os01g0911100	Os06g0473000	Os01g0876400				Os05g0176000	Os08g0536100	Os03g0663500
	Os06g0622900	Os06g0725400	Os01g0702450				Os01g0253600	Os09g0392700	Os03g0276500
	Os04g0689000	Os07g0133700	Os03g0318600				Os08g0310100	Os09g0434000	Os08g0500700
	Os02g0254700	Os07g0164200	Os02g0232400				Os03g0694700	Os10g0415600	Os10g0542900
	Os01g0595400	Os07g0534000	Os08g0538600				Os09g0504900	Os01g0502800	Os02g0814000
	Os01g0963600	Os07g0658200	Os07g0485100				Os02g0115900	Os01g0782200	Os03g0169600
	Os02g0120600	Os08g0191200	Os06g0724400				Os05g0424000	Os01g0785300	Os06g0157000
	Os09g0538000	Os08g0300300	Os04g0508800				Os03g0290500	Os01g0920300	Os09g0417600
	Os01g0141100	Os08g0384000	Os05g0438800				Os10g0512800	Os01g0978500	Os08g0508500
	Os04g0520700	Os08g0515800	Os04g0470100				Os06g0129800	Os02g0522300	Os01g0837600
	Os02g0128600	Os09g0135400	Os05g0183100				Os01g0322800	Os02g0529900	Os09g0115500
	Os12g0112800	Os09g0439500	Os11g0106100				Os02g0804300	Os02g0599400	Os10g0450900
	Os09g0362800	Os09g0460000	Os07g0507000				Os01g0248600	Os02g0677600	Os06g0141200
	Os04g0580300	Os09g0505300	Os03g0719900				Os09g0488000	Os02g0694800	Os05g0105000
	Os01g0558600	Os09g0525200	Os07g0631700				Os07g0604800	Os03g0109900	Os03g0787300
	Os06g0594400	Os09g0551600	Os05g0138300				Os06g0643700	Os03g0120100	Os10g0510500
	Os06g0101300	Os09g0556500	Os04g0670150				Os04g0446500	Os03g0644200	Os01g0716800
	Os10g0388200	Os10g0110600	Os01g0138500				Os02g0831400	Os03g0654400	Os01g0847100
	Os11g0614900	Os10g0466700	Os07g0539900				Os01g0734100	Os03g0717000	Os05g0142100
	Os06g0637500	Os10g0498300	Os01g0975900				Os11g0657100	Os03g0746700	Os12g0190000
	Os03g0815900	Os10g0569300	Os10g0574700				Os11g0176200	Os04g0451200	Os01g0840100
	Os02g0750600	Os11g0307500	Os03g0767800				Os03g0227000	Os04g0481300	Os01g0246400
	Os04g0513900	Os11g0585900	Os01g0954000				Os04g0445200	Os04g0686650	Os09g0526700
	Os09g0563200	Os11g0592800	Os07g0522500				Os01g0321700	Os05g0199700	Os03g0231800
	Os03g0164300	Os11g0657100	Os05g0568100				Os07g0185300	Os05g0226300	Os03g0232400
	Os03g0633800	Os12g0276100	Os01g0965900				Os07g0674700	Os05g0318300	Os01g0965900
	Os03g0196600	Os12g0498500	Os01g0638000				Os01g0837500	Os05g0349200	Os05g0575000
	Os07g0585000	Os12g0533700	Os02g0730700				Os03g0113500	Os05g0495200	Os07g0677400
	Os08g0507702	Os12g0564400	Os03g0795800				Os06g0526600	Os05g0562000	Os01g0956200
	Os01g0338200	Os02g0184900	Os12g0230100				Os10g0580800	Os06g0289300	Os06g0538400
	Os06g0146400	Os08g0498400	Os10g0516300				Os09g0498100	Os06g0685300	Os07g0170200
	Os05g0594700	Os01g0295900	Os05g0540900				Os10g0115200	Os06g0693100	Os08g0321000
	Os12g0284000	Os01g0622300	Os07g0644100				Os01g0906000	Os06g0696600	Os04g0282400
	Os11g0248200	Os02g0264300	Os03g0792800				Os01g0558850	Os07g0418000	Os06g0697000
	Os02g0534400	Os02g0503100	Os07g0448400				Os01g0231700	Os07g0420000	Os01g0647200
	Os05g0585500	Os02g0662100	Os02g0437200				Os08g0244400	Os07g0532500	Os05g0460000
	Os09g0534000	Os02g0680400	Os12g0512100				Os08g0180400	Os08g0202300	Os01g0559600
	Os03g0816100	Os03g0628800	Os07g0170200				Os07g0119400	Os08g0355400	Os01g0730500
	Os06g0181100	Os04g0636900	Os04g0634800				Os07g0619100	Os08g0379300	Os11g0282300
	Os06g0233400	Os04g0649900	Os02g0620400				Os04g0643300	Os10g0506900	Os01g0158200
	Os09g0565700	Os04g0665000	Os01g0772400				Os03g0350300	Os11g0146000	Os06g0125800
	Os05g0569300	Os05g0230900	Os05g0529400				Os10g0489900	Os11g0482400	Os03g0152600
	Os04g0191400	Os05g0294600	Os06g0548200				Os08g0511800	Os11g0543500	Os04g0448900
	Os07g0621300	Os06g0301500	Os08g0545200				Os02g0575200	Os12g0254400	Os03g0223100
	Os06g0252300	Os06g0608300	Os02g0807000				Os05g0295300	Os12g0547100	Os12g0515800
	Os12g0573900	Os06g0652000	Os04g0647800				Os02g0501350	Os02g0462300	Os01g0172100
	Os03g0321700	Os06g0671900	Os06g0716000				Os04g0500200	Os03g0227700	Os07g0619800
	Os02g0781700	Os07g0626800	Os04g0463500				Os03g0323800	Os04g0116600	Os02g0779200
	Os01g0663400	Os08g0172200	Os03g0335300				Os01g0613900	Os06g0254600	Os03g0387900
	Os08g0478500	Os09g0132600	Os12g0555200				Os03g0683800	Os06g0614400	Os01g0332100
	Os02g0743200	Os09g0424300	Os05g0522600				Os01g0958800	Os07g0191500	Os05g0405000
	Os07g0572800	Os10g0343900	Os10g0389200				Os03g0343700	Os08g0192100	Os06g0267900
	Os08g0104300	Os10g0569200	Os05g0136900				Os04g0599900	Os10g0536500	Os05g0481100
	Os11g0600700	Os12g0638700	Os10g0580900				Os08g0270200	Os10g0552700	Os08g0366000
	Os06g0174400	Os01g0105700	Os03g0101100				Os07g0658200	Os01g0192000	Os11g0130200
	Os09g0468900	Os01g0118700	Os02g0705400				Os03g0125400	Os01g0352100	Os02g0572400
	Os03g0681400	Os01g0174300	Os11g0704500				Os04g0589900	Os01g0382700	Os03g0109300
	Os09g0392000	Os01g0191500	Os01g0764400				Os07g0574800	Os01g0589000	Os01g0855200
	Os02g0692700	Os01g0195000	Os03g0191900				Os12g0406200	Os02g0633300	Os11g0147800
	Os02g0573300	Os01g0196600	Os01g0606900				Os02g0730500	Os02g0646500	Os05g0176100
	Os03g0726400	Os01g0235400	Os02g0293500				Os05g0553800	Os02g0709600	Os03g0781700
	Os05g0566400	Os01g0248500	Os03g0734300				Os12g0581300	Os03g0316200	Os06g0202300
	Os03g0639600	Os01g0254300	Os03g0849800				Os07g0636400	Os03g0696300	Os03g0734900
	Os03g0811900	Os01g0259900	Os01g0797600				Os07g0508500	Os03g0701000	Os08g0566600
	Os09g0450300	Os01g0264000	Os02g0813500				Os01g0235400	Os04g0542000	Os07g0658400
	Os01g0925200	Os01g0266500	Os04g0488700				Os03g0586400	Os05g0382900	Os05g0574400
	Os01g0655500	Os01g0271000	Os03g0734100				Os01g0764600	Os05g0526200	Os10g0209700
	Os09g0486500	Os01g0276700	Os09g0513100				Os04g0640700	Os07g0163000	Os05g0386800
	Os09g0407050	Os01g0309900	Os02g0532500				Os01g0209000	Os07g0204900	Os02g0635200
	Os01g0966500	Os01g0376700	Os04g0493100				Os02g0720900	Os07g0414000	Os10g0510000
	Os04g0605100	Os01g0498300	Os01g0118400				Os01g0906200	Os07g0616200	Os07g0628700
	Os01g0584200	Os01g0558100	Os04g0450100				Os03g0851000	Os10g0397800	Os01g0740600
	Os01g0588900	Os01g0588200	Os04g0685300				Os03g0612600	Os10g0489650	Os07g0673200
	Os02g0627100	Os01g0592500	Os02g0122600				Os12g0194800	Os11g0103000	Os02g0678200
	Os02g0198200	Os01g0593600	Os10g0345100				Os03g0797000	Os11g0139500	Os01g0830100
	Os06g0215600	Os01g0597800	Os06g0193300				Os02g0675700	Os11g0251400	Os02g0206100
	Os07g0616900	Os01g0600000	Os08g0485400				Os04g0212200	Os11g0466966	Os09g0533100
	Os05g0164800	Os01g0614700	Os03g0803066				Os04g0540600	Os11g0475500	Os01g0850900
	Os03g0101600	Os01g0615200	Os06g0130800				Os01g0777400	Os12g0118400	Os01g0639900
	Os01g0200700	Os01g0615300	Os07g0124100				Os06g0215300	Os12g0226900	Os02g0469900
	Os06g0345200	Os01g0628900	Os10g0550900				Os06g0484600	Os01g0108400	Os03g0700700
	Os05g0144100	Os01g0645900	Os09g0482200				Os05g0555100	Os01g0124200	Os01g0227100
	Os03g0694000	Os01g0647100	Os01g0692000				Os03g0648100	Os01g0266200	Os12g0133100
	Os06g0714200	Os01g0649100	Os03g0796900				Os01g0888500	Os01g0275600	Os04g0269600
	Os06g0661500	Os01g0681200	Os12g0580500				Os01g0148700	Os01g0853700	Os12g0257000
	Os07g0553700	Os01g0683700	Os07g0659900				Os03g0200700	Os02g0245200	Os02g0475400
	Os02g0602100	Os01g0698000	Os03g0857900				Os05g0323100	Os02g0313450	Os06g0498400
	Os01g0977600	Os01g0708500	Os07g0452500				Os05g0528900	Os02g0762100	Os03g0772600
	Os08g0556900	Os01g0721000	Os02g0105400				Os09g0252100	Os03g0595800	Os09g0548400
	Os06g0717600	Os01g0723600	Os07g0251200				Os07g0626500	Os03g0845500	Os08g0120000
	Os02g0761900	Os01g0725400	Os06g0632200				Os01g0106300	Os04g0132900	Os08g0566400
	Os01g0316900	Os01g0736400	Os02g0718600				Os10g0563900	Os04g0280200	Os11g0605100
	Os06g0486800	Os01g0763600	Os04g0531400				Os02g0126700	Os04g0495300	Os03g0103300
	Os11g0614400	Os01g0764000	Os04g0471300				Os01g0896400	Os04g0497900	Os04g0490800
	Os09g0402300	Os01g0778700	Os02g0173800				Os12g0502300	Os05g0394900	Os04g0448550
	Os08g0440300	Os01g0788200	Os03g0760100				Os12g0244100	Os05g0404200	Os12g0149900
	Os09g0461700	Os01g0805800	Os01g0948600				Os09g0560500	Os05g0449600	Os03g0132900
	Os08g0557700	Os01g0812050	Os01g0283300				Os10g0543800	Os06g0175800	Os05g0589200
	Os03g0710000	Os01g0832900	Os03g0194900				Os07g0641700	Os06g0594100	Os02g0662700
	Os08g0405700	Os01g0837300	Os06g0569500				Os07g0191000	Os07g0151200	Os03g0207400
	Os03g0704100	Os01g0878400	Os07g0539300				Os02g0117200	Os07g0155100	Os02g0273700
	Os01g0857700	Os01g0898300	Os03g0571900				Os05g0480600	Os07g0205700	Os07g0187400
	Os02g0625000	Os01g0901800	Os08g0141400				Os03g0669000	Os07g0608100	Os01g0629400
	Os01g0108600	Os01g0906000	Os02g0739400				Os02g0130600	Os07g0689400	Os09g0287000
	Os01g0355500	Os01g0926200	Os02g0460200				Os03g0332600	Os10g0117200	Os03g0251500
	Os01g0688200	Os01g0930400	Os02g0736400				Os02g0576700	Os10g0364700	Os01g0784700
	Os03g0191000	Os01g0933900	Os02g0261100				Os05g0389500	Os12g0448400	Os04g0406600
	Os12g0576700	Os01g0949700	Os03g0638200				Os08g0440500	Os03g0628800	Os01g0851100
	Os04g0671800	Os01g0976600	Os05g0456900				Os03g0134300	Os04g0106400	Os01g0158900
	Os05g0474500	Os02g0102400	Os01g0719300				Os01g0223600	Os04g0136700	Os09g0441400
	Os02g0756800	Os02g0121700	Os12g0507300				Os09g0392666	Os04g0691800	Os07g0476900
	Os07g0486100	Os02g0122300	Os01g0510200				Os01g0243700	Os05g0375600	Os09g0240500
	Os08g0408200	Os02g0135900	Os04g0618200				Os01g0749100	Os06g0635200	Os08g0406150
	Os06g0186600	Os02g0154600	Os02g0681200				Os06g0319700	Os07g0443500	Os01g0739500
	Os11g0546300	Os02g0156100	Os03g0277600				Os09g0438700	Os01g0218900	Os04g0450100
	Os01g0566900	Os02g0159700	Os04g0579200				Os07g0264100	Os01g0878000	Os03g0582000
	Os07g0512200	Os02g0169300	Os12g0136500				Os04g0105300	Os03g0210500	Os03g0673600
	Os10g0545300	Os02g0171100	Os09g0475500				Os10g0557600	Os03g0231700	Os11g0197400
	Os05g0411600	Os02g0176650	Os09g0536700				Os08g0525000	Os04g0461600	Os06g0125400
	Os01g0770400	Os02g0186500	Os01g0687400				Os12g0105200	Os07g0543100	Os04g0586000
	Os11g0160500	Os02g0187300	Os02g0533900				Os03g0786700	Os08g0531000	Os05g0322900
	Os01g0188400	Os02g0189500	Os02g0661100				Os04g0527800	Os09g0343200	Os10g0525400
	Os07g0599900	Os02g0198600	Os01g0627500				Os01g0660300	Os09g0394900	Os01g0225600
	Os03g0149300	Os02g0200000	Os03g0236200				Os04g0459700	Os10g0357800	Os03g0820500
	Os06g0730300	Os02g0212500	Os09g0306400				Os01g0851000	Os10g0541000	Os01g0731100
	Os12g0566200	Os02g0236000	Os01g0960400				Os04g0504600	Os01g0168400	Os04g0541700
	Os01g0869000	Os02g0301100	Os06g0149900				Os01g0196600	Os01g0290000	Os05g0542200
	Os05g0498700	Os02g0317700	Os02g0704300				Os03g0323500	Os01g0627933	Os04g0521100
	Os05g0107700	Os02g0325600	Os09g0129500				Os02g0594700	Os01g0645900	Os01g0800500
	Os05g0317200	Os02g0461900	Os03g0269900				Os05g0117500	Os01g0757800	Os01g0848200
	Os11g0551800	Os02g0471500	Os07g0150700				Os03g0802650	Os01g0815700	Os03g0258200
	Os02g0833300	Os02g0503900	Os04g0503500				Os02g0296800	Os01g0863166	Os12g0503000
	Os03g0791800	Os02g0529700	Os11g0502700				Os03g0226700	Os01g0881900	Os05g0542500
	Os03g0650900	Os02g0536500	Os09g0454600				Os08g0190200	Os01g0909500	Os12g0194600
	Os05g0542600	Os02g0541700	Os09g0379900				Os07g0435400	Os01g0916600	Os12g0633600
	Os03g0847800	Os02g0550600	Os08g0182400				Os01g0917300	Os01g0927600	Os03g0760100
	Os09g0338400	Os02g0556100	Os03g0819700				Os08g0160000	Os01g0978400	Os03g0231600
	Os01g0186000	Os02g0591800	Os03g0351300				Os04g0483600	Os02g0542400	Os03g0141200
	Os09g0467400	Os02g0613000	Os05g0196100				Os06g0144800	Os02g0636400	Os02g0668500
	Os06g0646700	Os02g0622400	Os01g0764800				Os03g0249900	Os02g0642300	Os01g0846300
	Os09g0526700	Os02g0624400	Os10g0135600				Os08g0154900	Os02g0761400	Os02g0685200
	Os01g0675100	Os02g0631200	Os11g0121300				Os04g0605900	Os02g0820000	Os04g0432400
	Os01g0739500	Os02g0634500	Os12g0582800				Os03g0849600	Os03g0107800	Os04g0629500
	Os02g0789100	Os02g0637700	Os04g0547900				Os06g0143700	Os03g0173700	Os01g0892800
	Os10g0561900	Os02g0656200	Os04g0600200				Os11g0580800	Os03g0217000	Os01g0656200
	Os05g0557900	Os02g0658300	Os06g0470000				Os01g0637600	Os03g0271350	Os06g0654900
	Os06g0528600	Os02g0673600	Os05g0355400				Os10g0552900	Os03g0300600	Os04g0296700
	Os04g0537900	Os02g0682500	Os03g0649000				Os08g0562500	Os03g0344100	Os03g0203700
	Os01g0629400	Os02g0689200	Os03g0183000				Os12g0155300	Os03g0362200	Os12g0539751
	Os05g0529000	Os02g0696500	Os01g0964000				Os05g0586400	Os03g0377600	Os04g0585000
	Os06g0157000	Os02g0701900	Os03g0808600				Os06g0148200	Os03g0411100	Os03g0390200
	Os03g0307300	Os02g0718900	Os04g0418800				Os07g0640100	Os03g0650800	Os01g0705700
	Os08g0521000	Os02g0722450	Os03g0374600				Os10g0564100	Os03g0718800	Os01g0715400
	Os08g0439100	Os02g0743400	Os11g0181500				Os05g0482600	Os03g0857000	Os07g0580900
	Os03g0728100	Os02g0770100	Os06g0103300				Os03g0735300	Os04g0272700	Os02g0244600
	Os07g0483500	Os02g0778400	Os07g0187400				Os01g0888700	Os04g0431000	Os03g0751600
	Os04g0583101	Os02g0778500	Os03g0387900				Os05g0220600	Os04g0551700	Os04g0605500
	Os03g0655400	Os02g0783600	Os04g0479200				Os03g0645100	Os04g0596300	Os05g0110100
	Os05g0553400	Os02g0792800	Os01g0528800				Os04g0434600	Os04g0687900	Os09g0407700
	Os07g0166800	Os02g0797700	Os03g0217000				Os03g0385400	Os05g0281400	Os02g0278700
	Os05g0226900	Os02g0798100	Os08g0109200				Os03g0701900	Os05g0359700	Os11g0683500
	Os01g0772600	Os02g0806600	Os06g0683700				Os05g0168800	Os05g0417200	Os07g0191600
	Os03g0416500	Os02g0806900	Os01g0159800				Os04g0681400	Os05g0571800	Os02g0629000
	Os10g0492600	Os03g0114900	Os09g0544900				Os08g0506400	Os06g0318200	Os01g0233000
	Os07g0479600	Os03g0122300	Os01g0766600				Os04g0252200	Os06g0558700	Os03g0351300
	Os03g0151800	Os03g0130400	Os10g0393800				Os11g0256200	Os06g0625400	Os02g0175950
	Os03g0821900	Os03g0131800	Os03g0270000				Os10g0395500	Os07g0111700	Os07g0659400
	Os04g0359100	Os03g0143800	Os02g0521100				Os01g0170500	Os07g0452500	Os08g0407600
	Os08g0122000	Os03g0153500	Os02g0541300				Os11g0602600	Os07g0479300	Os07g0634400
	Os04g0641350	Os03g0154100	Os03g0700700				Os07g0485400	Os07g0585000	Os04g0320700
	Os06g0256800	Os03g0159100	Os11g0116900				Os08g0451200	Os07g0637200	Os01g0627400
	Os05g0110000	Os03g0191400	Os07g0669650				Os06g0234200	Os08g0192800	Os11g0106700
	Os01g0844500	Os03g0197200	Os09g0456800				Os02g0682600	Os08g0236800	Os03g0314800
	Os03g0708000	Os03g0201901	Os01g0575200				Os09g0112400	Os08g0238700	Os03g0782300
	Os11g0195500	Os03g0208500	Os10g0369600				Os04g0649700	Os08g0338700	Os07g0479600
	Os03g0307800	Os03g0211700	Os04g0556300				Os04g0321700	Os08g0400300	Os03g0684400
	Os08g0500100	Os03g0211800	Os03g0386500				Os01g0100700	Os08g0536400	Os04g0403701
	Os10g0470900	Os03g0214400	Os09g0412300				Os07g0689300	Os08g0545200	Os02g0718600
	Os07g0597100	Os03g0224300	Os12g0641400				Os08g0559000	Os09g0442600	Os02g0766700
	Os04g0643600	Os03g0232900	Os05g0137400				Os09g0127800	Os09g0467100	Os01g0266800
	Os03g0743900	Os03g0238800	Os03g0268400				Os09g0551300	Os09g0570900	Os02g0693500
	Os05g0102900	Os03g0254800	Os07g0635500				Os07g0524100	Os10g0111300	Os04g0244800
	Os07g0659700	Os03g0264400	Os02g0735200				Os02g0738400	Os10g0142100	Os02g0106100
	Os02g0709800	Os03g0267700	Os09g0542900				Os06g0694500	Os10g0321700	Os09g0400700
	Os08g0559400	Os03g0278200	Os01g0850900				Os02g0127000	Os10g0365800	Os03g0214200
	Os04g0537100	Os03g0285100	Os03g0374400				Os10g0368400	Os11g0157600	Os05g0594700
	Os02g0820000	Os03g0292800	Os03g0429800				Os12g0563600	Os11g0227000	Os02g0669100
	Os01g0959800	Os03g0296300	Os03g0844700				Os07g0510200	Os12g0265100	Os07g0182400
	Os02g0260700	Os03g0323350	Os06g0608800				Os06g0574100	Os12g0297400	Os03g0242300
	Os02g0149800	Os03g0337900	Os08g0470200				Os08g0192900	Os12g0458900	Os02g0506600
	Os02g0465900	Os03g0359100	Os04g0608800				Os09g0568400	Os12g0560900	Os04g0470700
	Os08g0450700	Os03g0375900	Os01g0940700				Os01g0550800	Os12g0581700	Os08g0465800
	Os05g0108800	Os03g0389700	Os01g0159400				Os02g0622300	Os02g0176100	Os03g0399532
	Os02g0754100	Os03g0390400	Os05g0196400				Os01g0727400	Os02g0615800	Os02g0134400
	Os03g0307200	Os03g0427900	Os01g0860500				Os10g0488100	Os02g0739100	Os02g0556800
	Os02g0580800	Os03g0587000	Os06g0207000				Os03g0685600	Os04g0312100	Os02g0558100
	Os02g0557100	Os03g0599800	Os10g0530900				Os05g0378900	Os04g0550200	Os03g0656500
	Os07g0291100	Os03g0622600	Os05g0363200				Os09g0478500	Os05g0212400	Os06g0166000
	Os02g0312600	Os03g0647800	Os07g0175600				Os09g0133800	Os05g0553000	Os02g0610500
	Os05g0399100	Os03g0691400	Os10g0370500				Os08g0505300	Os06g0230100	Os03g0351400
	Os02g0756600	Os03g0718100	Os02g0819600				Os09g0412200	Os11g0264300	Os09g0563200
	Os03g0827600	Os03g0747900	Os07g0582400				Os11g0298400	Os11g0570000	Os03g0191900
	Os12g0541600	Os03g0754800	Os02g0187800				Os06g0667600	Os12g0177500	Os01g0583100
	Os08g0243500	Os03g0757900	Os04g0386500				Os05g0438700	Os12g0624900	Os05g0176700
	Os02g0735900	Os03g0764000	Os01g0860800				Os05g0356800	Os01g0151400	Os02g0527200
	Os05g0541200	Os03g0766900	Os03g0181800				Os04g0169500	Os01g0229900	Os02g0681000
	Os06g0106100	Os03g0773300	Os12g0610200				Os01g0972900	Os01g0676800	Os05g0170800
	Os03g0854500	Os03g0786800	Os03g0216700				Os01g0590700	Os02g0618100	Os06g0712300
	Os01g0689900	Os03g0800700	Os02g0755900				Os08g0239300	Os02g0664300	Os08g0458200
	Os05g0108600	Os03g0802200	Os08g0103300				Os01g0631100	Os02g0830100	Os07g0558200
	Os06g0193400	Os03g0805400	Os05g0463900				Os11g0198100	Os03g0286200	Os01g0815400
	Os03g0296800	Os03g0806700	Os11g0588300				Os08g0532800	Os03g0342100	Os01g0709400
	Os05g0432700	Os03g0806900	Os12g0258700				Os11g0180000	Os03g0700800	Os01g0362100
	Os03g0310800	Os03g0807200	Os03g0133400				Os03g0668900	Os03g0701800	Os04g0626000
	Os03g0158500	Os03g0815200	Os03g0719300				Os07g0574400	Os03g0712300	Os03g0261800
	Os07g0581366	Os03g0825600	Os09g0322000				Os03g0253800	Os03g0753600	Os03g0701200
	Os02g0512000	Os03g0847500	Os04g0668900				Os01g0911200	Os03g0765200	Os10g0553800
	Os11g0303600	Os03g0851500	Os02g0469600				Os08g0386700	Os03g0848700	Os01g0786900
	Os07g0664200	Os03g0854100	Os01g0962200				Os05g0552300	Os04g0174800	Os01g0915000
	Os03g0368900	Os03g0861700	Os04g0463400				Os10g0534100	Os04g0437600	Os05g0105800
	Os01g0830100	Os04g0105400	Os02g0126400				Os03g0850700	Os04g0495700	Os05g0204600
	Os06g0717100	Os04g0110600	Os05g0407500				Os03g0665800	Os04g0566400	Os10g0522400
	Os10g0542700	Os04g0209200	Os07g0182100				Os02g0102400	Os05g0420000	Os02g0525600
	Os01g0894600	Os04g0416900	Os06g0708700				Os11g0568500	Os05g0445900	Os03g0326500
	Os05g0353300	Os04g0448300	Os03g0172100				Os04g0501000	Os05g0500400	Os03g0182400
	Os08g0504700	Os04g0449500	Os02g0517300				Os07g0112800	Os06g0244100	Os07g0614300
	Os01g0507700	Os04g0486900	Os11g0132600				Os01g0584800	Os06g0622900	Os08g0457600
	Os01g0934800	Os04g0487300	Os04g0600300				Os02g0465400	Os07g0249600	Os07g0196900
	Os05g0508700	Os04g0496800	Os06g0111500				Os06g0650100	Os07g0572300	Os05g0563400
	Os05g0101200	Os04g0527400	Os03g0156700				Os04g0492300	Os08g0192300	Os01g0810300
	Os09g0119100	Os04g0548400	Os02g0188000				Os10g0370700	Os08g0215200	Os06g0561000
	Os02g0735700	Os04g0604600	Os01g0720700				Os01g0976200	Os09g0327300	Os11g0181700
	Os03g0847600	Os04g0636100	Os05g0524400				Os01g0750000	Os09g0493600	Os01g0124100
	Os09g0530700	Os04g0659900	Os06g0554600				Os03g0347700	Os11g0588600	Os01g0504500
	Os03g0255500	Os04g0674700	Os01g0771200				Os02g0135700	Os12g0632900	Os01g0121600
	Os06g0601100	Os04g0687100	Os02g0614100				Os05g0459400	Os07g0618000	Os09g0518000
	Os06g0166000	Os04g0687300	Os12g0605800				Os03g0240800	Os05g0464300	Os12g0189300
	Os02g0777100	Os05g0100600	Os09g0363500				Os10g0167700	Os12g0139400	Os01g0733200
	Os04g0670800	Os05g0112800	Os08g0127100				Os02g0158800	Os02g0646200	Os05g0121600
	Os03g0722500	Os05g0124000	Os04g0598000				Os03g0355800	Os11g0481500	Os06g0498800
	Os04g0119500	Os05g0126200	Os03g0405500				Os07g0101500	Os01g0301900	Os07g0245100
	Os08g0540300	Os05g0130600	Os03g0126000				Os07g0655400	Os04g0455700	Os01g0132000
	Os06g0681300	Os05g0135700	Os03g0386000				Os01g0650700	Os10g0170600	Os12g0586100
	Os07g0446100	Os05g0148300	Os04g0390500				Os03g0332900	Os08g0520700	Os01g0623500
	Os02g0273000	Os05g0152201	Os02g0473200				Os10g0430200	Os06g0707800	Os01g0848700
	Os10g0359500	Os05g0168500	Os08g0357000				Os02g0684500	Os08g0452900	Os04g0583200
	Os07g0568700	Os05g0169200	Os04g0462500				Os01g0745700	Os02g0709700	Os11g0644800
	Os03g0358000	Os05g0179100	Os11g0141000				Os08g0559600	Os01g0892500	Os09g0555500
	Os03g0276900	Os05g0301700	Os02g0579000				Os01g0861000	Os04g0464100	Os04g0631100
	Os01g0125900	Os05g0356800	Os01g0542700				Os05g0114600	Os03g0162500	Os05g0461600
	Os02g0137800	Os05g0401500	Os10g0416100				Os08g0544800	Os03g0175800	Os03g0146400
	Os01g0198200	Os05g0402700	Os02g0198500				Os08g0554000	Os03g0120400	Os12g0510750
	Os02g0324700	Os05g0407100	Os03g0297000				Os02g0757100	Os01g0666000	Os06g0127100
	Os03g0289800	Os05g0420600	Os02g0106100				Os01g0666900	Os03g0704200	Os12g0181600
	Os12g0429200	Os05g0430800	Os02g0730000				Os07g0690400	Os12g0114000	Os09g0532000
	Os03g0839000	Os05g0444200	Os03g0319100				Os06g0159450	Os04g0249700	Os07g0631900
	Os03g0333000	Os05g0490500	Os05g0560300				Os08g0505900	Os06g0481000	Os03g0364700
	Os05g0162000	Os05g0526700	Os08g0538300				Os11g0695900	Os01g0789400	Os03g0764600
	Os04g0404800	Os05g0529700	Os06g0656500				Os02g0219400	Os11g0429800	Os02g0203700
	Os01g0528300	Os05g0554400	Os05g0529200				Os04g0620400	Os01g0868000	Os10g0509100
	Os08g0205900	Os05g0557700	Os03g0305100				Os04g0635800	Os11g0474100	Os08g0434100
	Os06g0729000	Os05g0593000	Os02g0134300				Os08g0155000	Os11g0429900	Os08g0482600
	Os07g0626300	Os06g0113900	Os01g0227100				Os06g0667500	Os04g0616900	Os03g0180800
	Os08g0497900	Os06g0114651	Os11g0155600				Os03g0818400	Os02g0696700	Os03g0241900
	Os02g0601800	Os06g0125132	Os03g0150600				Os10g0456900	Os05g0409500	Os03g0273800
	Os12g0168900	Os06g0133300	Os05g0475300				Os09g0443500	Os05g0494500	Os01g0127600
	Os08g0269800	Os06g0214800	Os06g0194900				Os01g0225400	Os08g0545000	Os07g0115500
	Os05g0151300	Os06g0216200	Os03g0856000				Os05g0486200	Os05g0571300	Os01g0281000
	Os01g0971200	Os06g0223800	Os08g0447000				Os05g0397700	Os02g0158000	Os09g0455300
	Os08g0239000	Os06g0226600	Os12g0555500				Os01g0588200	Os02g0549700	Os03g0606200
	Os12g0169800	Os06g0233800	Os04g0474800				Os06g0567950	Os11g0175700	Os11g0135900
	Os01g0660900	Os06g0268700	Os11g0427800				Os03g0773800	Os12g0270200	Os04g0518100
	Os09g0529100	Os06g0291500	Os04g0435100				Os04g0105000	Os08g0252000	Os02g0799300
	Os01g0622700	Os06g0309200	Os05g0519000				Os09g0422500	Os05g0541100	Os04g0578400
	Os01g0928000	Os06g0319133	Os05g0460000				Os03g0807700	Os10g0493300	Os06g0716100
	Os01g0945800	Os06g0325500	Os07g0502200				Os03g0831100	Os04g0239600	Os01g0199400
	Os12g0641300	Os06g0326000	Os07g0159800				Os06g0160100	Os06g0598000	Os03g0188100
	Os06g0142900	Os06g0493600	Os04g0688100				Os06g0643600	Os05g0195500	Os01g0700000
	Os01g0971000	Os06g0554700	Os08g0293100				Os04g0658600	Os07g0407700	Os01g0733500
	Os02g0704500	Os06g0602500	Os06g0186400				Os04g0630000	Os02g0584700	Os03g0796900
	Os01g0911300	Os06g0651900	Os03g0215700				Os04g0671900	Os10g0356600	Os01g0579600
	Os01g0975300	Os06g0661900	Os09g0128400				Os01g0513800	Os03g0130800	Os04g0301500
	Os01g0120700	Os06g0695200	Os10g0413500				Os01g0372500	Os02g0573500	Os06g0184900
	Os04g0560700	Os06g0701200	Os04g0406600				Os03g0655700	Os07g0213300	Os05g0516700
	Os01g0837700	Os06g0702600	Os07g0123900				Os09g0252000	Os03g0575500	Os02g0719600
	Os07g0658100	Os06g0711100	Os03g0263700				Os05g0353400	Os01g0624400	Os01g0952900
	Os07g0409100	Os06g0717900	Os07g0274700				Os10g0563400	Os04g0237300	Os04g0673300
	Os03g0428800	Os07g0109500	Os05g0519200				Os05g0144800	Os01g0247600	Os08g0498400
	Os08g0110400	Os07g0118200	Os05g0159200				Os03g0694900	Os05g0337500	Os04g0547900
	Os02g0782600	Os07g0134400	Os11g0671000				Os09g0541500	Os07g0561800	Os03g0767000
	Os01g0962400	Os07g0134800	Os09g0532400				Os08g0378900	Os12g0208700	Os02g0527300
	Os08g0558600	Os07g0164000	Os11g0592100				Os10g0571200	Os10g0207400	Os01g0606900
	Os10g0160000	Os07g0164900	Os01g0332100				Os03g0711400	Os03g0768600	Os01g0817000
	Os03g0243300	Os07g0438700	Os03g0802500				Os03g0707600	Os03g0645900	Os10g0555100
	Os09g0113000	Os07g0450000	Os06g0202900				Os07g0450000	Os03g0405200	Os04g0482300
	Os07g0239400	Os07g0543100	Os05g0562300				Os12g0173366	Os08g0515600	Os05g0449200
	Os03g0663500	Os07g0574800	Os06g0726400				Os02g0739700	Os05g0448700	Os03g0823400
	Os07g0119300	Os07g0575700	Os07g0106200				Os11g0508600	Os05g0100300	Os10g0576600
	Os08g0224800	Os07g0577700	Os10g0562900				Os01g0705500	Os11g0114300	Os06g0604300
	Os03g0777700	Os07g0585800	Os03g0586700				Os03g0854300	Os01g0243100	Os05g0566400
	Os01g0235700	Os07g0691800	Os06g0203600				Os04g0687300	Os07g0469200	Os05g0524100
	Os08g0189200	Os07g0693600	Os01g0740600				Os05g0514350	Os08g0536300	Os02g0759400
	Os01g0914000	Os08g0105800	Os06g0275800				Os05g0444300	Os07g0229800	Os05g0171200
	Os01g0614900	Os08g0116400	Os08g0420700				Os11g0155900	Os05g0591200	Os06g0255900
	Os01g0127600	Os08g0137800	Os01g0384800				Os05g0156500	Os09g0242800	Os07g0687900
	Os07g0479400	Os08g0174700	Os12g0149900				Os08g0417000	Os02g0133700	Os12g0410200
	Os01g0931100	Os08g0203300	Os11g0537400				Os02g0598800	Os01g0953100	Os02g0684400
	Os04g0659300	Os08g0286500	Os07g0677200				Os12g0496900	Os10g0488400	Os03g0265900
	Os06g0225800	Os08g0287800	Os03g0322800				Os03g0130500	Os01g0304400	Os03g0175200
	Os05g0564800	Os08g0288500	Os03g0300900				Os06g0326500	Os09g0113000	Os06g0556000
	Os07g0229700	Os08g0321000	Os12g0514000				Os02g0651900	Os12g0120100	Os02g0232000
	Os03g0750800	Os08g0390000	Os02g0813350				Os04g0270100	Os12g0171500	Os01g0667900
	Os06g0688100	Os08g0412800	Os04g0549700				Os04g0564300	Os05g0476700	Os01g0513400
	Os06g0105900	Os08g0428100	Os03g0289100				Os02g0815800	Os04g0660500	Os04g0608100
	Os03g0227800	Os08g0459600	Os12g0633600				Os12g0152750	Os03g0379500	Os02g0753300
	Os01g0264700	Os08g0460600	Os03g0184600				Os04g0284900	Os11g0151200	Os02g0693400
	Os06g0602700	Os08g0490000	Os03g0299600				Os03g0736500	Os06g0597000	Os10g0499400
	Os04g0607100	Os08g0508000	Os10g0537500				Os11g0516100	Os01g0863100	Os03g0187400
	Os01g0265800	Os08g0513600	Os08g0400300				Os12g0133050	Os09g0420100	Os02g0758200
	Os01g0919500	Os08g0520000	Os01g0871300				Os05g0401300	Os01g0925100	Os02g0122800
	Os02g0193500	Os08g0521600	Os08g0331000				Os01g0242500	Os08g0235800	Os10g0580900
	Os06g0115800	Os08g0531300	Os06g0602800				Os09g0297400	Os03g0811400	Os03g0411300
	Os03g0731500	Os08g0535700	Os05g0179300				Os06g0680900	Os05g0427800	Os09g0418000
	Os02g0613600	Os08g0548900	Os03g0718000				Os07g0666300	Os07g0124400	Os01g0826400
	Os01g0356400	Os08g0550100	Os09g0491644				Os04g0320200	Os03g0645200	Os05g0273800
	Os01g0283100	Os08g0567000	Os04g0401000				Os02g0184100	Os01g0349600	Os03g0758100
	Os05g0372800	Os09g0127300	Os06g0651100				Os03g0301800	Os08g0159900	Os04g0412300
	Os04g0648900	Os09g0135700	Os09g0459800				Os03g0169400	Os03g0409100	Os07g0603800
	Os06g0229200	Os09g0323000	Os01g0672100				Os07g0531700	Os01g0119500	Os09g0128400
	Os07g0660200	Os09g0382500	Os09g0376800				Os08g0327400	Os03g0660000	Os10g0356000
	Os09g0515200	Os09g0407700	Os07g0190000				Os04g0430700	Os10g0364900	Os08g0293100
	Os01g0589500	Os09g0426800	Os07g0615200				Os07g0573700	Os10g0394700	Os05g0497200
	Os08g0482100	Os09g0438000	Os04g0623500				Os08g0386300	Os06g0202700	Os04g0583101
	Os04g0543200	Os09g0439400	Os05g0358500				Os10g0462900	Os02g0799700	Os02g0670900
	Os07g0438500	Os09g0467300	Os04g0678400				Os02g0202600	Os05g0528000	Os01g0783200
	Os09g0472900	Os09g0469400	Os04g0517400				Os05g0277300	Os05g0478000	Os04g0683900
	Os04g0416000	Os09g0474000	Os08g0495500				Os12g0562100	Os11g0227700	Os05g0577500
	Os08g0398800	Os09g0480600	Os07g0507700				Os06g0691200	Os02g0652600	Os04g0688300
	Os05g0594900	Os09g0481400	Os02g0564400				Os06g0225900	Os03g0255900	Os01g0168100
	Os03g0268000	Os09g0491692	Os01g0257300				Os06g0187000	Os02g0591000	Os01g0186900
	Os06g0702700	Os09g0491708	Os11g0536000				Os08g0540100	Os03g0328900	Os07g0686600
	Os06g0574500	Os09g0498400	Os10g0553300				Os04g0119400	Os01g0882800	Os04g0460300
	Os05g0443500	Os09g0501700	Os08g0536400				Os04g0129600	Os05g0414300	Os01g0628700
	Os04g0569900	Os09g0525400	Os03g0326000				Os08g0127600	Os01g0221800	Os06g0646700
	Os01g0263300	Os09g0531900	Os05g0169000				Os10g0150600	Os05g0427300	Os05g0223200
	Os01g0780800	Os09g0539800	Os04g0531500				Os05g0449900	Os01g0702700	Os03g0244200
	Os03g0390600	Os09g0554300	Os01g0800300				Os04g0419600	Os08g0276000	Os11g0175400
	Os12g0160500	Os09g0562700	Os04g0573000				Os03g0276700	Os01g0169800	Os02g0787300
	Os09g0252700	Os09g0567900	Os02g0148100				Os02g0771200	Os03g0146300	Os03g0454300
	Os05g0238200	Os10g0100500	Os12g0152700				Os07g0181000	Os08g0394000	Os03g0805600
	Os07g0281700	Os10g0154700	Os08g0490100				Os03g0410900	Os01g0705000	Os02g0755000
	Os02g0795300	Os10g0169800	Os07g0153400				Os05g0222200	Os06g0179800	Os01g0312500
	Os03g0425200	Os10g0317900	Os11g0191400				Os01g0769900	Os05g0210600	Os01g0278000
	Os02g0131400	Os10g0348600	Os05g0257100				Os01g0265200	Os02g0761300	Os02g0764700
	Os01g0714900	Os10g0388900	Os02g0593700				Os02g0816800	Os04g0391500	Os11g0184900
	Os02g0747500	Os10g0389300	Os11g0673100				Os03g0123200	Os01g0184300	Os01g0203800
	Os02g0832500	Os10g0456400	Os05g0408300				Os03g0672400	Os07g0572800	Os03g0126800
	Os04g0691900	Os10g0467600	Os07g0249700				Os02g0119700	Os12g0148500	Os08g0485000
	Os05g0560900	Os10g0504650	Os03g0698500				Os01g0973200	Os08g0130400	Os01g0749400
	Os10g0551800	Os10g0528200	Os02g0711400				Os02g0685900	Os11g0107600	Os02g0541300
	Os06g0666400	Os10g0545800	Os01g0830700				Os01g0201000	Os01g0320700	Os02g0618200
	Os02g0816600	Os10g0563700	Os09g0518200				Os01g0529800	Os02g0462800	Os05g0560600
	Os09g0451400	Os10g0571600	Os04g0431000				Os06g0731900	Os04g0452100	Os05g0196400
	Os05g0280500	Os10g0573400	Os12g0631100				Os01g0215700	Os09g0250300	Os10g0521900
	Os09g0255000	Os10g0578900	Os04g0405900				Os08g0288000	Os07g0551400	Os07g0673550
	Os05g0499300	Os11g0104800	Os07g0538200				Os01g0720200	Os10g0544600	Os03g0431200
	Os04g0444300	Os11g0116300	Os03g0210600				Os11g0463700	Os01g0789500	Os01g0131600
	Os11g0448700	Os11g0135900	Os02g0185300				Os06g0526800	Os02g0257400	Os05g0497300
	Os01g0731100	Os11g0148500	Os06g0194000				Os05g0462700	Os10g0464900	Os02g0208100
	Os01g0294700	Os11g0157200	Os04g0613800				Os09g0433600	Os12g0136500	Os02g0813000
	Os10g0573700	Os11g0158600	Os03g0248200				Os07g0485600	Os10g0198300	Os02g0577100
	Os07g0418600	Os11g0163500	Os11g0547000				Os02g0664700	Os08g0231100	Os10g0542400
	Os03g0736900	Os11g0427700	Os05g0310500				Os11g0425800	Os12g0242100	Os05g0169000
	Os06g0195800	Os11g0434000	Os01g0329400				Os04g0586200	Os07g0653100	Os03g0274300
	Os02g0595900	Os11g0455500	Os10g0405600				Os02g0535000	Os04g0384800	Os01g0975000
	Os12g0285100	Os11g0550300	Os12g0552500				Os01g0732100	Os07g0168000	Os04g0579700
	Os08g0240500	Os11g0591100	Os01g0665300				Os06g0714800	Os07g0273000	Os02g0188000
	Os01g0347600	Os11g0629500	Os03g0648400				Os07g0613200	Os05g0584200	Os03g0353400
	Os04g0457000	Os12g0123200	Os01g0158900				Os11g0523700	Os12g0139300	Os07g0142900
	Os06g0152600	Os12g0132800	Os06g0498400				Os05g0244500	Os10g0181100	Os09g0532400
	Os10g0575000	Os12g0169000	Os07g0294800				Os09g0279600	Os03g0844000	Os03g0309200
	Os08g0139400	Os12g0174700	Os01g0133400				Os01g0191800	Os03g0386000	Os01g0361000
	Os08g0547300	Os12g0209800	Os05g0209500				Os05g0426300	Os07g0229700	Os10g0437600
	Os05g0562800	Os12g0236400	Os09g0133700				Os02g0143100	Os08g0229200	Os03g0292100
	Os04g0493000	Os12g0460100	Os05g0499600				Os11g0133900	Os02g0741100	Os11g0703900
	Os09g0527600	Os12g0498300	Os10g0400100				Os01g0143300	Os01g0812200	Os01g0872800
	Os01g0916100	Os12g0556600	Os04g0564700				Os01g0174300	Os03g0765400	Os01g0911100
	Os03g0793900	Os12g0576600	Os04g0650000				Os05g0147400	Os01g0883000	Os12g0291100
	Os06g0604300	Os12g0615900	Os02g0564000				Os03g0278900	Os07g0409200	Os10g0516100
	Os02g0556800	Os12g0623900	Os02g0141300				Os09g0414500	Os04g0404900	Os10g0555900
	Os02g0131800	Os07g0152900	Os10g0525000				Os08g0233300	Os03g0317300	Os02g0280500
	Os08g0431100	Os09g0125900	Os01g0375200				Os03g0833100	Os05g0573300	Os12g0274700
	Os10g0148100	Os01g0141000	Os07g0537300				Os03g0730500	Os04g0595800	Os08g0119800
	Os03g0135700	Os01g0631800	Os01g0190000				Os10g0397400	Os06g0220000	Os01g0761000
	Os02g0626600	Os01g0728300	Os07g0571500				Os09g0567500	Os02g0192100	Os08g0411200
	Os03g0107300	Os01g0729100	Os03g0285700				Os01g0579800	Os08g0203100	Os07g0558400
	Os07g0680400	Os01g0949750	Os04g0485300				Os08g0385900	Os03g0668300	Os07g0148900
	Os05g0408900	Os02g0134400	Os02g0748300				Os07g0132300	Os11g0264500	Os12g0123500
	Os10g0454200	Os02g0510600	Os05g0323900				Os02g0529700	Os03g0588100	Os03g0595300
	Os05g0449200	Os02g0570700	Os03g0377600				Os11g0109000	Os03g0203300	Os02g0129900
	Os11g0138900	Os02g0580400	Os02g0119600				Os03g0267300	Os06g0354600	Os02g0697500
	Os05g0563550	Os02g0589000	Os09g0506000				Os02g0778200	Os08g0108100	Os08g0468100
	Os07g0682000	Os02g0624300	Os12g0639600				Os02g0230300	Os09g0517900	Os07g0545900
	Os03g0251000	Os02g0625500	Os08g0157600				Os07g0598000	Os03g0797400	Os02g0754600
	Os10g0209700	Os02g0700300	Os06g0494400				Os04g0538400	Os05g0191500	Os09g0533900
	Os04g0666800	Os03g0180800	Os05g0584200				Os04g0570500	Os01g0624700	Os05g0304600
	Os12g0174200	Os03g0336600	Os03g0835900				Os03g0831500	Os01g0857300	Os12g0171250
	Os03g0439700	Os03g0400700	Os11g0582100				Os06g0219500	Os02g0270200	Os01g0600900
	Os04g0447800	Os03g0830500	Os10g0419400				Os01g0500900	Os01g0880200	Os12g0575000
	Os07g0694000	Os04g0487200	Os04g0447700				Os09g0472900	Os08g0276100	Os04g0607000
	Os07g0106700	Os04g0516600	Os05g0533700				Os03g0126300	Os11g0118600	Os06g0152800
	Os04g0554500	Os04g0578000	Os08g0117900				Os03g0658800	Os01g0643300	Os06g0132400
	Os01g0960500	Os04g0581100	Os06g0172800				Os01g0770100	Os02g0608600	Os11g0610600
	Os01g0278000	Os04g0634700	Os06g0105400				Os01g0940800	Os04g0568600	Os03g0388100
	Os02g0136150	Os05g0367400	Os09g0505700				Os08g0326600	Os12g0167900	Os07g0108300
	Os10g0552800	Os05g0530400	Os07g0680000				Os04g0599800	Os01g0768100	Os02g0326700
	Os04g0532800	Os05g0541100	Os10g0518200				Os04g0316200	Os08g0190300	Os07g0208500
	Os01g0176400	Os06g0137700	Os06g0301100				Os02g0639600	Os10g0461100	Os02g0744900
	Os03g0102700	Os06g0196200	Os12g0586000				Os10g0478100	Os01g0701700	Os07g0435300
	Os04g0690500	Os06g0206900	Os08g0126300				Os02g0816300	Os01g0663300	Os07g0623300
	Os01g0347500	Os06g0671600	Os06g0596300				Os02g0686600	Os01g0813800	Os06g0646000
	Os04g0465600	Os06g0690200	Os01g0970700				Os08g0506000	Os04g0412000	Os10g0162100
	Os11g0629400	Os06g0694200	Os06g0670300				Os03g0724500	Os08g0173300	Os03g0333400
	Os09g0475800	Os07g0506000	Os07g0622200				Os03g0366000	Os12g0291200	Os10g0484300
	Os04g0461600	Os07g0580900	Os01g0859400				Os07g0603100	Os11g0229300	Os04g0659100
	Os08g0547500	Os08g0299400	Os03g0708100				Os03g0308100	Os04g0498600	Os10g0213700
	Os09g0482780	Os08g0347000	Os09g0513600				Os05g0121800	Os12g0570400	Os10g0493900
	Os07g0560300	Os08g0509100	Os03g0734200				Os02g0159700	Os09g0252900	Os07g0470700
	Os11g0242800	Os08g0566900	Os07g0492000				Os02g0591800	Os05g0292500	Os03g0711100
	Os04g0612500	Os09g0255400	Os02g0654100				Os01g0136100	Os05g0587600	Os02g0194700
	Os06g0491800	Os10g0502900	Os08g0155400				Os04g0191500	Os07g0681400	Os03g0197100
	Os05g0506200	Os10g0512400	Os05g0460200				Os05g0194600	Os01g0905200	Os12g0188700
	Os03g0795300	Os11g0153300	Os07g0668700				Os06g0639800	Os03g0705800	Os06g0320500
	Os08g0556300	Os11g0520500	Os11g0648000				Os06g0274200	Os11g0448300	Os03g0175600
	Os07g0104500	Os12g0630100	Os05g0323800				Os07g0222700	Os02g0120000	Os07g0190000
	Os07g0645300	Os12g0630500	Os04g0603400				Os11g0110100	Os09g0272900	Os03g0838900
	Os11g0458100	Os01g0142300	Os04g0563000				Os02g0606700	Os03g0740900	Os09g0551600
	Os04g0661600	Os01g0265200	Os03g0826600				Os04g0487300	Os02g0176300	Os12g0137200
	Os11g0171300	Os01g0277600	Os10g0389000				Os01g0143800	Os11g0222900	Os02g0534400
	Os07g0175500	Os01g0757900	Os02g0168600				Os07g0600400	Os06g0239100	Os07g0562700
	Os10g0490100	Os01g0782800	Os01g0612600				Os01g0642900	Os08g0351200	Os01g0773700
	Os01g0238200	Os01g0856600	Os01g0777200				Os04g0620700	Os03g0563300	Os05g0150800
	Os07g0666900	Os01g0857000	Os01g0585600				Os06g0498500	Os06g0567200	Os02g0761700
	Os09g0520200	Os01g0898900	Os09g0511600				Os08g0240000	Os07g0587500	Os01g0901500
	Os03g0196000	Os01g0899500	Os03g0310400				Os03g0833700	Os08g0549000	Os01g0102300
	Os05g0121600	Os02g0117600	Os01g0713200				Os05g0150900	Os02g0771500	Os07g0176900
	Os05g0208500	Os02g0164300	Os04g0526800				Os02g0567900	Os01g0179000	Os04g0507100
	Os02g0662000	Os03g0114300	Os02g0775300				Os02g0436400	Os02g0765900	Os07g0141400
	Os01g0958700	Os03g0178400	Os10g0341700				Os05g0303000	Os07g0206900	Os07g0546600
	Os01g0550800	Os03g0261900	Os03g0226600				Os07g0544900	Os03g0305200	Os01g0501800
	Os01g0218100	Os03g0356652	Os11g0131900				Os04g0553300	Os09g0361500	Os07g0280200
	Os03g0275500	Os03g0740700	Os01g0276100				Os05g0597100	Os05g0496100	Os06g0484500
	Os02g0742500	Os04g0268700	Os06g0698674				Os04g0569000	Os08g0504700	Os04g0459900
	Os11g0507200	Os04g0538800	Os10g0506100				Os01g0233500	Os01g0924100	Os01g0294700
	Os11g0704600	Os04g0539100	Os09g0380000				Os02g0302700	Os05g0595300	Os02g0581100
	Os01g0237500	Os04g0561200	Os07g0271000				Os03g0295400	Os11g0182100	Os02g0744700
	Os03g0128000	Os04g0606500	Os03g0142900				Os04g0551800	Os02g0132200	Os05g0382600
	Os08g0260600	Os04g0674100	Os09g0465600				Os05g0533800	Os02g0754200	Os03g0778100
	Os02g0276200	Os05g0130300	Os07g0164800				Os01g0606050	Os03g0320600	Os01g0913000
	Os12g0245700	Os05g0306000	Os03g0406200				Os07g0687500	Os10g0498300	Os02g0117100
	Os06g0342200	Os05g0398800	Os03g0299200				Os06g0149400	Os03g0315400	Os02g0822500
	Os01g0591300	Os05g0489100	Os02g0244700				Os12g0209100	Os07g0537500	Os01g0279100
	Os02g0194200	Os05g0489200	Os04g0592600				Os06g0184100	Os08g0409100	Os05g0481000
	Os05g0542900	Os05g0564300	Os02g0635200				Os01g0801700	Os05g0535800	Os01g0239200
	Os01g0958000	Os06g0246000	Os09g0458400				Os06g0116600	Os03g0843300	Os07g0583600
	Os10g0521550	Os06g0642900	Os10g0502600				Os04g0497400	Os04g0492800	Os03g0431600
	Os03g0646800	Os07g0227200	Os09g0530000				Os01g0271700	Os05g0555900	Os07g0577600
	Os05g0531100	Os07g0435900	Os07g0668900				Os02g0190500	Os12g0492600	Os07g0475000
	Os07g0630400	Os08g0110500	Os03g0737000				Os04g0376600	Os01g0704100	Os12g0420200
	Os05g0169100	Os08g0163300	Os03g0111400				Os01g0559200	Os11g0149300	Os08g0435900
	Os02g0157600	Os08g0230200	Os02g0569900				Os02g0831300	Os02g0105900	Os09g0421500
	Os01g0750300	Os08g0484500	Os02g0177600				Os01g0851700	Os01g0972000	Os02g0190600
	Os10g0323500	Os08g0508600	Os07g0638100				Os03g0815700	Os11g0214800	Os05g0560000
	Os01g0750000	Os09g0261300	Os10g0565200				Os03g0628900	Os09g0258600	Os03g0840200
	Os08g0485000	Os09g0559600	Os09g0361100				Os05g0104800	Os01g0901600	Os02g0644900
	Os07g0182400	Os10g0497800	Os12g0641100				Os02g0610400	Os05g0429900	Os01g0227400
	Os05g0464200	Os10g0500600	Os02g0634700				Os04g0685100	Os06g0329200	Os02g0120800
	Os11g0655900	Os10g0529700	Os06g0187900				Os02g0733800	Os01g0907200	Os01g0108600
	Os05g0135500	Os11g0147100	Os05g0542732				Os06g0645400	Os01g0534900	Os02g0119800
	Os09g0455900	Os11g0265200	Os01g0323600				Os08g0150800	Os01g0130400	Os01g0570700
	Os06g0218600	Os11g0438600	Os06g0133900				Os06g0300600	Os12g0291400	Os07g0630800
	Os04g0649500	Os12g0405200	Os09g0115500				Os02g0114700	Os09g0135800	Os01g0764900
	Os04g0583900	Os01g0102700	Os03g0337500				Os10g0369000	Os04g0618700	Os11g0267300
	Os08g0417000	Os01g0203000	Os10g0416800				Os02g0273800	Os08g0497300	Os05g0406000
	Os09g0277800	Os01g0289600	Os03g0749300				Os01g0869600	Os10g0503600	Os01g0970600
	Os07g0564200	Os01g0326100	Os10g0563200				Os03g0737100	Os02g0716600	Os04g0381600
	Os04g0344100	Os01g0674800	Os09g0250700				Os08g0359600	Os10g0355800	Os07g0180300
	Os01g0728700	Os01g0827400	Os07g0188800				Os12g0615900	Os07g0231800	Os04g0639300
	Os07g0249800	Os01g0844400	Os09g0538600				Os04g0376500	Os08g0468700	Os07g0656800
	Os02g0681000	Os01g0902300	Os02g0123600				Os08g0205300	Os04g0335400	Os02g0760000
	Os02g0801200	Os02g0180700	Os02g0474000				Os09g0437500	Os01g0698900	Os08g0101700
	Os11g0703900	Os02g0193800	Os07g0187700				Os01g0679000	Os02g0601000	Os06g0715200
	Os07g0120650	Os02g0224800	Os01g0803200				Os02g0821800	Os02g0618000	Os09g0469950
	Os12g0138800	Os02g0604300	Os06g0687900				Os04g0539100	Os10g0578700	Os01g0360200
	Os05g0572700	Os02g0703300	Os05g0208000				Os01g0649900	Os07g0628300	Os01g0343200
	Os01g0200300	Os03g0412400	Os03g0766800				Os02g0127700	Os08g0351300	Os03g0641300
	Os01g0842500	Os03g0580200	Os01g0290000				Os09g0469400	Os09g0400500	Os08g0561700
	Os03g0183800	Os03g0650200	Os09g0482100				Os01g0280400	Os01g0702500	Os06g0606700
	Os11g0463700	Os04g0528300	Os10g0501500				Os11g0439600	Os05g0572000	Os03g0210700
	Os07g0185200	Os05g0494000	Os06g0649000				Os07g0549800	Os05g0203900	Os08g0347500
	Os01g0284700	Os06g0222400	Os04g0468600				Os11g0216400	Os07g0537600	Os12g0189700
	Os09g0557500	Os06g0677800	Os02g0513100				Os03g0669100	Os08g0167000	Os07g0100200
	Os05g0551000	Os07g0274800	Os11g0210201				Os09g0558900	Os02g0831200	Os06g0686600
	Os04g0607000	Os09g0509100	Os01g0124000				Os01g0757500	Os08g0320800	Os08g0556200
	Os12g0568700	Os11g0247300	Os03g0103100				Os02g0255100	Os02g0736900	Os01g0871500
	Os05g0121900	Os12g0515600	Os01g0716800				Os03g0586800	Os02g0630300	Os05g0588250
	Os03g0711100	Os01g0226300	Os10g0552600				Os02g0606000	Os10g0563700	Os02g0197200
	Os01g0122000	Os01g0496900	Os09g0470500				Os08g0529100	Os05g0468600	Os10g0496900
	Os03g0721300	Os01g0527400	Os06g0128800				Os02g0186700	Os11g0190700	Os05g0200100
	Os05g0353500	Os01g0627800	Os01g0935600				Os10g0396300	Os12g0569700	Os07g0406600
	Os05g0179950	Os01g0674400	Os03g0320100				Os10g0361000	Os08g0297500	Os01g0945300
	Os06g0154400	Os01g0706700	Os02g0139000				Os08g0496000	Os03g0410700	Os02g0681632
	Os02g0101300	Os01g0708300	Os03g0142800				Os08g0535600	Os03g0663700	Os08g0266300
	Os07g0674400	Os01g0709400	Os02g0621800				Os01g0883100	Os10g0563800	Os09g0535000
	Os01g0681600	Os01g0769700	Os04g0489600				Os01g0229400	Os06g0521500	Os03g0565200
	Os04g0346800	Os01g0829800	Os03g0676400				Os05g0190300	Os06g0673800	Os04g0504700
	Os01g0817650	Os01g0868200	Os07g0588000				Os04g0103800	Os11g0244600	Os01g0278900
	Os11g0251400	Os02g0105200	Os05g0592300				Os01g0579900	Os07g0133700	Os02g0121500
	Os02g0522300	Os02g0173500	Os02g0810900				Os01g0810000	Os02g0246900	Os08g0260000
	Os05g0241200	Os02g0175400	Os03g0341600				Os12g0168400	Os01g0619900	Os03g0100040
	Os01g0846450	Os02g0184000	Os03g0838400				Os09g0359800	Os07g0277200	Os11g0136400
	Os03g0252100	Os02g0225300	Os05g0244700				Os01g0897500	Os03g0740200	Os02g0595700
	Os10g0564400	Os02g0304900	Os04g0524600				Os11g0645400	Os04g0416400	Os04g0676100
	Os01g0510600	Os02g0315400	Os11g0491400				Os01g0206200	Os07g0684100	Os03g0254900
	Os06g0524400	Os02g0462500	Os08g0384500				Os11g0615100	Os07g0197400	Os03g0750700
	Os01g0871800	Os02g0610600	Os10g0524300				Os01g0251100	Os04g0612400	Os12g0438400
	Os04g0476800	Os02g0653800	Os12g0580700				Os11g0585700	Os06g0559400	Os04g0493000
	Os05g0316800	Os02g0656300	Os02g0803300				Os09g0557400	Os08g0189400	Os12g0182700
	Os12g0160100	Os02g0705500	Os08g0560000				Os01g0200500	Os08g0497600	Os07g0695100
	Os10g0443200	Os02g0710800	Os01g0777900				Os02g0614500	Os01g0836600	Os07g0143000
	Os10g0471700	Os02g0730500	Os01g0537250				Os09g0363900	Os02g0773700	Os10g0517400
	Os01g0106500	Os02g0738900	Os07g0676900				Os05g0126200	Os01g0962600	Os08g0242800
	Os12g0157200	Os02g0741700	Os03g0241400				Os01g0266000	Os07g0100500	Os02g0554100
	Os11g0645200	Os02g0749000	Os01g0182600				Os07g0549200	Os07g0586200	Os05g0202500
	Os01g0533000	Os03g0123600	Os06g0681600				Os07g0437500	Os08g0393900	Os10g0492000
	Os08g0528900	Os03g0171700	Os01g0717000				Os03g0725000	Os06g0260000	Os08g0441100
	Os11g0523800	Os03g0240800	Os03g0179400				Os01g0603000	Os08g0137400	Os01g0633000
	Os01g0703400	Os03g0300000	Os01g0860400				Os07g0683200	Os08g0117300	Os03g0850600
	Os04g0449900	Os03g0313600	Os03g0125000				Os10g0210500	Os08g0465300	Os09g0248000
	Os06g0638700	Os03g0316900	Os03g0253600				Os12g0194700	Os01g0780800	Os12g0285100
	Os01g0818300	Os03g0328400	Os01g0168100				Os02g0177500	Os03g0133000	Os01g0675700
	Os07g0633100	Os03g0390700	Os04g0450600				Os03g0300300	Os01g0583300	Os06g0163200
	Os07g0614100	Os03g0626600	Os12g0190000				Os12g0485000	Os03g0323100	Os03g0227800
	Os04g0323800	Os03g0660700	Os02g0591000				Os07g0115200	Os12g0198200	Os05g0506000
	Os03g0583800	Os03g0698350	Os02g0720600				Os11g0168100	Os05g0384300	Os01g0805200
	Os04g0518600	Os03g0713100	Os01g0591000				Os07g0469600	Os08g0475300	Os04g0234600
	Os02g0602300	Os03g0741600	Os01g0584100				Os02g0255200	Os07g0113500	Os02g0600200
	Os01g0686100	Os03g0777500	Os02g0582600				Os04g0523600	Os07g0616600	Os05g0401200
	Os04g0170500	Os04g0487100	Os04g0509600				Os02g0617900	Os04g0128700	Os05g0361200
	Os06g0686600	Os04g0503800	Os02g0114200				Os11g0134500	Os02g0275300	Os01g0664000
	Os09g0428500	Os04g0505000	Os01g0770700				Os03g0766900	Os01g0222600	Os09g0438100
	Os04g0413900	Os04g0581000	Os01g0629900				Os01g0229100	Os01g0902100	Os01g0238500
	Os08g0476100	Os05g0121700	Os03g0726100				Os09g0436600	Os08g0163300	Os05g0143300
	Os01g0898600	Os05g0194900	Os09g0467200				Os05g0333200	Os02g0566000	Os03g0284100
	Os03g0758500	Os05g0198400	Os01g0315800				Os02g0814700	Os12g0222800	Os02g0726300
	Os03g0804200	Os05g0393700	Os02g0642300				Os01g0823100	Os04g0691600	Os02g0184200
	Os01g0518500	Os05g0417300	Os11g0704800				Os09g0568800	Os10g0165400	Os10g0363600
	Os02g0757700	Os05g0418800	Os06g0106800				Os05g0295100	Os04g0572400	Os02g0103800
	Os02g0533700	Os05g0461300	Os02g0633300				Os02g0794600	Os08g0347400	Os01g0556700
	Os04g0445100	Os05g0495600	Os06g0165800				Os02g0147700	Os06g0247000	Os08g0313200
	Os02g0711300	Os05g0498500	Os04g0688300				Os03g0780900	Os12g0529900	Os03g0852600
	Os01g0135800	Os05g0509400	Os12g0438600				Os01g0190400	Os11g0668300	Os01g0680600
	Os08g0452500	Os05g0522500	Os03g0829200				Os06g0115500	Os06g0487300	Os04g0482900
	Os11g0149200	Os06g0167600	Os03g0146800				Os01g0250600	Os05g0411200	Os09g0503100
	Os03g0245800	Os06g0199800	Os02g0690000				Os03g0626500	Os02g0814400	Os02g0663100
	Os03g0745600	Os06g0567950	Os10g0456800				Os11g0610900	Os03g0856700	Os07g0462200
	Os04g0381600	Os06g0678800	Os03g0285300				Os08g0151400	Os10g0137100	Os09g0130800
	Os11g0244200	Os06g0694600	Os04g0583200				Os10g0416500	Os02g0585100	Os02g0815500
	Os05g0490200	Os07g0102100	Os04g0493400				Os01g0934800	Os10g0509200	Os01g0874100
	Os03g0224700	Os07g0410100	Os02g0483500				Os12g0530000	Os12g0113500	Os08g0557400
	Os02g0788800	Os07g0593400	Os01g0131600				Os10g0150800	Os04g0679500	Os09g0431600
	Os03g0381300	Os07g0624700	Os05g0584300				Os04g0180900	Os02g0750200	Os11g0485500
	Os09g0452700	Os07g0657500	Os09g0453100				Os02g0185200	Os03g0801200	Os04g0253000
	Os09g0499400	Os08g0127500	Os01g0303800				Os04g0340300	Os12g0115900	Os10g0350800
	Os07g0176500	Os08g0242900	Os10g0554200				Os01g0127300	Os07g0656500	Os11g0427500
	Os04g0682300	Os08g0506000	Os03g0220100				Os08g0320000	Os09g0459900	Os05g0111300
	Os01g0716400	Os09g0237600	Os04g0518100				Os01g0940700	Os02g0821400	Os09g0567366
	Os02g0530100	Os09g0280300	Os01g0159200				Os07g0677200	Os11g0438700	Os02g0124800
	Os07g0661100	Os09g0372900	Os03g0799000				Os12g0628600	Os11g0208700	Os04g0671300
	Os03g0780600	Os09g0381600	Os12g0563600				Os01g0660200	Os04g0612300	Os03g0251000
	Os02g0699300	Os09g0540500	Os06g0604600				Os04g0611400	Os05g0181700	Os04g0391900
	Os05g0519700	Os09g0571700	Os03g0319400				Os06g0716700	Os01g0841700	Os07g0575800
	Os01g0209500	Os10g0190900	Os05g0426300				Os07g0694700	Os11g0214400	Os07g0556300
	Os03g0837100	Os10g0508100	Os01g0755500				Os01g0563000	Os02g0605900	Os04g0442000
	Os09g0420600	Os10g0519600	Os01g0652600				Os03g0663400	Os06g0306300	Os10g0395200
	Os04g0684800	Os10g0540300	Os03g0676300				Os09g0451500	Os07g0162600	Os04g0295400
	Os06g0671800	Os11g0177400	Os01g0284900				Os01g0382000	Os03g0757100	Os11g0247300
	Os01g0156300	Os11g0573000	Os07g0181500				Os09g0526600	Os09g0376700	Os08g0541400
	Os07g0546000	Os11g0599500	Os03g0115200				Os01g0118400	Os08g0327000	Os04g0414700
	Os07g0267300	Os12g0123800	Os06g0698748				Os01g0111700	Os04g0556500	Os01g0825500
	Os03g0177300	Os12g0162500	Os04g0611200				Os12g0222300	Os09g0278700	Os02g0672200
	Os03g0271350	Os12g0480000	Os08g0542100				Os02g0550800	Os01g0790900	Os06g0702700
	Os02g0612000	Os12g0489100	Os04g0175600				Os05g0562300	Os12g0256000	Os07g0598200
	Os12g0181500	Os12g0624900	Os02g0595400				Os08g0278900	Os09g0517000	Os03g0169800
	Os09g0116600	Os01g0106400	Os05g0361900				Os01g0678100	Os09g0460500	Os03g0348200
	Os06g0264800	Os01g0194600	Os01g0930000				Os12g0637100	Os06g0521900	Os10g0573700
	Os08g0119800	Os01g0228400	Os03g0352400				Os02g0491400	Os11g0457300	Os12g0583400
	Os07g0544800	Os01g0236000	Os09g0520700				Os01g0184100	Os03g0170100	Os05g0502500
	Os10g0519700	Os01g0247500	Os06g0494100				Os08g0525600	Os04g0556600	Os02g0602400
	Os03g0246500	Os01g0390300	Os04g0611300				Os10g0490800	Os06g0131400	Os06g0347100
	Os02g0796300	Os01g0532600	Os03g0265800				Os02g0139100	Os09g0463300	Os03g0227300
	Os01g0776300	Os01g0700100	Os01g0225400				Os10g0535800	Os06g0522100	Os05g0551000
	Os08g0471900	Os01g0718300	Os03g0291800				Os03g0263700	Os10g0328600	Os12g0638300
	Os03g0290300	Os01g0777500	Os09g0462700				Os06g0147200	Os12g0468000	Os05g0408900
	Os06g0159600	Os01g0846800	Os05g0537100				Os04g0307500	Os12g0592900	Os03g0178100
	Os06g0150400	Os01g0918100	Os09g0433600				Os02g0120600	Os01g0713200	Os01g0106900
	Os02g0588500	Os01g0954400	Os12g0616400				Os02g0185300	Os04g0259800	Os02g0815300
	Os09g0330000	Os02g0802400	Os01g0178500				Os03g0718000	Os01g0652800	Os04g0412100
	Os02g0537400	Os03g0208900	Os04g0690800				Os10g0569400	Os01g0895000	Os02g0640800
	Os01g0211000	Os03g0330300	Os04g0635700				Os11g0473000	Os02g0681300	Os10g0562100
	Os05g0367000	Os03g0405100	Os03g0758400				Os11g0540600	Os12g0637700	Os11g0103700
	Os05g0370600	Os03g0710700	Os08g0486200				Os11g0592200	Os12g0155000	Os03g0708400
	Os02g0757100	Os03g0715332	Os01g0212400				Os02g0105400	Os03g0761000	Os07g0616500
	Os02g0806300	Os03g0790700	Os04g0478000				Os01g0624500	Os06g0595800	Os03g0707200
	Os02g0598400	Os03g0819600	Os02g0821800				Os02g0710900	Os05g0242400	Os06g0663800
	Os03g0688200	Os04g0298200	Os09g0426000				Os10g0469700	Os07g0629000	Os06g0554600
	Os05g0121800	Os04g0419700	Os02g0684500				Os01g0565900	Os09g0378700	Os09g0419200
	Os04g0676100	Os05g0534000	Os02g0247800				Os02g0622500	Os04g0607500	Os06g0601100
	Os01g0611000	Os05g0534100	Os04g0495300				Os01g0944100	Os05g0555600	Os01g0589500
	Os01g0303000	Os06g0659300	Os12g0498400				Os05g0179300	Os12g0164600	Os06g0107100
	Os01g0918300	Os06g0680500	Os07g0147500				Os03g0766800	Os09g0538400	Os03g0786100
	Os04g0446300	Os07g0162100	Os05g0397300				Os03g0709000	Os05g0579500	Os10g0370000
	Os03g0431200	Os08g0187900	Os04g0321700				Os11g0242100	Os01g0760000	Os05g0381500
	Os02g0760000	Os08g0289266	Os09g0433800				Os11g0607200	Os06g0522300	Os07g0569600
	Os02g0535700	Os08g0476300	Os03g0245700				Os07g0687700	Os10g0109300	Os06g0348800
	Os07g0683900	Os09g0475400	Os05g0568300				Os03g0110300	Os11g0114100	Os06g0604500
	Os03g0765900	Os09g0488700	Os10g0515200				Os03g0733800	Os02g0624300	Os04g0403900
	Os08g0557000	Os10g0210500	Os02g0700400				Os10g0573100	Os12g0518200	Os02g0178000
	Os02g0599150	Os10g0473400	Os03g0699200				Os01g0955100	Os01g0389200	Os07g0102400
	Os02g0774300	Os10g0509401	Os01g0806101				Os08g0196700	Os05g0127200	Os08g0465700
	Os03g0655200	Os10g0529400	Os03g0306800				Os02g0644100	Os10g0503300	Os06g0638200
	Os03g0249900	Os11g0107500	Os08g0133000				Os06g0133500	Os04g0667400	Os03g0331600
	Os02g0639600	Os11g0151700	Os03g0624300				Os06g0557100	Os04g0182200	Os07g0628900
	Os05g0545600	Os11g0708600	Os02g0651500				Os01g0628900	Os03g0324700	Os09g0539100
	Os08g0158500	Os12g0198000	Os01g0823900				Os08g0562600	Os09g0565300	Os02g0306401
	Os12g0150200	Os12g0595800	Os01g0253300				Os01g0170600	Os03g0130100	Os03g0300400
	Os07g0176900	Os01g0168200	Os06g0367100				Os08g0356700	Os01g0860400	Os12g0556200
	Os05g0574500	Os01g0170900	Os04g0617050				Os04g0486600	Os07g0150100	Os03g0183000
	Os04g0623800	Os01g0172100	Os03g0350100				Os01g0115750	Os10g0479500	Os12g0623600
	Os03g0134300	Os01g0753100	Os04g0106400				Os01g0962700	Os12g0247700	Os03g0238600
	Os04g0617800	Os01g0837800	Os01g0757500				Os02g0261100	Os09g0114500	Os03g0297600
	Os10g0502400	Os02g0110200	Os02g0715300				Os09g0467200	Os03g0103200	Os01g0878300
	Os05g0123200	Os02g0137700	Os05g0119000				Os02g0763000	Os07g0529700	Os03g0223400
	Os07g0226200	Os02g0627700	Os09g0438700				Os06g0548200	Os12g0520200	Os12g0135800
	Os06g0618100	Os02g0649400	Os03g0776900				Os12g0182300	Os01g0215000	Os08g0516600
	Os03g0717600	Os02g0827400	Os07g0471300				Os02g0157400	Os11g0614400	Os01g0212400
	Os03g0822700	Os03g0126900	Os08g0524400				Os01g0194300	Os10g0554200	Os03g0836200
	Os01g0583200	Os03g0254000	Os05g0345400				Os09g0484200	Os05g0477900	Os03g0220100
	Os03g0854300	Os03g0301400	Os09g0518000				Os12g0425800	Os02g0467300	Os02g0114200
	Os10g0486600	Os03g0559700	Os05g0435400				Os08g0356500	Os01g0806200	Os06g0172200
	Os08g0520600	Os03g0703300	Os01g0665900				Os04g0453233	Os10g0111700	Os01g0616900
	Os04g0656100	Os04g0538100	Os07g0641700				Os02g0525900	Os11g0117600	Os11g0496500
	Os02g0760200	Os04g0615000	Os07g0509800				Os08g0205100	Os06g0147000	Os08g0187800
	Os02g0317500	Os05g0161500	Os08g0278900				Os07g0251200	Os08g0434500	Os06g0646100
	Os03g0783000	Os05g0177500	Os07g0250300				Os03g0810800	Os12g0144200	Os09g0538000
	Os05g0411300	Os05g0204600	Os07g0549800				Os03g0825800	Os01g0131900	Os12g0559200
	Os10g0539600	Os05g0426000	Os06g0598800				Os01g0728300	Os05g0500000	Os04g0573000
	Os05g0534600	Os05g0582100	Os06g0592500				Os06g0231300	Os01g0973100	Os08g0157600
	Os06g0134900	Os06g0593800	Os03g0213100				Os07g0610700	Os06g0640500	Os07g0412100
	Os03g0116400	Os06g0703900	Os07g0290800				Os01g0180800	Os12g0463000	Os11g0432900
	Os08g0200300	Os07g0421800	Os07g0262200				Os02g0601300	Os05g0546400	Os07g0413800
	Os12g0182200	Os07g0425000	Os06g0622700				Os05g0142200	Os04g0280600	Os07g0448100
	Os05g0154700	Os07g0679700	Os06g0593100				Os03g0123600	Os05g0427200	Os05g0568100
	Os06g0167000	Os08g0139700	Os07g0564500				Os01g0369700	Os05g0398800	Os04g0423400
	Os03g0738000	Os08g0158200	Os03g0283100				Os07g0246200	Os01g0181100	Os06g0316300
	Os10g0173000	Os08g0416800	Os08g0326600				Os04g0600200	Os01g0849000	Os02g0611200
	Os12g0611200	Os08g0434700	Os10g0520700				Os04g0105400	Os09g0105500	Os07g0147500
	Os10g0563600	Os09g0338500	Os05g0466600				Os03g0575200	Os06g0118700	Os03g0769800
	Os04g0593600	Os09g0453900	Os06g0716700				Os07g0424400	Os08g0168000	Os01g0329400
	Os10g0471400	Os09g0553800	Os01g0895600				Os11g0161000	Os04g0229100	Os04g0671200
	Os05g0573700	Os10g0167600	Os02g0782300				Os01g0268800	Os05g0197200	Os11g0595200
	Os05g0200100	Os10g0559200	Os12g0541700				Os03g0351500	Os12g0560100	Os06g0603000
	Os08g0385400	Os10g0578950	Os05g0113900				Os09g0556000	Os06g0546100	Os03g0796000
	Os05g0460475	Os11g0102900	Os08g0359200				Os07g0632800	Os03g0314500	Os02g0627100
	Os01g0730800	Os12g0155100	Os09g0451500				Os12g0126000	Os12g0560200	Os04g0497000
	Os02g0771700	Os12g0421000	Os01g0105800				Os12g0104300	Os11g0708900	Os03g0760800
	Os01g0876800	Os12g0511000	Os05g0462700				Os11g0163600	Os04g0419900	Os03g0803066
	Os03g0232600	Os12g0577600	Os06g0703800				Os08g0464000	Os06g0683100	Os05g0114000
	Os07g0627800	Os01g0121300	Os06g0109600				Os08g0558900	Os02g0654600	Os07g0559400
	Os01g0198500	Os02g0529150	Os08g0338700				Os06g0548000	Os05g0442400	Os04g0137001
	Os07g0258400	Os02g0595500	Os03g0618300				Os04g0446300	Os02g0301100	Os05g0495900
	Os10g0486900	Os02g0767500	Os04g0402100				Os08g0141300	Os01g0305900	Os05g0410200
	Os03g0430000	Os03g0267200	Os12g0637100				Os04g0615700	Os02g0121700	Os09g0482780
	Os04g0650700	Os03g0374575	Os08g0522500				Os05g0296600	Os03g0382100	Os08g0237000
	Os06g0247000	Os03g0564200	Os04g0538000				Os01g0901800	Os08g0446200	Os07g0687100
	Os03g0832200	Os03g0734400	Os04g0610800				Os02g0644400	Os07g0414700	Os03g0431100
	Os03g0708200	Os04g0244400	Os04g0683100				Os02g0125300	Os12g0443000	Os03g0793800
	Os05g0163000	Os04g0531300	Os01g0841600				Os10g0132300	Os05g0546300	Os05g0320700
	Os07g0561500	Os06g0142700	Os03g0742900				Os03g0381300	Os08g0374600	Os12g0541700
	Os03g0197100	Os06g0273800	Os01g0874700				Os06g0701300	Os02g0741700	Os04g0247500
	Os10g0566700	Os08g0359600	Os09g0556000				Os11g0599200	Os08g0364900	Os08g0243500
	Os02g0667100	Os08g0543900	Os12g0514500				Os01g0687400	Os04g0635600	Os06g0543400
	Os09g0539500	Os09g0361400	Os01g0369700				Os09g0355400	Os11g0483000	Os08g0478700
	Os02g0755000	Os10g0422000	Os09g0556300				Os07g0633200	Os03g0824600	Os01g0889400
	Os08g0524000	Os11g0117400	Os03g0113700				Os12g0222900	Os11g0133800	Os07g0590700
	Os02g0163300	Os12g0153200	Os03g0833700				Os03g0136900	Os07g0677100	Os02g0159200
	Os04g0689500	Os12g0611700	Os04g0459600				Os05g0534600	Os04g0549700	Os03g0127900
	Os02g0635700	Os01g0213400	Os12g0443500				Os01g0615300	Os08g0331400	Os06g0143400
	Os01g0799500	Os01g0232800	Os05g0439400				Os02g0274700	Os01g0162300	Os05g0453300
	Os07g0575100	Os01g0363900	Os06g0116800				Os08g0441500	Os03g0289800	Os02g0274900
	Os11g0531300	Os01g0375000	Os07g0557100				Os05g0435400	Os05g0417500	Os04g0530600
	Os03g0607500	Os01g0508500	Os02g0202500				Os08g0173600	Os12g0168100	Os07g0693000
	Os05g0143300	Os01g0610500	Os05g0156500				Os04g0479200	Os02g0467000	Os03g0202001
	Os01g0505400	Os01g0714600	Os04g0576500				Os07g0647500	Os10g0158100	Os04g0685300
	Os04g0660500	Os01g0757200	Os12g0581700				Os11g0606400	Os11g0136300	Os10g0555600
	Os09g0385700	Os01g0794100	Os03g0157900				Os01g0879200	Os07g0523600	Os02g0643000
	Os03g0180400	Os01g0878800	Os05g0120700				Os03g0425200	Os04g0618400	Os03g0851200
	Os03g0822200	Os01g0915800	Os04g0521700				Os09g0570100	Os03g0287400	Os01g0930800
	Os02g0313400	Os01g0950300	Os07g0181000				Os09g0274900	Os12g0116700	Os06g0725900
	Os03g0337800	Os01g0971500	Os07g0621600				Os11g0433500	Os09g0439200	Os10g0579800
	Os10g0533900	Os02g0135200	Os02g0618200				Os06g0311600	Os06g0587300	Os02g0667300
	Os02g0666800	Os02g0178400	Os03g0703000				Os03g0215000	Os01g0572200	Os12g0601400
	Os08g0195400	Os02g0228300	Os05g0176100				Os07g0146300		Os08g0430500
	Os01g0571000	Os02g0251900	Os04g0553800				Os10g0533600		Os05g0208000
	Os07g0171200	Os02g0303500	Os03g0241200				Os05g0485300		Os03g0856100
	Os09g0287300	Os02g0317800	Os07g0573900				Os01g0767600		Os03g0839900
	Os02g0546600	Os02g0550800	Os02g0710900				Os10g0413500		Os09g0554200
	Os02g0595700	Os02g0585200	Os04g0136700				Os03g0140200		Os05g0426400
	Os03g0845000	Os02g0617100	Os03g0709000				Os11g0665600		Os03g0761500
	Os12g0164800	Os02g0690700	Os05g0297900				Os11g0498600		Os05g0383200
	Os03g0187700	Os02g0726400	Os05g0386800				Os01g0187900		Os02g0164800
	Os01g0834100	Os02g0784700	Os02g0745100				Os07g0541400		Os08g0428900
	Os03g0376900	Os02g0808500	Os04g0430600				Os07g0586500		Os05g0413200
	Os02g0654500	Os02g0808800	Os07g0633600				Os08g0363000		Os05g0332300
	Os02g0816200	Os03g0126700	Os10g0573900				Os07g0615200		Os05g0582400
	Os09g0363900	Os03g0130100	Os05g0114000				Os01g0736900		Os03g0278400
	Os01g0739700	Os03g0150800	Os03g0350300				Os09g0510000		Os07g0678600
	Os06g0691200	Os03g0237000	Os06g0231300				Os08g0492100		Os10g0376200
	Os07g0558400	Os03g0246800	Os12g0607000				Os04g0608800		Os10g0363300
	Os07g0134000	Os03g0276500	Os12g0613500				Os05g0498400		Os11g0456000
	Os06g0613000	Os03g0278000	Os04g0439900				Os02g0552000		Os08g0440100
	Os01g0220200	Os03g0814600	Os01g0720400				Os11g0520500		Os03g0319400
	Os01g0651932	Os03g0836300	Os07g0662600				Os01g0292900		Os01g0178400
	Os03g0246100	Os03g0841600	Os08g0192900				Os04g0206700		Os06g0664300
	Os07g0143200	Os04g0103300	Os09g0482550				Os03g0801900		Os05g0582100
	Os01g0175600	Os04g0121800	Os08g0524200				Os07g0557100		Os03g0174800
	Os03g0333400	Os04g0149400	Os03g0780500				Os02g0621700		Os02g0591900
	Os07g0565800	Os04g0167800	Os03g0332400				Os09g0494200		Os02g0687900
	Os02g0170300	Os04g0181100	Os03g0387000				Os01g0895600		Os03g0142800
	Os07g0591700	Os04g0182200	Os06g0136600				Os11g0171500		Os11g0525200
	Os04g0416700	Os04g0206000	Os02g0714100				Os04g0402100		Os03g0690000
	Os02g0581100	Os04g0209300	Os02g0539100				Os01g0803200		Os06g0152600
	Os01g0600900	Os04g0223500	Os04g0650800				Os01g0873900		Os01g0110200
	Os04g0459000	Os04g0280500	Os02g0644100				Os11g0140400		Os03g0773600
	Os11g0657000	Os04g0369000	Os01g0964900				Os02g0799000		Os01g0207400
	Os01g0719600	Os04g0462600	Os03g0787300				Os04g0527700		Os12g0641400
	Os04g0459500	Os04g0482000	Os06g0234200				Os12g0612300		Os02g0178800
	Os03g0195300	Os04g0509400	Os08g0538000				Os02g0748300		Os03g0804200
	Os03g0426900	Os04g0583500	Os03g0733800				Os09g0509300		Os01g0949500
	Os07g0145400	Os04g0660600	Os04g0663300				Os01g0818600		Os04g0689500
	Os04g0532400	Os04g0679900	Os04g0118900				Os03g0412400		Os01g0883900
	Os01g0235100	Os04g0688500	Os11g0216400				Os06g0690200		Os01g0593200
	Os10g0162100	Os05g0159100	Os03g0721900				Os01g0249300		Os04g0476100
	Os04g0414700	Os05g0181700	Os11g0199200				Os08g0455800		Os02g0164300
	Os07g0257200	Os05g0368000	Os03g0237500				Os07g0409900		Os02g0761200
	Os11g0267000	Os05g0443400	Os04g0477900				Os11g0635500		Os05g0123100
	Os03g0683800	Os05g0478200	Os06g0586000				Os03g0116300		Os03g0132000
	Os02g0507100	Os05g0487300	Os03g0738400				Os03g0568500		Os04g0660100
	Os01g0663300	Os05g0553700	Os03g0619400				Os01g0729100		Os10g0180000
	Os01g0121900	Os05g0583000	Os01g0708900				Os12g0169000		Os07g0252400
	Os05g0364600	Os06g0198800	Os04g0405100				Os10g0118900		Os02g0806300
	Os08g0566600	Os06g0322000	Os07g0191000				Os02g0550600		Os06g0126500
	Os04g0445200	Os06g0581500	Os02g0234800				Os10g0101000		Os01g0528300
	Os07g0160100	Os06g0581701	Os03g0125300				Os04g0117900		Os06g0199300
	Os01g0857500	Os06g0582600	Os01g0270300				Os07g0569700		Os07g0502200
	Os01g0720500	Os06g0599200	Os09g0461500				Os04g0517400		Os01g0195400
	Os12g0233100	Os06g0616400	Os11g0256200				Os02g0740700		Os08g0524400
	Os02g0833900	Os06g0649900	Os01g0847700				Os01g0227500		Os03g0261100
	Os08g0159500	Os06g0697600	Os10g0497900				Os09g0408600		Os02g0743400
	Os05g0574400	Os07g0194000	Os10g0569000				Os09g0526800		Os03g0726500
	Os06g0643500	Os07g0214100	Os03g0760700				Os03g0342850		Os08g0160500
	Os02g0697400	Os07g0232800	Os06g0595800				Os04g0224900		Os01g0850000
	Os10g0489900	Os07g0519600	Os01g0821700				Os10g0534900		Os12g0174700
	Os07g0507500	Os07g0543500	Os08g0447300				Os04g0674700		Os05g0391200
	Os07g0675100	Os07g0682700	Os01g0916600				Os10g0490900		Os11g0242600
	Os01g0102000	Os08g0231400	Os04g0502300				Os09g0502500		Os03g0634400
	Os01g0729500	Os08g0261100	Os10g0183900				Os02g0634500		Os05g0189900
	Os03g0233800	Os08g0351300	Os12g0168400				Os01g0946200		Os07g0226200
	Os10g0536700	Os08g0386200	Os05g0486700				Os08g0141400		Os03g0133900
	Os03g0736600	Os08g0409900	Os09g0491772				Os03g0253600		Os01g0655500
	Os08g0562800	Os08g0441500	Os02g0250400				Os12g0615500		Os10g0533500
	Os12g0236100	Os08g0540100	Os11g0171500				Os07g0168800		Os03g0290300
	Os02g0608900	Os09g0436800	Os02g0738400				Os10g0522000		Os08g0474866
	Os02g0705100	Os09g0541500	Os06g0300300				Os03g0610800		Os05g0227600
	Os04g0540600	Os10g0377400	Os01g0880200				Os04g0186400		Os03g0850400
	Os02g0775100	Os10g0392600	Os03g0687000				Os06g0133300		Os12g0512100
	Os03g0745000	Os10g0469700	Os01g0711100				Os12g0634600		Os03g0749300
	Os08g0506400	Os10g0528100	Os02g0478600				Os08g0398500		Os01g0842400
	Os07g0562700	Os10g0531400	Os09g0483400				Os06g0662550		Os01g0541800
	Os03g0637800	Os11g0136300	Os05g0507300				Os09g0109600		Os12g0194900
	Os03g0343900	Os11g0182500	Os08g0356700				Os12g0611900		Os01g0805900
	Os08g0435900	Os11g0226933	Os04g0586000				Os04g0589800		Os05g0477600
	Os01g0825500	Os11g0226966	Os06g0198500				Os12g0563700		Os02g0168100
	Os11g0293300	Os11g0227200	Os11g0267300				Os01g0705200		Os09g0294000
	Os11g0599200	Os11g0229500	Os12g0539751				Os03g0819300		Os03g0780600
	Os02g0777400	Os11g0473000	Os01g0823100				Os10g0505900		Os02g0468400
	Os06g0320500	Os11g0596200	Os06g0601500				Os10g0466500		Os05g0556400
	Os04g0562100	Os11g0665600	Os09g0462100				Os02g0727100		Os02g0625000
	Os03g0191200	Os12g0170600	Os03g0180100				Os01g0511100		Os05g0199100
	Os03g0687700	Os12g0207300	Os10g0513200				Os12g0147200		Os06g0695500
	Os03g0844600	Os12g0221600	Os04g0638700				Os04g0579200		Os05g0563900
	Os01g0917500	Os12g0222300	Os02g0681900				Os01g0224700		Os01g0723800
	Os04g0631200	Os12g0226700	Os03g0293000				Os03g0607200		Os03g0111100
	Os10g0418000	Os12g0226900	Os01g0702000				Os03g0305600		Os10g0330400
	Os03g0641300	Os12g0299700	Os07g0510400				Os02g0512000		Os11g0629400
	Os09g0491820	Os12g0552400	Os01g0524700				Os11g0195700		Os02g0121000
	Os01g0501800	Os12g0556300	Os07g0684000				Os03g0722000		Os06g0138600
	Os02g0698000	Os12g0628600	Os06g0288100				Os01g0657000		Os03g0800500
	Os04g0618700	Os12g0634700	Os08g0502700				Os01g0235500		Os08g0480000
	Os04g0640500	Os01g0639900	Os10g0370700				Os02g0266800		Os07g0677600
	Os03g0303100	Os01g0724500	Os10g0330000				Os04g0344100		Os05g0375400
	Os01g0197700	Os01g0837200	Os10g0493600				Os03g0291500		Os03g0749500
	Os12g0599900	Os01g0864200	Os07g0662500				Os12g0604600		Os02g0670500
	Os02g0830700	Os01g0941800	Os06g0347100				Os05g0475400		Os06g0289900
	Os09g0412700	Os02g0142800	Os04g0320200				Os11g0109400		Os01g0928000
	Os02g0555600	Os02g0574100	Os03g0410900				Os12g0262700		Os04g0196200
	Os04g0390100	Os02g0734400	Os01g0723200				Os06g0698300		Os06g0594400
	Os11g0707000	Os03g0117300	Os02g0219900				Os06g0662225		Os01g0611000
	Os03g0167600	Os03g0160900	Os04g0456700				Os03g0861000		Os01g0978100
	Os01g0514600	Os03g0214000	Os08g0508700				Os09g0458000		Os02g0589400
	Os03g0807700	Os03g0406100	Os03g0424800				Os07g0108500		Os04g0454200
	Os02g0288600	Os03g0588400	Os11g0167800				Os03g0201800		Os05g0563600
	Os03g0579000	Os04g0117900	Os01g0100700				Os07g0272300		Os01g0343300
	Os08g0269500	Os04g0349700	Os06g0571400				Os01g0336300		Os08g0459300
	Os03g0850700	Os04g0480200	Os07g0123800				Os04g0447400		Os12g0448900
	Os08g0399300	Os04g0608600	Os01g0276000				Os06g0636800		Os04g0648900
	Os11g0192400	Os04g0630900	Os03g0598800				Os03g0738700		Os08g0207500
	Os07g0616200	Os05g0501300	Os07g0207400				Os03g0172200		Os08g0135900
	Os01g0215700	Os05g0597200	Os06g0195900				Os07g0620600		Os09g0369000
	Os01g0122200	Os06g0488600	Os02g0115900				Os05g0225800		Os08g0102700
	Os02g0749800	Os06g0566300	Os11g0105400				Os08g0327200		Os02g0589700
	Os01g0170500	Os06g0698500	Os07g0173501				Os05g0312500		Os05g0525900
	Os01g0296700	Os07g0106000	Os01g0752300				Os03g0356596		Os10g0371000
	Os05g0132100	Os07g0119100	Os08g0519700				Os11g0601600		Os03g0726100
	Os03g0271500	Os07g0230700	Os03g0249400				Os04g0674600		Os01g0588900
	Os05g0437800	Os07g0650600	Os04g0473400				Os07g0209100		Os03g0786400
	Os04g0659100	Os09g0371000	Os07g0674700				Os02g0461000		Os01g0139000
	Os02g0205200	Os09g0392400	Os02g0491400				Os08g0216900		Os08g0356800
	Os11g0552100	Os09g0397200	Os03g0796501				Os10g0133100		Os05g0113000
	Os03g0857400	Os09g0465800	Os11g0508600				Os05g0421600		Os07g0635900
	Os02g0753000	Os09g0510000	Os10g0555900				Os02g0127100		Os01g0894600
	Os11g0539200	Os10g0419600	Os09g0123300				Os02g0588300		Os04g0650000
	Os07g0243150	Os11g0241200	Os03g0798600				Os06g0583900		Os04g0592400
	Os07g0556200	Os11g0256000	Os05g0549700				Os02g0120500		Os08g0128200
	Os02g0613900	Os11g0437600	Os04g0338000				Os02g0659100		Os03g0389700
	Os06g0236300	Os11g0540600	Os07g0150200				Os08g0385000		Os03g0132200
	Os05g0500900	Os11g0658900	Os12g0534200				Os05g0595200		Os06g0163300
	Os05g0298700	Os12g0166700	Os03g0341100				Os03g0200400		Os07g0173100
	Os12g0189400	Os12g0170400	Os01g0825800				Os05g0597700		Os02g0608550
	Os01g0524500	Os12g0242100	Os07g0208500				Os03g0152300		Os03g0817900
	Os05g0506000	Os12g0511200	Os09g0471100				Os11g0689300		Os06g0133200
	Os03g0826200	Os01g0111700	Os03g0271200				Os03g0745700		Os12g0626400
	Os10g0427600	Os01g0605100	Os09g0297400				Os11g0191800		Os06g0712200
	Os12g0458900	Os01g0613800	Os12g0502200				Os03g0580800		Os03g0192500
	Os03g0345300	Os01g0679600	Os11g0433900				Os07g0247000		Os03g0206400
	Os03g0360600	Os01g0953600	Os03g0424500				Os01g0261700		Os06g0223800
	Os03g0686500	Os02g0555900	Os03g0634000				Os03g0222100		Os02g0790500
	Os01g0495900	Os02g0564200	Os03g0336500				Os01g0764800		Os12g0641300
	Os07g0469100	Os02g0584800	Os02g0722300				Os02g0528200		Os06g0604600
	Os03g0704000	Os02g0644400	Os03g0177400				Os04g0604000		Os08g0509200
	Os02g0606200	Os02g0713400	Os08g0559200				Os09g0404400		Os12g0583900
	Os02g0733500	Os02g0819700	Os07g0631900				Os09g0325700		Os01g0390900
	Os11g0147800	Os03g0108000	Os02g0115700				Os05g0465800		Os09g0451000
	Os03g0773700	Os03g0825800	Os06g0136800				Os09g0572800		Os04g0465500
	Os06g0480500	Os04g0118500	Os11g0482000				Os04g0555700		Os06g0709000
	Os05g0217000	Os04g0316200	Os03g0109600				Os12g0542000		Os07g0637300
	Os05g0548900	Os04g0394700	Os06g0270900				Os05g0247800		Os12g0514000
	Os12g0625000	Os04g0397000	Os03g0352300				Os04g0558900		Os10g0467800
	Os02g0285300	Os04g0606400	Os08g0344600				Os02g0797300		Os06g0275800
	Os07g0511400	Os04g0615700	Os08g0505900				Os10g0406100		Os07g0584900
	Os06g0226500	Os05g0224900	Os12g0507200				Os03g0838500		Os03g0263900
	Os05g0390100	Os05g0546300	Os08g0412200				Os11g0191500		Os06g0254700
	Os01g0711400	Os06g0215400	Os04g0254000				Os01g0914700		Os07g0691300
	Os08g0163400	Os06g0220800	Os01g0616900				Os01g0785400		Os03g0195450
	Os06g0728800	Os06g0292400	Os01g0809300				Os11g0224600		Os01g0612500
	Os08g0432500	Os06g0301300	Os03g0815800				Os01g0760300		Os01g0720700
	Os09g0414600	Os07g0497400	Os10g0555600				Os01g0704000		Os03g0238300
	Os03g0844900	Os07g0570100	Os07g0631200				Os09g0434550		Os02g0114400
	Os02g0771100	Os07g0610700	Os06g0221200				Os07g0646800		Os03g0370400
	Os10g0100700	Os07g0647500	Os06g0265000				Os02g0580000		Os07g0568700
	Os01g0938900	Os08g0356500	Os02g0785800				Os05g0247100		Os03g0102700
	Os07g0479100	Os09g0460700	Os08g0364900				Os07g0249900		Os07g0287400
	Os08g0387400	Os09g0471500	Os03g0141000				Os09g0572600		Os01g0631200
	Os01g0231000	Os09g0482640	Os04g0441900				Os10g0193500		Os06g0710700
	Os12g0566000	Os09g0502500	Os05g0346300				Os01g0719300		Os07g0617000
	Os04g0549600	Os10g0112700	Os02g0440000				Os01g0201100		Os03g0810300
	Os02g0750100	Os10g0470700	Os06g0196900				Os06g0110000		Os04g0531100
	Os03g0205800	Os10g0518300	Os07g0523100				Os04g0543900		Os06g0109500
	Os03g0748000	Os10g0533600	Os01g0618100				Os03g0139500		Os01g0602800
	Os02g0809100	Os10g0543500	Os01g0304000				Os08g0567100		Os03g0649000
	Os05g0213500	Os11g0229400	Os08g0524600				Os08g0436200		Os06g0125200
	Os10g0559600	Os11g0586300	Os01g0768600				Os11g0264900		Os07g0530600
	Os08g0128500	Os11g0702100	Os02g0205300				Os10g0521000		Os08g0103300
	Os02g0187500	Os12g0133050	Os08g0139000				Os01g0178700		Os04g0542200
	Os12g0604700	Os01g0167500	Os01g0279400				Os05g0178100		Os03g0401100
	Os03g0757200	Os01g0272600	Os03g0807800				Os01g0706700		Os01g0182600
	Os10g0346600	Os01g0277700	Os02g0208100				Os10g0163340		Os03g0439700
	Os08g0424500	Os01g0357900	Os07g0614500				Os01g0238700		Os03g0800700
	Os10g0525400	Os01g0814900	Os06g0699500				Os01g0891000		Os01g0842200
	Os03g0321300	Os01g0834200	Os01g0549700				Os02g0655500		Os03g0130300
	Os06g0725900	Os01g0972200	Os01g0911200				Os03g0808200		Os09g0482800
	Os04g0253000	Os02g0118200	Os03g0265900				Os02g0787200		Os12g0145100
	Os02g0220600	Os02g0232900	Os02g0634900				Os11g0121500		Os12g0421000
	Os09g0248200	Os02g0305600	Os04g0137001				Os01g0253900		Os03g0638200
	Os08g0280100	Os02g0558300	Os07g0208000				Os03g0359600		Os01g0801600
	Os03g0105600	Os02g0710500	Os01g0925400				Os05g0559000		Os01g0591000
	Os03g0123200	Os02g0753700	Os04g0652400				Os06g0589700		Os04g0493100
	Os07g0182900	Os03g0108400	Os05g0582000				Os05g0485000		Os06g0605900
	Os12g0624000	Os03g0200600	Os07g0575600				Os07g0499800		Os03g0149800
	Os06g0199300	Os03g0242200	Os01g0166700				Os01g0644000		Os10g0506100
	Os08g0531700	Os03g0267500	Os05g0137200				Os01g0110700		Os04g0688100
	Os02g0510200	Os03g0286300	Os10g0576900				Os11g0490100		Os06g0714600
	Os04g0570800	Os03g0395300	Os12g0121000				Os11g0136600		Os01g0855600
	Os03g0848100	Os03g0599000	Os07g0667300				Os04g0602500		Os11g0177200
	Os06g0597200	Os03g0748900	Os06g0641800				Os04g0486950		Os03g0737300
	Os05g0557000	Os03g0819900	Os06g0672700				Os12g0633400		Os05g0344400
	Os02g0510100	Os03g0823000	Os12g0119800				Os08g0521200		Os11g0155600
	Os06g0602400	Os03g0852800	Os01g0233000				Os01g0939100		Os01g0191200
	Os09g0533400	Os04g0287400	Os08g0157500				Os05g0252000		Os11g0614900
	Os02g0767300	Os04g0364800	Os01g0878700				Os07g0238600		Os04g0509600
	Os12g0570000	Os04g0432000	Os08g0102700				Os09g0421300		Os09g0486500
	Os01g0645200	Os04g0564500	Os09g0501600				Os05g0345700		Os08g0156600
	Os04g0102600	Os04g0569300	Os05g0136200				Os10g0351700		Os10g0555700
	Os01g0598600	Os04g0660400	Os08g0433200				Os05g0562800		Os08g0416800
	Os05g0311000	Os05g0117500	Os02g0755400				Os02g0127500		Os10g0548000
	Os07g0669100	Os05g0230600	Os02g0159200				Os11g0309000		Os03g0138900
	Os09g0258000	Os05g0332600	Os07g0491600				Os10g0411500		Os05g0161500
	Os02g0130000	Os05g0419600	Os04g0483500				Os02g0103000		Os01g0323300
	Os03g0262400	Os06g0248600	Os02g0743700				Os01g0919200		Os01g0676200
	Os06g0133800	Os06g0255100	Os02g0254600				Os02g0596300		Os06g0287700
	Os03g0596900	Os06g0538900	Os07g0584000				Os02g0780500		Os04g0557000
	Os03g0266100	Os07g0165200	Os06g0694400				Os05g0280700		Os01g0607800
	Os08g0558800	Os07g0246300	Os02g0329800				Os04g0317800		Os01g0144100
	Os06g0669400	Os07g0445600	Os06g0102100				Os02g0498300		Os05g0441500
	Os01g0835500	Os07g0567300	Os02g0734600				Os02g0725500		Os02g0635000
	Os06g0531200	Os08g0135100	Os11g0128300				Os03g0209800		Os03g0824100
	Os05g0202800	Os08g0256700	Os08g0433600				Os06g0548800		Os01g0967900
	Os08g0524800	Os08g0374800	Os02g0742200				Os11g0210000		Os01g0558800
	Os02g0204201	Os09g0109500	Os11g0116200				Os12g0489300		Os05g0430200
	Os06g0633800	Os09g0272500	Os03g0654600				Os06g0472900		Os02g0299300
	Os05g0518600	Os09g0355400	Os12g0603800				Os05g0203000		Os03g0265400
	Os02g0773300	Os09g0380400	Os06g0143700				Os09g0267350		Os06g0232200
	Os02g0117200	Os09g0420900	Os10g0550000				Os07g0260400		Os08g0545700
	Os12g0244400	Os09g0526800	Os03g0119300				Os01g0976500		Os10g0461400
	Os10g0555700	Os09g0557800	Os05g0280200				Os03g0106800		Os07g0490400
	Os01g0372700	Os09g0569800	Os04g0669100				Os02g0198200		Os01g0617900
	Os05g0520600	Os10g0190000	Os07g0164300				Os06g0556200		Os02g0815400
	Os01g0386700	Os10g0344000	Os07g0198300				Os05g0490400		Os08g0463100
	Os05g0503300	Os10g0389500	Os01g0211600				Os04g0189400		Os03g0271100
	Os06g0701100	Os10g0438700	Os02g0726600				Os03g0770800		Os10g0421800
	Os10g0363600	Os10g0503300	Os10g0190500				Os09g0473650		Os03g0363500
	Os02g0581300	Os11g0123500	Os12g0557400				Os07g0525400		Os01g0960300
	Os01g0184900	Os11g0126100	Os06g0714800				Os02g0648300		Os05g0157300
	Os05g0574000	Os11g0544100	Os08g0414300				Os01g0226400		Os03g0841900
	Os07g0608500	Os11g0679700	Os01g0871500				Os06g0488200		Os04g0379700
	Os02g0178700	Os11g0686500	Os01g0854000				Os11g0683800		Os05g0131100
	Os06g0266800	Os11g0707800	Os01g0738800				Os02g0798400		Os09g0423300
	Os08g0511900	Os12g0142900	Os03g0751600				Os04g0532500		Os04g0323500
	Os06g0114500	Os12g0203100	Os07g0604300				Os04g0571300		Os01g0745300
	Os09g0286600	Os12g0511300	Os06g0499000				Os08g0141700		Os10g0473200
	Os02g0125100	Os12g0540800	Os10g0419500				Os01g0233800		Os03g0837900
	Os08g0269700	Os02g0255100	Os05g0563600				Os05g0500900		Os04g0624600
	Os07g0689800	Os02g0275200	Os01g0214800				Os02g0229600		Os10g0545200
	Os03g0856700	Os03g0314200	Os03g0125600				Os01g0643800		Os09g0448900
	Os05g0103400	Os09g0127800	Os01g0135900				Os09g0433700		Os01g0810100
	Os07g0119400	Os09g0478500	Os03g0854000				Os09g0514200		Os01g0250900
	Os03g0227400	Os11g0600900	Os06g0731400				Os01g0311700		Os03g0136700
	Os07g0631300	Os01g0504500	Os03g0121200				Os02g0529500		Os04g0507800
	Os07g0162700	Os01g0551100	Os05g0388600				Os07g0281200		Os03g0135300
	Os01g0133200	Os01g0740400	Os02g0588700				Os02g0440900		Os02g0163600
	Os11g0210100	Os01g0964133	Os12g0159600				Os07g0205900		Os03g0748300
	Os03g0810900	Os03g0151600	Os05g0296600				Os05g0319800		Os01g0930000
	Os10g0529300	Os03g0183200	Os02g0728600				Os06g0150300		Os10g0378100
	Os04g0463000	Os03g0240700	Os05g0342000				Os10g0463300		Os10g0437000
	Os03g0325500	Os03g0422300	Os11g0197600				Os08g0528200		Os02g0578400
	Os11g0150200	Os03g0607800	Os01g0111800				Os03g0184400		Os11g0448400
	Os06g0573600	Os03g0665800	Os06g0543400				Os01g0159600		Os12g0263000
	Os04g0228400	Os03g0784400	Os10g0180000				Os01g0521400		Os12g0417100
	Os01g0948900	Os03g0785900	Os04g0614650				Os09g0327100		Os06g0652000
	Os05g0103300	Os03g0787800	Os01g0281100				Os01g0726100		Os08g0288200
	Os03g0271900	Os03g0831800	Os06g0130500				Os05g0438800		Os03g0125000
	Os03g0665700	Os04g0270200	Os05g0342100				Os05g0473401		Os09g0465600
	Os03g0808000	Os04g0684200	Os01g0976000				Os09g0497500		Os09g0287500
	Os04g0191500	Os05g0103100	Os01g0926700				Os06g0608000		Os08g0407000
	Os10g0472900	Os05g0145900	Os04g0561500				Os09g0539200		Os01g0205200
	Os05g0162500	Os05g0156200	Os01g0647000				Os04g0673800		Os03g0812500
	Os11g0297800	Os05g0540200	Os09g0412400				Os12g0420100		Os04g0405000
	Os05g0455400	Os05g0545900	Os08g0341700				Os05g0576700		Os03g0695500
	Os05g0586400	Os06g0332600	Os03g0594900				Os07g0240200		Os12g0266000
	Os01g0929200	Os07g0575900	Os03g0634400				Os05g0360900		Os03g0708500
	Os09g0120033	Os07g0637400	Os06g0548000				Os04g0684100		Os03g0213500
	Os05g0140100	Os08g0549300	Os05g0477600				Os04g0282200		Os03g0279600
	Os03g0594700	Os09g0462200	Os05g0528000				Os01g0921500		Os09g0116600
	Os01g0703300	Os09g0569300	Os07g0592600				Os02g0555300		Os02g0672700
	Os07g0129700	Os10g0571300	Os11g0693800				Os07g0592600		Os02g0553200
	Os02g0204500	Os11g0142400	Os09g0417600				Os03g0167200		Os06g0125500
	Os02g0695600	Os11g0241900	Os12g0257000				Os06g0222900		Os07g0264800
	Os02g0230300	Os12g0203200	Os05g0272900				Os01g0706900		Os11g0150100
	Os08g0237000	Os12g0609500	Os11g0104400				Os03g0719400		Os05g0103200
	Os05g0429400	Os01g0150200	Os02g0761600				Os02g0672800		Os01g0636600
	Os05g0492000	Os01g0543000	Os09g0416200				Os01g0955000		Os12g0236900
	Os12g0601400	Os01g0658500	Os08g0532400				Os11g0118000		Os04g0692500
	Os02g0747900	Os01g0725800	Os05g0220600				Os03g0165800		Os09g0284300
	Os06g0167200	Os01g0736600	Os06g0728700				Os05g0405400		Os01g0704400
	Os08g0152600	Os01g0775100	Os02g0229400				Os02g0199800		Os03g0322600
	Os12g0427600	Os01g0817000	Os07g0683200				Os05g0185800		Os04g0585200
	Os03g0724600	Os01g0869200	Os03g0820400				Os06g0135900		Os04g0637400
	Os02g0758800	Os01g0935500	Os09g0452900				Os02g0269200		Os03g0792400
	Os02g0667300	Os02g0139650	Os07g0529000				Os05g0491900		Os06g0281400
	Os06g0656300	Os02g0202950	Os12g0230600				Os05g0576800		Os12g0106600
	Os02g0813600	Os02g0206700	Os06g0146800				Os08g0112300		Os02g0533200
	Os01g0652100	Os02g0243300	Os05g0574600				Os01g0144300		Os02g0774100
	Os01g0594300	Os02g0468400	Os10g0552400				Os12g0417600		Os01g0214400
	Os08g0556700	Os02g0518000	Os11g0605500				Os06g0661400		Os11g0547000
	Os03g0661300	Os02g0527600	Os10g0535800				Os05g0171900		Os01g0581300
	Os07g0691600	Os02g0556900	Os06g0561000				Os08g0225400		Os09g0460400
	Os09g0531600	Os02g0617600	Os09g0521400				Os01g0816700		Os09g0259000
	Os05g0341600	Os02g0629200	Os03g0200200				Os05g0545200		Os10g0462800
	Os04g0674300	Os02g0640800	Os02g0567800				Os01g0232100		Os08g0344600
	Os06g0666600	Os02g0767100	Os01g0699500				Os01g0713600		Os08g0214900
	Os07g0438600	Os02g0829850	Os01g0609300				Os06g0666600		Os03g0158300
	Os01g0631100	Os03g0197000	Os08g0118000				Os10g0140200		Os07g0544800
	Os04g0657100	Os03g0217900	Os10g0450900				Os09g0454500		Os02g0264300
	Os12g0638200	Os03g0287900	Os03g0331700				Os02g0462200		Os04g0615500
	Os04g0384800	Os03g0292200	Os08g0101800				Os08g0178200		Os04g0560500
	Os06g0713300	Os03g0292700	Os08g0548300				Os04g0401400		Os04g0577300
	Os01g0783700	Os03g0305000	Os02g0196600				Os02g0751900		Os01g0229600
	Os08g0429200	Os03g0356700	Os07g0693500				Os02g0753500		Os04g0475500
	Os01g0227300	Os03g0375300	Os03g0693000				Os10g0521100		Os08g0152700
	Os03g0120200	Os03g0684400	Os05g0380900				Os07g0204100		Os03g0735000
	Os09g0568700	Os03g0688300	Os01g0696600				Os08g0161750		Os11g0143300
	Os06g0643700	Os03g0730000	Os03g0152400				Os03g0277000		Os07g0537000
	Os09g0458900	Os03g0798400	Os02g0592200				Os04g0337000		Os03g0341600
	Os12g0151000	Os03g0834050	Os05g0339200				Os02g0214400		Os10g0320100
	Os03g0750000	Os04g0107500	Os07g0159900				Os11g0570400		Os12g0616800
	Os01g0832100	Os04g0444800	Os10g0577600				Os06g0684000		Os05g0560500
	Os12g0599800	Os04g0560400	Os10g0516500				Os02g0188600		Os02g0782300
	Os03g0114400	Os04g0578400	Os10g0442900				Os10g0323500		Os01g0114600
	Os06g0105350	Os04g0592400	Os03g0188100				Os01g0886600		Os02g0579800
	Os11g0483900	Os04g0602300	Os01g0185300				Os10g0549100		Os01g0952500
	Os09g0504000	Os04g0603800	Os12g0583700				Os03g0309400		Os09g0497000
	Os11g0703600	Os04g0662700	Os02g0796500				Os02g0103300		Os05g0410750
	Os10g0551200	Os04g0669475	Os03g0309000				Os07g0691600		Os01g0551000
	Os07g0454700	Os04g0675000	Os02g0580500				Os06g0212500		Os02g0666200
	Os05g0198000	Os05g0170950	Os11g0621000				Os04g0281900		Os01g0940000
	Os02g0246900	Os05g0186300	Os08g0301500				Os01g0581400		Os03g0775000
	Os08g0562100	Os05g0207400	Os11g0246200				Os12g0106000		Os07g0168300
	Os07g0548800	Os05g0365600	Os08g0398700				Os08g0222100		Os01g0223200
	Os01g0556700	Os05g0453300	Os01g0954500				Os07g0238500		Os05g0223000
	Os12g0204500	Os05g0499400	Os07g0643000				Os05g0355133		Os02g0526000
	Os07g0465400	Os05g0534400	Os03g0674300				Os02g0520100		Os01g0874900
	Os02g0734800	Os05g0585900	Os05g0342900				Os03g0629800		Os01g0948500
	Os02g0166800	Os05g0586600	Os01g0361000				Os03g0226300		Os05g0557400
	Os06g0675600	Os06g0133200	Os06g0683100				Os02g0764400		Os01g0114100
	Os04g0678200	Os06g0329200	Os12g0143900				Os07g0484200		Os06g0661800
	Os01g0824600	Os06g0661800	Os06g0182500				Os08g0218700		Os08g0110300
	Os03g0667100	Os06g0699700	Os07g0602700				Os08g0425100		Os01g0532300
	Os01g0284500	Os06g0704700	Os06g0693700				Os10g0103700		Os03g0194600
	Os08g0296600	Os06g0714600	Os05g0362300				Os11g0602400		Os01g0201200
	Os10g0370000	Os07g0162500	Os12g0635500				Os03g0750000		Os06g0711100
	Os09g0327100	Os07g0167500	Os10g0558700				Os08g0522300		Os05g0475700
	Os07g0674100	Os07g0288700	Os12g0597000				Os08g0447900		Os01g0179600
	Os10g0579400	Os07g0462800	Os01g0623200				Os12g0640500		Os08g0357000
	Os03g0212800	Os07g0568100	Os07g0134500				Os12g0121600		Os11g0173500
	Os01g0668100	Os07g0607800	Os01g0801600				Os01g0640600		Os04g0518400
	Os06g0696400	Os07g0626400	Os07g0584100				Os02g0204500		Os04g0565400
	Os05g0480200	Os07g0658000	Os03g0781300				Os10g0471000		Os05g0215300
	Os09g0425500	Os07g0659300	Os06g0685300				Os07g0102500		Os04g0477000
	Os04g0662400	Os08g0474500	Os10g0524400				Os02g0734400		Os01g0665200
	Os03g0666700	Os08g0550000	Os02g0520750				Os04g0175300
	Os06g0126500	Os09g0268300	Os06g0179200				Os06g0611500
	Os03g0808100	Os09g0553900	Os03g0704700				Os03g0286900
	Os04g0649100	Os10g0140700	Os04g0102500				Os01g0193400
	Os08g0141300	Os10g0560400	Os01g0656600				Os02g0771600
	Os10g0148700	Os10g0567000	Os03g0255100				Os11g0582300
	Os03g0792900	Os11g0282300	Os04g0182800				Os02g0663300
	Os05g0178300	Os11g0602900	Os06g0652200				Os08g0258200
	Os01g0249200	Os11g0660000	Os06g0234100				Os04g0317500
	Os07g0555000	Os11g0703100	Os01g0267200				Os04g0641200
	Os01g0251200	Os12g0105800	Os03g0832600				Os06g0133000
	Os12g0583500	Os12g0118700	Os07g0194800				Os11g0153200
	Os08g0438600	Os12g0124000	Os03g0803700				Os03g0124100
	Os02g0697700	Os12g0152750	Os04g0661200				Os08g0539200
	Os06g0713800	Os12g0271700	Os04g0584600				Os10g0393800
	Os05g0567800	Os12g0552700	Os05g0395300				Os09g0426000
	Os03g0727000	Os12g0577100	Os09g0444900				Os04g0689300
	Os10g0507700	Os12g0616900	Os03g0859600				Os06g0206700
	Os07g0626500	Os01g0151700	Os01g0830500				Os04g0552400
	Os02g0752000	Os01g0235900	Os12g0631200				Os05g0595000
	Os02g0178100	Os01g0817100	Os02g0230100				Os12g0141100
	Os12g0278700	Os01g0847900	Os04g0519900				Os04g0669300
	Os03g0130700	Os03g0375200	Os07g0627000				Os03g0269900
	Os11g0108800	Os06g0699600	Os05g0120200				Os05g0560100
	Os04g0557800	Os07g0489300	Os02g0182700				Os05g0480200
	Os04g0691100	Os07g0562800	Os01g0120400				Os01g0913600
	Os08g0200100	Os07g0578200	Os05g0543400				Os03g0106500
	Os08g0122900	Os08g0144000	Os07g0585500				Os02g0565500
	Os01g0311700	Os08g0178800	Os02g0693000				Os10g0395100
	Os05g0382600	Os08g0202300	Os04g0527700				Os01g0789200
	Os11g0107600	Os01g0316800	Os02g0824700				Os06g0140300
	Os01g0691500	Os01g0503400	Os08g0511200				Os04g0508600
	Os08g0440100	Os01g0589100	Os10g0490900				Os02g0127400
	Os10g0416200	Os01g0885600	Os08g0529100				Os03g0189300
[truncated: 2,140 more rows]

## Sheet: Upregulated Meta D+P
Common upregulated genes
Os10g0450800
Os01g0136100
Os11g0432900
Os03g0291500
Os05g0542500
Os02g0649300
Os07g0209100
Os08g0442900
Os07g0679300
Os01g0124200
Os10g0576600
Os12g0559200
Os04g0320700
Os03g0826800
Os03g0826900
Os03g0823400
Os11g0454300
Os05g0550300
Os05g0457200
Os03g0267000
Os05g0455500
Os03g0729000
Os04g0571300
Os10g0416500
Os03g0238600
Os05g0580000
Os06g0166400
Os03g0820500
Os02g0668500
Os08g0156600
Os03g0327600
Os11g0113700
Os04g0530600
Os11g0592000
Os03g0275300
Os06g0356800
Os10g0522700
Os03g0286900
Os12g0115000
Os09g0511700
Os02g0766700
Os01g0874800
Os06g0668200
Os01g0188900
Os07g0684100
Os02g0194700
Os11g0202300
Os02g0827600
Os02g0753300
Os01g0647200
Os02g0773200
Os07g0129300
Os06g0223700
Os01g0583100
Os08g0542700
Os02g0514500
Os04g0233400
Os05g0247100
Os03g0856500
Os04g0511200
Os07g0178700
Os01g0800500
Os06g0726200
Os01g0846300
Os01g0607800
Os07g0475900
Os09g0321500
Os12g0277500
Os11g0256900
Os02g0651900
Os08g0434100
Os01g0667200
Os01g0508000
Os07g0628900
Os07g0663800
Os03g0305600
Os10g0553800
Os03g0266300
Os05g0468600
Os01g0741900
Os07g0619100
Os03g0376600
Os02g0114400
Os04g0517500
Os03g0348200
Os06g0603600
Os05g0537400
Os01g0901900
Os03g0748300
Os08g0140500
Os08g0558100
Os03g0689900
Os03g0238700
Os02g0307800
Os01g0733500
Os05g0468800
Os01g0242600
Os01g0132000
Os01g0860601
Os02g0751600
Os07g0628700
Os08g0323400
Os03g0277300
Os05g0195700
Os02g0535000
Os04g0541700
Os01g0136200
Os03g0758300
Os07g0189700
Os03g0425000
Os06g0175400
Os09g0279500
Os05g0519600
Os08g0441100
Os04g0422000
Os05g0373900
Os10g0475900
Os08g0503700
Os09g0325700
Os02g0574500
Os07g0625800
Os10g0569400
Os07g0548300
Os02g0788500
Os03g0409100
Os02g0578400
Os06g0681200
Os07g0155100
Os08g0487800
Os01g0686200
Os11g0116400
Os02g0148000
Os03g0190100
Os09g0474300
Os02g0684400
Os04g0119400
Os03g0132200
Os01g0692100
Os04g0443200
Os11g0182200
Os01g0889800
Os09g0438100
Os10g0465700
Os02g0191300
Os08g0276100
Os06g0264200
Os03g0718800
Os06g0149100
Os12g0105300
Os07g0604000
Os07g0231500
Os05g0344200
Os03g0268600
Os04g0486950
Os01g0348900
Os11g0525600
Os03g0181500
Os03g0279200
Os05g0160300
Os05g0111200
Os11g0439600
Os09g0526600
Os03g0184100
Os04g0652700
Os07g0523400
Os05g0299500
Os09g0315700
Os03g0626500
Os01g0382000
Os02g0527200
Os02g0498700
Os02g0755600
Os02g0783625
Os03g0288000
Os01g0881900
Os10g0463800
Os01g0585100
Os01g0770000
Os06g0264500
Os11g0530600
Os01g0155800
Os10g0320100
Os07g0683600
Os10g0517500
Os06g0178900
Os05g0227600
Os01g0184100
Os06g0729300
Os09g0298200
Os06g0160700
Os03g0736300
Os01g0371200
Os07g0510500
Os03g0607200
Os01g0282800
Os07g0424400
Os04g0412200
Os01g0734200
Os05g0332300
Os03g0279400
Os02g0232000
Os09g0441400
Os04g0586200
Os02g0736100
Os01g0670800
Os03g0799700
Os01g0134500
Os04g0518400
Os01g0794400
Os09g0367900
Os12g0175500
Os12g0541500
Os01g0752200
Os09g0494200
Os07g0158300
Os12g0170300
Os02g0730800
Os01g0973400
Os10g0579200
Os12g0224000
Os03g0200500
Os07g0510100
Os06g0498900
Os02g0601300
Os07g0191200
Os05g0587200
Os03g0211600
Os03g0850600
Os02g0815200
Os01g0948400
Os06g0308000
Os05g0571100
Os03g0266800
Os01g0227200
Os08g0483200
Os12g0209000
Os11g0707600
Os09g0411650
Os12g0569300
Os01g0559900
Os05g0551900
Os03g0271100
Os09g0553200
Os08g0296900
Os08g0484800
Os08g0500700
Os07g0559400
Os04g0445700
Os01g0268300
Os03g0724500
Os06g0114000
Os09g0272000
Os01g0815700
Os03g0192700
Os04g0610500
Os01g0534900
Os11g0484500
Os07g0191500
Os03g0758100
Os04g0558700
Os03g0110900
Os01g0199400
Os04g0466600
Os01g0558800
Os01g0664500
Os03g0397700
Os03g0146100
Os09g0382400
Os03g0659300
Os04g0692500
Os10g0510400
Os05g0503000
Os01g0662700
Os09g0537700
Os10g0378300
Os05g0349700
Os03g0106000
Os08g0327400
Os04g0409900
Os07g0476900
Os10g0510000
Os12g0406100
Os06g0115400
Os06g0116400
Os10g0548100
Os01g0118000
Os02g0115600
Os01g0905800
Os01g0717400
Os04g0486600
Os11g0119100
Os03g0385400
Os02g0622500
Os09g0555500
Os02g0735800
Os03g0300400
Os03g0136200
Os03g0273800
Os01g0180800
Os02g0794600
Os03g0143400
Os01g0687300
Os07g0107300
Os04g0675400
Os03g0695500
Os05g0502000
Os03g0178200
Os01g0246400
Os02g0817500
Os07g0105600
Os05g0566800
Os02g0167300
Os03g0729100
Os08g0254500
Os02g0501350
Os10g0189100
Os04g0482300
Os05g0198200
Os02g0612900
Os09g0484200
Os02g0782500
Os01g0210500
Os12g0115700
Os10g0397400
Os01g0160100
Os04g0439100
Os02g0669100
Os09g0532000
Os01g0188100
Os05g0267800
Os06g0253100
Os02g0274900
Os08g0525600
Os01g0557500
Os10g0521400
Os08g0196700
Os11g0670900
Os02g0529900
Os10g0462900
Os07g0586100
Os06g0682900
Os02g0758000
Os03g0366000
Os02g0707900
Os04g0372700
Os11g0106700
Os06g0698300
Os03g0132900
Os12g0106000
Os11g0603200
Os04g0576800
Os01g0266800
Os01g0727500
Os04g0684100
Os04g0244800
Os07g0614300
Os01g0511100
Os01g0867300
Os06g0496800
Os02g0526400
Os03g0669300
Os03g0805100
Os02g0244600
Os01g0151600
Os05g0424000
Os11g0275200
Os11g0184900
Os03g0247900
Os01g0760600
Os10g0521000
Os04g0402500
Os12g0209200
Os02g0175950
Os04g0301700
Os11g0195600
Os06g0354700
Os10g0535600
Os03g0231600
Os03g0815100
Os07g0656200
Os04g0605500
Os07g0204100
Os01g0700000
Os01g0246700
Os03g0717900
Os06g0204400
Os04g0610400
Os04g0475600
Os01g0192300
Os01g0916400
Os02g0201300
Os01g0658900
Os08g0385000
Os01g0863300
Os05g0519400
Os04g0640850
Os03g0118450
Os03g0693400
Os04g0679800
Os04g0671100
Os09g0538800
Os07g0176200
Os06g0553100
Os01g0923600
Os05g0595100
Os01g0649200
Os07g0581000
Os11g0134232
Os12g0478200
Os06g0686400
Os03g0818100
Os03g0839900
Os03g0287100
Os01g0305200
Os03g0663400
Os08g0471950
Os04g0630300
Os01g0955700
Os11g0634200
Os07g0169600
Os09g0442100
Os01g0128300
Os08g0458200
Os09g0478600
Os12g0595000
Os02g0313700
Os08g0557600
Os03g0689300
Os06g0326700
Os03g0696300
Os02g0712400
Os06g0316800
Os01g0923000
Os01g0850100
Os05g0561500
Os05g0195101
Os01g0766200
Os02g0181300
Os05g0389400
Os08g0408500
Os02g0266800
Os01g0256500
Os02g0140400
Os03g0743500
Os05g0473500
Os03g0244200
Os04g0618500
Os04g0464200
Os03g0778000
Os04g0513400
Os11g0133700
Os11g0160100
Os09g0453400
Os02g0488600
Os02g0129700
Os09g0437500
Os08g0478700
Os01g0699400
Os05g0142000
Os07g0213500
Os03g0125100
Os07g0589000
Os10g0457600
Os05g0556000
Os03g0390200
Os10g0564500
Os11g0210300
Os03g0835400
Os03g0808300
Os05g0437700
Os11g0242100
Os04g0653200
Os12g0632700
Os06g0168500
Os09g0279100
Os01g0649900
Os08g0345700
Os12g0597500
Os06g0623600
Os01g0922600
Os08g0369300
Os01g0833400
Os03g0116300
Os05g0125500
Os07g0147900
Os05g0316200
Os11g0199700
Os07g0684800
Os01g0644000
Os08g0200600
Os10g0490800
Os05g0477900
Os12g0290100
Os04g0674400
Os08g0484600
Os02g0523500
Os03g0327800
Os01g0270100
Os07g0685700
Os09g0327550
Os11g0240600
Os11g0158400
Os02g0102900
Os05g0497300
Os03g0180300
Os04g0673000
Os09g0572400
Os07g0613000
Os04g0613400
Os03g0214200
Os12g0476200
Os01g0110400
Os02g0166600
Os11g0525200
Os01g0166100
Os01g0269000
Os02g0274100
Os10g0406300
Os02g0753800
Os02g0101000
Os03g0141200
Os12g0630200
Os09g0491740
Os08g0544900
Os05g0573300
Os02g0719100
Os01g0254200
Os11g0194900
Os03g0265300
Os03g0582200
Os07g0503300
Os03g0388500
Os03g0190900
Os04g0671200
Os09g0464000
Os08g0395300
Os06g0127500
Os12g0623600
Os01g0826000
Os03g0724100
Os04g0500700
Os03g0726500
Os01g0268100
Os04g0106300
Os06g0727200
Os08g0258200
Os01g0191700
Os02g0734900
Os09g0252100
Os03g0146000
Os03g0565600
Os01g0550300
Os03g0367900
Os12g0268000
Os07g0655900
Os09g0556400
Os02g0771600
Os09g0442600
Os01g0908700
Os05g0405900
Os01g0135700
Os06g0329300
Os01g0884300
Os01g0925700
Os03g0859800
Os03g0265600
Os08g0289000
Os05g0525900
Os03g0243100
Os05g0421600
Os03g0356414
Os04g0433600
Os03g0136500
Os03g0170400
Os06g0609450
Os08g0532800
Os02g0191700
Os02g0227200
Os02g0592400
Os02g0814000
Os05g0494500
Os03g0127000
Os06g0710300
Os04g0623300
Os11g0543100
Os06g0712200
Os03g0431600
Os05g0392700
Os05g0287800
Os05g0494200
Os03g0270700
Os01g0920100
Os03g0161500
Os01g0796400
Os01g0867600
Os03g0170900
Os01g0661500
Os02g0306401
Os01g0840100
Os01g0851100
Os02g0518100
Os02g0763200
Os10g0390500
Os03g0146400
Os05g0171900
Os06g0127000
Os01g0214200
Os10g0362300
Os06g0643900
Os08g0498100
Os05g0170200
Os03g0767900
Os05g0320700
Os12g0265100
Os06g0563000
Os01g0262500
Os09g0110300
Os09g0440300
Os04g0280200
Os07g0678600
Os09g0572900
Os11g0210500
Os05g0495300
Os07g0195400
Os02g0481700
Os06g0603000
Os06g0354500
Os03g0161200
Os04g0373400
Os03g0448600
Os11g0557300
Os01g0695100
Os02g0139100
Os05g0163700
Os03g0358100
Os06g0147000
Os04g0137500
Os05g0524100
Os07g0599600
Os06g0683400
Os03g0807900
Os03g0194100
Os03g0274300
Os01g0128200
Os03g0314800
Os07g0150100
Os04g0460300
Os04g0543900
Os03g0129400
Os12g0586100
Os03g0272900
Os03g0238300
Os04g0611700
Os09g0491756
Os03g0136900
Os06g0700500
Os12g0437800
Os11g0644800
Os06g0143100
Os01g0955100
Os05g0324700
Os10g0542900
Os01g0660200
Os03g0181100
Os12g0147200
Os01g0864500
Os03g0723400
Os12g0570700
Os11g0126900
Os09g0133600
Os01g0186900
Os03g0610400
Os02g0209300
Os02g0543000
Os03g0787000
Os05g0119200
Os12g0555000
Os09g0571200
Os03g0230300
Os07g0516400
Os07g0687900
Os02g0533800
Os11g0186200
Os01g0134700
Os01g0623500
Os02g0226300
Os04g0401700
Os02g0774200
Os04g0679400
Os01g0595600
Os03g0107700
Os07g0154100
Os06g0493100
Os11g0115400
Os08g0425800
Os03g0180900
Os02g0221600
Os02g0327000
Os06g0133500
Os08g0104700
Os09g0482800
Os07g0448100
Os03g0319000
Os01g0848900
Os11g0592200
Os01g0369900
Os04g0521100
Os02g0682300
Os09g0439200
Os11g0183900
Os04g0414500
Os01g0767600
Os03g0285800
Os01g0865100
Os01g0853000
Os10g0497700
Os07g0622000
Os06g0503400
Os01g0121600
Os04g0677300
Os12g0510750
Os06g0239200
Os01g0716500
Os04g0619400
Os03g0790500
Os01g0976300
Os03g0145500
Os02g0575000
Os06g0133400
Os02g0817700
Os09g0425900
Os04g0585000
Os09g0569100
Os02g0626400
Os02g0168100
Os03g0340500
Os04g0682100
Os10g0392400
Os08g0550400
Os05g0491200
Os04g0614600
Os01g0220400
Os02g0173200
Os07g0192000
Os10g0491000
Os12g0623500
Os03g0218400
Os09g0332700
Os10g0536400
Os09g0334500
Os02g0740700
Os07g0245100
Os06g0303800
Os06g0317200
Os06g0216300
Os02g0654700
Os08g0455800
Os04g0667600
Os06g0318600
Os04g0339400
Os04g0653700
Os04g0543500
Os01g0839100
Os07g0115500
Os05g0454500
Os11g0684000
Os07g0162400
Os03g0302000
Os02g0649800
Os04g0615100
Os01g0816100
Os08g0112300
Os03g0353400
Os04g0674000
Os08g0482700
Os01g0253900
Os02g0799000
Os02g0641300
Os01g0974400
Os01g0155000
Os07g0225300
Os12g0159000
Os12g0556200
Os06g0729900
Os05g0575000
Os01g0794800
Os03g0183500
Os02g0265900
Os02g0205500
Os10g0500300
Os10g0529500
Os12g0112000
Os01g0609900
Os01g0235300
Os10g0555100
Os01g0100900
Os07g0673200
Os04g0452000
Os09g0472100
Os02g0196800
Os01g0815400
Os01g0314100
Os04g0615200
Os06g0125800
Os04g0517100
Os01g0225000
Os06g0591400
Os03g0440900
Os10g0407000
Os05g0576600
Os02g0626100
Os08g0150700
Os06g0207200
Os01g0793500
Os06g0192800
Os03g0324900
Os01g0170600
Os05g0343400
Os05g0298200
Os05g0456925
Os05g0461600
Os06g0725000
Os03g0248000
Os01g0733200
Os02g0611800
Os09g0499000
Os03g0327100
Os01g0157900
Os01g0303600
Os02g0823100
Os03g0207400
Os02g0717500
Os03g0168200
Os02g0551100
Os01g0221500
Os02g0819400
Os02g0690200
Os08g0424200
Os04g0142400
Os06g0215900
Os03g0132000
Os11g0141400
Os07g0442900
Os08g0465800
Os12g0183100
Os12g0592900
Os01g0734800
Os10g0542800
Os05g0366600
Os05g0278500
Os03g0116800
Os04g0640600
Os08g0113000
Os03g0298300
Os06g0115300
Os04g0382300
Os01g0955000
Os05g0157200
Os06g0166900
Os03g0405900
Os03g0650800
Os05g0194500
Os12g0133100
Os03g0719400
Os01g0824800
Os01g0165000
Os04g0311400
Os10g0568900
Os01g0559600
Os03g0126800
Os08g0448000
Os03g0351100
Os05g0322900
Os07g0673900
Os07g0691300
Os04g0546800
Os09g0399800
Os03g0226200
Os02g0695800
Os07g0170100
Os04g0613300
Os06g0259000
Os09g0451000
Os01g0847200
Os02g0730300
Os11g0516000
Os12g0145100
Os02g0643000
Os08g0557900
Os02g0712500
Os08g0120600
Os05g0375400
Os12g0547600
Os07g0633200
Os01g0876400
Os01g0702450
Os03g0318600
Os02g0232400
Os08g0538600
Os07g0485100
Os06g0724400
Os04g0508800
Os05g0438800
Os04g0470100
Os05g0183100
Os11g0106100
Os07g0507000
Os03g0719900
Os07g0631700
Os05g0138300
Os04g0670150
Os01g0138500
Os07g0539900
Os01g0975900
Os10g0574700
Os03g0767800
Os01g0954000
Os07g0522500
Os05g0568100
Os01g0965900
Os01g0638000
Os02g0730700
Os03g0795800
Os12g0230100
Os10g0516300
Os05g0540900
Os07g0644100
Os03g0792800
Os07g0448400
Os02g0437200
Os12g0512100
Os07g0170200
Os04g0634800
Os02g0620400
Os01g0772400
Os05g0529400
Os06g0548200
Os08g0545200
Os02g0807000
Os04g0647800
Os06g0716000
Os04g0463500
Os03g0335300
Os12g0555200
Os05g0522600
Os10g0389200
Os05g0136900
Os10g0580900
Os03g0101100
Os02g0705400
Os11g0704500
Os01g0764400
Os03g0191900
Os01g0606900
Os02g0293500
Os03g0734300
Os03g0849800
Os01g0797600
Os02g0813500
Os04g0488700
Os03g0734100
Os09g0513100
Os02g0532500
Os04g0493100
Os01g0118400
Os04g0450100
Os04g0685300
Os02g0122600
Os10g0345100
Os06g0193300
Os08g0485400
Os03g0803066
Os06g0130800
Os07g0124100
Os10g0550900
Os09g0482200
Os01g0692000
Os03g0796900
Os12g0580500
Os07g0659900
Os03g0857900
Os07g0452500
Os02g0105400
Os07g0251200
Os06g0632200
Os02g0718600
Os04g0531400
Os04g0471300
Os02g0173800
Os03g0760100
Os01g0948600
Os01g0283300
Os03g0194900
Os06g0569500
Os07g0539300
Os03g0571900
Os08g0141400
Os02g0739400
Os02g0460200
Os02g0736400
Os02g0261100
Os03g0638200
Os05g0456900
Os01g0719300
Os12g0507300
Os01g0510200
Os04g0618200
Os02g0681200
Os03g0277600
Os04g0579200
Os12g0136500
Os09g0475500
Os09g0536700
Os01g0687400
Os02g0533900
Os02g0661100
Os01g0627500
Os03g0236200
Os09g0306400
Os01g0960400
Os06g0149900
Os02g0704300
Os09g0129500
Os03g0269900
Os07g0150700
Os04g0503500
Os11g0502700
Os09g0454600
Os09g0379900
Os08g0182400
Os03g0819700
Os03g0351300
Os05g0196100
Os01g0764800
Os10g0135600
Os11g0121300
Os12g0582800
Os04g0547900
Os04g0600200
Os06g0470000
Os05g0355400
Os03g0649000
Os03g0183000
Os01g0964000
Os03g0808600
Os04g0418800
Os03g0374600
Os11g0181500
Os06g0103300
Os07g0187400
Os03g0387900
Os04g0479200
Os01g0528800
Os03g0217000
Os08g0109200
Os06g0683700
Os01g0159800
Os09g0544900
Os01g0766600
Os10g0393800
Os03g0270000
Os02g0521100
Os02g0541300
Os03g0700700
Os11g0116900
Os07g0669650
Os09g0456800
Os01g0575200
Os10g0369600
Os04g0556300
Os03g0386500
Os09g0412300
Os12g0641400
Os05g0137400
Os03g0268400
Os07g0635500
Os02g0735200
Os09g0542900
Os01g0850900
Os03g0374400
Os03g0429800
Os03g0844700
Os06g0608800
Os08g0470200
Os04g0608800
Os01g0940700
Os01g0159400
Os05g0196400
Os01g0860500
Os06g0207000
Os10g0530900
Os05g0363200
Os07g0175600
Os10g0370500
Os02g0819600
Os07g0582400
Os02g0187800
Os04g0386500
Os01g0860800
Os03g0181800
Os12g0610200
Os03g0216700
Os02g0755900
Os08g0103300
Os05g0463900
Os11g0588300
Os12g0258700
Os03g0133400
Os03g0719300
Os09g0322000
Os04g0668900
Os02g0469600
Os01g0962200
Os04g0463400
Os02g0126400
Os05g0407500
Os07g0182100
Os06g0708700
Os03g0172100
Os02g0517300
Os11g0132600
Os04g0600300
Os06g0111500
Os03g0156700
Os02g0188000
Os01g0720700
Os05g0524400
Os06g0554600
Os01g0771200
Os02g0614100
Os12g0605800
Os09g0363500
Os08g0127100
Os04g0598000
Os03g0405500
Os03g0126000
Os03g0386000
Os04g0390500
Os02g0473200
Os08g0357000
Os04g0462500
Os11g0141000
Os02g0579000
Os01g0542700
Os10g0416100
Os02g0198500
Os03g0297000
Os02g0106100
Os02g0730000
Os03g0319100
Os05g0560300
Os08g0538300
Os06g0656500
Os05g0529200
Os03g0305100
Os02g0134300
Os01g0227100
Os11g0155600
Os03g0150600
Os05g0475300
Os06g0194900
Os03g0856000
Os08g0447000
Os12g0555500
Os04g0474800
Os11g0427800
Os04g0435100
Os05g0519000
Os05g0460000
Os07g0502200
Os07g0159800
Os04g0688100
Os08g0293100
Os06g0186400
Os03g0215700
Os09g0128400
Os10g0413500
Os04g0406600
Os07g0123900
Os03g0263700
Os07g0274700
Os05g0519200
Os05g0159200
Os11g0671000
Os09g0532400
Os11g0592100
Os01g0332100
Os03g0802500
Os06g0202900
Os05g0562300
Os06g0726400
Os07g0106200
Os10g0562900
Os03g0586700
Os06g0203600
Os01g0740600
Os06g0275800
Os08g0420700
Os01g0384800
Os12g0149900
Os11g0537400
Os07g0677200
Os03g0322800
Os03g0300900
Os12g0514000
Os02g0813350
Os04g0549700
Os03g0289100
Os12g0633600
Os03g0184600
Os03g0299600
Os10g0537500
Os08g0400300
Os01g0871300
Os08g0331000
Os06g0602800
Os05g0179300
Os03g0718000
Os09g0491644
Os04g0401000
Os06g0651100
Os09g0459800
Os01g0672100
Os09g0376800
Os07g0190000
Os07g0615200
Os04g0623500
Os05g0358500
Os04g0678400
Os04g0517400
Os08g0495500
Os07g0507700
Os02g0564400
Os01g0257300
Os11g0536000
Os10g0553300
Os08g0536400
Os03g0326000
Os05g0169000
Os04g0531500
Os01g0800300
Os04g0573000
Os02g0148100
Os12g0152700
Os08g0490100
Os07g0153400
Os11g0191400
Os05g0257100
Os02g0593700
Os11g0673100
Os05g0408300
Os07g0249700
Os03g0698500
Os02g0711400
Os01g0830700
Os09g0518200
Os04g0431000
Os12g0631100
Os04g0405900
Os07g0538200
Os03g0210600
Os02g0185300
Os06g0194000
Os04g0613800
Os03g0248200
Os11g0547000
Os05g0310500
Os01g0329400
Os10g0405600
Os12g0552500
Os01g0665300
Os03g0648400
Os01g0158900
Os06g0498400
Os07g0294800
Os01g0133400
Os05g0209500
Os09g0133700
Os05g0499600
Os10g0400100
Os04g0564700
Os04g0650000
Os02g0564000
Os02g0141300
Os10g0525000
Os01g0375200
Os07g0537300
Os01g0190000
Os07g0571500
Os03g0285700
Os04g0485300
Os02g0748300
Os05g0323900
Os03g0377600
Os02g0119600
Os09g0506000
Os12g0639600
Os08g0157600
Os06g0494400
Os05g0584200
Os03g0835900
Os11g0582100
Os10g0419400
Os04g0447700
Os05g0533700
Os08g0117900
Os06g0172800
Os06g0105400
Os09g0505700
Os07g0680000
Os10g0518200
Os06g0301100
Os12g0586000
Os08g0126300
Os06g0596300
Os01g0970700
Os06g0670300
Os07g0622200
Os01g0859400
Os03g0708100
Os09g0513600
Os03g0734200
Os07g0492000
Os02g0654100
Os08g0155400
Os05g0460200
Os07g0668700
Os11g0648000
Os05g0323800
Os04g0603400
Os04g0563000
Os03g0826600
Os10g0389000
Os02g0168600
Os01g0612600
Os01g0777200
Os01g0585600
Os09g0511600
Os03g0310400
Os01g0713200
Os04g0526800
Os02g0775300
Os10g0341700
Os03g0226600
Os11g0131900
Os01g0276100
Os06g0698674
Os10g0506100
Os09g0380000
Os07g0271000
Os03g0142900
Os09g0465600
Os07g0164800
Os03g0406200
Os03g0299200
Os02g0244700
Os04g0592600
Os02g0635200
Os09g0458400
Os10g0502600
Os09g0530000
Os07g0668900
Os03g0737000
Os03g0111400
Os02g0569900
Os02g0177600
Os07g0638100
Os10g0565200
Os09g0361100
Os12g0641100
Os02g0634700
Os06g0187900
Os05g0542732
Os01g0323600
Os06g0133900
Os09g0115500
Os03g0337500
Os10g0416800
Os03g0749300
Os10g0563200
Os09g0250700
Os07g0188800
Os09g0538600
Os02g0123600
Os02g0474000
Os07g0187700
Os01g0803200
Os06g0687900
Os05g0208000
Os03g0766800
Os01g0290000
Os09g0482100
Os10g0501500
Os06g0649000
Os04g0468600
Os02g0513100
Os11g0210201
Os01g0124000
Os03g0103100
Os01g0716800
Os10g0552600
Os09g0470500
Os06g0128800
Os01g0935600
Os03g0320100
Os02g0139000
Os03g0142800
Os02g0621800
Os04g0489600
Os03g0676400
Os07g0588000
Os05g0592300
Os02g0810900
Os03g0341600
Os03g0838400
Os05g0244700
Os04g0524600
Os11g0491400
Os08g0384500
Os10g0524300
Os12g0580700
Os02g0803300
Os08g0560000
Os01g0777900
Os01g0537250
Os07g0676900
Os03g0241400
Os01g0182600
Os06g0681600
Os01g0717000
Os03g0179400
Os01g0860400
Os03g0125000
Os03g0253600
Os01g0168100
Os04g0450600
Os12g0190000
Os02g0591000
Os02g0720600
Os01g0591000
Os01g0584100
Os02g0582600
Os04g0509600
Os02g0114200
Os01g0770700
Os01g0629900
Os03g0726100
Os09g0467200
Os01g0315800
Os02g0642300
Os11g0704800
Os06g0106800
Os02g0633300
Os06g0165800
Os04g0688300
Os12g0438600
Os03g0829200
Os03g0146800
Os02g0690000
Os10g0456800
Os03g0285300
Os04g0583200
Os04g0493400
Os02g0483500
Os01g0131600
Os05g0584300
Os09g0453100
Os01g0303800
Os10g0554200
Os03g0220100
Os04g0518100
Os01g0159200
Os03g0799000
Os12g0563600
Os06g0604600
Os03g0319400
Os05g0426300
Os01g0755500
Os01g0652600
Os03g0676300
Os01g0284900
Os07g0181500
Os03g0115200
Os06g0698748
Os04g0611200
Os08g0542100
Os04g0175600
Os02g0595400
Os05g0361900
Os01g0930000
Os03g0352400
Os09g0520700
Os06g0494100
Os04g0611300
Os03g0265800
Os01g0225400
Os03g0291800
Os09g0462700
Os05g0537100
Os09g0433600
Os12g0616400
Os01g0178500
Os04g0690800
Os04g0635700
Os03g0758400
Os08g0486200
Os01g0212400
Os04g0478000
Os02g0821800
Os09g0426000
Os02g0684500
Os02g0247800
Os04g0495300
Os12g0498400
Os07g0147500
Os05g0397300
Os04g0321700
Os09g0433800
Os03g0245700
Os05g0568300
Os10g0515200
Os02g0700400
Os03g0699200
Os01g0806101
Os03g0306800
Os08g0133000
Os03g0624300
Os02g0651500
Os01g0823900
Os01g0253300
Os06g0367100
Os04g0617050
Os03g0350100
Os04g0106400
Os01g0757500
Os02g0715300
Os05g0119000
Os09g0438700
Os03g0776900
Os07g0471300
Os08g0524400
Os05g0345400
Os09g0518000
Os05g0435400
Os01g0665900
Os07g0641700
Os07g0509800
Os08g0278900
Os07g0250300
Os07g0549800
Os06g0598800
Os06g0592500
Os03g0213100
Os07g0290800
Os07g0262200
Os06g0622700
Os06g0593100
Os07g0564500
Os03g0283100
Os08g0326600
Os10g0520700
Os05g0466600
Os06g0716700
Os01g0895600
Os02g0782300
Os12g0541700
Os05g0113900
Os08g0359200
Os09g0451500
Os01g0105800
Os05g0462700
Os06g0703800
Os06g0109600
Os08g0338700
Os03g0618300
Os04g0402100
Os12g0637100
Os08g0522500
Os04g0538000
Os04g0610800
Os04g0683100
Os01g0841600
Os03g0742900
Os01g0874700
Os09g0556000
Os12g0514500
Os01g0369700
Os09g0556300
Os03g0113700
Os03g0833700
Os04g0459600
Os12g0443500
Os05g0439400
Os06g0116800
Os07g0557100
Os02g0202500
Os05g0156500
Os04g0576500
Os12g0581700
Os03g0157900
Os05g0120700
Os04g0521700
Os07g0181000
Os07g0621600
Os02g0618200
Os03g0703000
Os05g0176100
Os04g0553800
Os03g0241200
Os07g0573900
Os02g0710900
Os04g0136700
Os03g0709000
Os05g0297900
Os05g0386800
Os02g0745100
Os04g0430600
Os07g0633600
Os10g0573900
Os05g0114000
Os03g0350300
Os06g0231300
Os12g0607000
Os12g0613500
Os04g0439900
Os01g0720400
Os07g0662600
Os08g0192900
Os09g0482550
Os08g0524200
Os03g0780500
Os03g0332400
Os03g0387000
Os06g0136600
Os02g0714100
Os02g0539100
Os04g0650800
Os02g0644100
Os01g0964900
Os03g0787300
Os06g0234200
Os08g0538000
Os03g0733800
Os04g0663300
Os04g0118900
Os11g0216400
Os03g0721900
Os11g0199200
Os03g0237500
Os04g0477900
Os06g0586000
Os03g0738400
Os03g0619400
Os01g0708900
Os04g0405100
Os07g0191000
Os02g0234800
Os03g0125300
Os01g0270300
Os09g0461500
Os11g0256200
Os01g0847700
Os10g0497900
Os10g0569000
Os03g0760700
Os06g0595800
Os01g0821700
Os08g0447300
Os01g0916600
Os04g0502300
Os10g0183900
Os12g0168400
Os05g0486700
Os09g0491772
Os02g0250400
Os11g0171500
Os02g0738400
Os06g0300300
Os01g0880200
Os03g0687000
Os01g0711100
Os02g0478600
Os09g0483400
Os05g0507300
Os08g0356700
Os04g0586000
Os06g0198500
Os11g0267300
Os12g0539751
Os01g0823100
Os06g0601500
Os09g0462100
Os03g0180100
Os10g0513200
Os04g0638700
Os02g0681900
Os03g0293000
Os01g0702000
Os07g0510400
Os01g0524700
Os07g0684000
Os06g0288100
Os08g0502700
Os10g0370700
Os10g0330000
Os10g0493600
Os07g0662500
Os06g0347100
Os04g0320200
Os03g0410900
Os01g0723200
Os02g0219900
Os04g0456700
Os08g0508700
Os03g0424800
Os11g0167800
Os01g0100700
Os06g0571400
Os07g0123800
Os01g0276000
Os03g0598800
Os07g0207400
Os06g0195900
Os02g0115900
Os11g0105400
Os07g0173501
Os01g0752300
Os08g0519700
Os03g0249400
Os04g0473400
Os07g0674700
Os02g0491400
Os03g0796501
Os11g0508600
Os10g0555900
Os09g0123300
Os03g0798600
Os05g0549700
Os04g0338000
Os07g0150200
Os12g0534200
Os03g0341100
Os01g0825800
Os07g0208500
Os09g0471100
Os03g0271200
Os09g0297400
Os12g0502200
Os11g0433900
Os03g0424500
Os03g0634000
Os03g0336500
Os02g0722300
Os03g0177400
Os08g0559200
Os07g0631900
Os02g0115700
Os06g0136800
Os11g0482000
Os03g0109600
Os06g0270900
Os03g0352300
Os08g0344600
Os08g0505900
Os12g0507200
Os08g0412200
Os04g0254000
Os01g0616900
Os01g0809300
Os03g0815800
Os10g0555600
Os07g0631200
Os06g0221200
Os06g0265000
Os02g0785800
Os08g0364900
Os03g0141000
Os04g0441900
Os05g0346300
Os02g0440000
Os06g0196900
Os07g0523100
Os01g0618100
Os01g0304000
Os08g0524600
Os01g0768600
Os02g0205300
Os08g0139000
Os01g0279400
Os03g0807800
Os02g0208100
Os07g0614500
Os06g0699500
Os01g0549700
Os01g0911200
Os03g0265900
Os02g0634900
Os04g0137001
Os07g0208000
Os01g0925400
Os04g0652400
Os05g0582000
Os07g0575600
Os01g0166700
Os05g0137200
Os10g0576900
Os12g0121000
Os07g0667300
Os06g0641800
Os06g0672700
Os12g0119800
Os01g0233000
Os08g0157500
Os01g0878700
Os08g0102700
Os09g0501600
Os05g0136200
Os08g0433200
Os02g0755400
Os02g0159200
Os07g0491600
Os04g0483500
Os02g0743700
Os02g0254600
Os07g0584000
Os06g0694400
Os02g0329800
Os06g0102100
Os02g0734600
Os11g0128300
Os08g0433600
Os02g0742200
Os11g0116200
Os03g0654600
Os12g0603800
Os06g0143700
Os10g0550000
Os03g0119300
Os05g0280200
Os04g0669100
Os07g0164300
Os07g0198300
Os01g0211600
Os02g0726600
Os10g0190500
Os12g0557400
Os06g0714800
Os08g0414300
Os01g0871500
Os01g0854000
Os01g0738800
Os03g0751600
Os07g0604300
Os06g0499000
Os10g0419500
Os05g0563600
Os01g0214800
Os03g0125600
Os01g0135900
Os03g0854000
Os06g0731400
Os03g0121200
Os05g0388600
Os02g0588700
Os12g0159600
Os05g0296600
Os02g0728600
Os05g0342000
Os11g0197600
Os01g0111800
Os06g0543400
Os10g0180000
Os04g0614650
Os01g0281100
Os06g0130500
Os05g0342100
Os01g0976000
Os01g0926700
Os04g0561500
Os01g0647000
Os09g0412400
Os08g0341700
Os03g0594900
Os03g0634400
Os06g0548000
Os05g0477600
Os05g0528000
Os07g0592600
Os11g0693800
Os09g0417600
Os12g0257000
Os05g0272900
Os11g0104400
Os02g0761600
Os09g0416200
Os08g0532400
Os05g0220600
Os06g0728700
Os02g0229400
Os07g0683200
Os03g0820400
Os09g0452900
Os07g0529000
Os12g0230600
Os06g0146800
Os05g0574600
Os10g0552400
Os11g0605500
Os10g0535800
Os06g0561000
Os09g0521400
Os03g0200200
Os02g0567800
Os01g0699500
Os01g0609300
Os08g0118000
Os10g0450900
Os03g0331700
Os08g0101800
Os08g0548300
Os02g0196600
Os07g0693500
Os03g0693000
Os05g0380900
Os01g0696600
Os03g0152400
Os02g0592200
Os05g0339200
Os07g0159900
Os10g0577600
Os10g0516500
Os10g0442900
Os03g0188100
Os01g0185300
Os12g0583700
Os02g0796500
Os03g0309000
Os02g0580500
Os11g0621000
Os08g0301500
Os11g0246200
Os08g0398700
Os01g0954500
Os07g0643000
Os03g0674300
Os05g0342900
Os01g0361000
Os06g0683100
Os12g0143900
Os06g0182500
Os07g0602700
Os06g0693700
Os05g0362300
Os12g0635500
Os10g0558700
Os12g0597000
Os01g0623200
Os07g0134500
Os01g0801600
Os07g0584100
Os03g0781300
Os06g0685300
Os10g0524400
Os02g0520750
Os06g0179200
Os03g0704700
Os04g0102500
Os01g0656600
Os03g0255100
Os04g0182800
Os06g0652200
Os06g0234100
Os01g0267200
Os03g0832600
Os07g0194800
Os03g0803700
Os04g0661200
Os04g0584600
Os05g0395300
Os09g0444900
Os03g0859600
Os01g0830500
Os12g0631200
Os02g0230100
Os04g0519900
Os07g0627000
Os05g0120200
Os02g0182700
Os01g0120400
Os05g0543400
Os07g0585500
Os02g0693000
Os04g0527700
Os02g0824700
Os08g0511200
Os10g0490900
Os08g0529100
Os02g0194100
Os01g0761100
[truncated: 647 more rows]

## Sheet: Downregulated D+P
Common downregulated genes
Os02g0216300
Os03g0806600
Os11g0210201
Os03g0129400
Os03g0411800
Os06g0480500
Os01g0279400
Os02g0251800
Os01g0974200
Os09g0412300
Os03g0331700
Os02g0173200
Os01g0221600
Os12g0580900
Os04g0680400
Os04g0111200
Os03g0743500
Os04g0516600
Os07g0622000
Os12g0580700
Os10g0497700
Os11g0181800
Os07g0559700
Os01g0389700
Os06g0239200
Os04g0612500
Os03g0429000
Os01g0919800
Os01g0221400
Os03g0218400
Os02g0174800
Os02g0530100
Os01g0864500
Os04g0542800
Os09g0369400
Os05g0183100
Os12g0628100
Os01g0717000
Os06g0494400
Os02g0437200
Os08g0482700
Os03g0388900
Os01g0793900
Os03g0150600
Os09g0471100
Os09g0520500
Os01g0311100
Os03g0226400
Os05g0343400
Os01g0847700
Os11g0531700
Os01g0770700
Os06g0591600
Os08g0547300
Os11g0195500
Os12g0181500
Os02g0735200
Os10g0568900
Os07g0631700
Os03g0764100
Os10g0561800
Os09g0334500
Os01g0695100
Os08g0386200
Os01g0695300
Os09g0464000
Os03g0310800
Os09g0286600
Os01g0764400
Os06g0147800
Os01g0949300
Os03g0854000
Os01g0971000
Os03g0157400
Os09g0460700
Os06g0683400
Os04g0546800
Os02g0706400
Os09g0425900
Os02g0585200
Os03g0187600
Os01g0635200
Os01g0681800
Os01g0763700
Os12g0538700
Os12g0502800
Os03g0254250
Os03g0644400
Os12g0547600
Os01g0383700
Os05g0519000
Os04g0632600
Os05g0462000
Os03g0319000
Os11g0582100
Os03g0580200
Os12g0159000
Os01g0860500
Os03g0107700
Os01g0894300
Os06g0131300
Os07g0509800
Os01g0135700
Os04g0667600
Os02g0828200
Os06g0228200
Os07g0619400
Os03g0278200
Os02g0681200
Os06g0109600
Os07g0680600
Os05g0110000
Os06g0666400
Os08g0557600
Os11g0116200
Os01g0570800
Os01g0743800
Os04g0605300
Os02g0575700
Os03g0255500
Os02g0460200
Os01g0384800
Os05g0142400
Os11g0102200
Os03g0345700
Os12g0570700
Os02g0465900
Os03g0775600
Os05g0454500
Os05g0531000
Os06g0208700
Os11g0182900
Os11g0114600
Os03g0762300
Os04g0405900
Os03g0726200
Os06g0618700
Os07g0685700
Os10g0557900
Os05g0397300
Os05g0215700
Os12g0210400
Os09g0115900
Os03g0160000
Os06g0691600
Os03g0351800
Os04g0599000
Os04g0603200
Os03g0364400
Os02g0671200
Os07g0114000
Os02g0575000
Os02g0689500
Os08g0518100
Os06g0626200
Os01g0853000
Os01g0136300
Os05g0110800
Os03g0788800
Os11g0671000
Os07g0467600
Os08g0103000
Os03g0607700
Os04g0387000
Os11g0139700
Os03g0146500
Os02g0734300
Os10g0516900
Os05g0231700
Os02g0755900
Os01g0693400
Os12g0581900
Os02g0126400
Os03g0203200
Os10g0525000
Os03g0159900
Os04g0555300
Os09g0444200
Os10g0203000
Os01g0960400
Os08g0397900
Os07g0143200
Os04g0667700
Os04g0535600
Os03g0181100
Os01g0900900
Os05g0148600
Os01g0729900
Os11g0118300
Os07g0517100
Os12g0210300
Os03g0774300
Os06g0129400
Os08g0159500
Os06g0188100
Os09g0271100
Os07g0475900
Os03g0275300
Os06g0708700
Os01g0848900
Os01g0116900
Os04g0520700
Os01g0368900
Os05g0541200
Os04g0404800
Os10g0493600
Os06g0678500
Os04g0674000
Os06g0288100
Os03g0138700
Os08g0389700
Os05g0366600
Os07g0619200
Os06g0569500
Os01g0667600
Os01g0720400
Os01g0681000
Os05g0178300
Os09g0484800
Os03g0339900
Os11g0536000
Os01g0881300
Os04g0447700
Os02g0115700
Os03g0251350
Os05g0406100
Os10g0470900
Os07g0659900
Os11g0182200
Os12g0516000
Os01g0206700
Os01g0309800
Os12g0231000
Os04g0223500
Os01g0357100
Os12g0124000
Os04g0657300
Os01g0198900
Os01g0585300
Os05g0217800
Os02g0729400
Os09g0412700
Os01g0905700
Os07g0134000
Os09g0462700
Os03g0206700
Os06g0191300
Os01g0720500
Os03g0844900
Os10g0492300
Os09g0485800
Os03g0773700
Os11g0707000
Os02g0823100
Os09g0536700
Os04g0388700
Os05g0291700
Os02g0240300
Os10g0556200
Os02g0129800
Os11g0127800
Os10g0100700
Os07g0626800
Os04g0692600
Os08g0495800
Os01g0111100
Os03g0145900
Os03g0289400
Os04g0306750
Os01g0123900
Os12g0493900
Os08g0104600
Os04g0652400
Os01g0124000
Os06g0254300
Os05g0568800
Os01g0734600
Os07g0561500
Os03g0851800
Os07g0523400
Os12g0548300
Os04g0445700
Os01g0835500
Os04g0321800
Os02g0110200
Os03g0343400
Os04g0657500
Os06g0641800
Os05g0548900
Os12g0638700
Os01g0922700
Os11g0216100
Os10g0502400
Os03g0171900
Os01g0524500
Os08g0114100
Os03g0172100
Os08g0504500
Os06g0233000
Os03g0686500
Os02g0716500
Os02g0816100
Os01g0829000
Os01g0833000
Os01g0716400
Os01g0235100
Os05g0573700
Os07g0100300
Os03g0699300
Os03g0782500
Os05g0455700
Os08g0152400
Os04g0678700
Os01g0232000
Os03g0713200
Os12g0607000
Os03g0323200
Os07g0548800
Os12g0189400
Os07g0164200
Os04g0401000
Os05g0132100
Os02g0132500
Os04g0306400
Os02g0510200
Os01g0101200
Os03g0736900
Os01g0134500
Os11g0143200
Os03g0351200
Os07g0534000
Os03g0128800
Os07g0509700
Os10g0522700
Os01g0208700
Os12g0569500
Os08g0154000
Os01g0919900
Os10g0466800
Os10g0530500
Os03g0684700
Os12g0515400
Os02g0764500
Os02g0777800
Os01g0618200
Os05g0503300
Os03g0785200
Os05g0113400
Os08g0345800
Os01g0827400
Os07g0123300
Os03g0128400
Os02g0750400
Os07g0162700
Os03g0846900
Os01g0860800
Os10g0181600
Os05g0447700
Os11g0242800
Os02g0593500
Os09g0413700
Os07g0252800
Os06g0731300
Os06g0136600
Os04g0540200
Os03g0336000
Os06g0206900
Os04g0466100
Os08g0485900
Os04g0626400
Os03g0137600
Os08g0102000
Os09g0481800
Os12g0583500
Os02g0704000
Os04g0457000
Os03g0131900
Os05g0508900
Os08g0556900
Os03g0611200
Os01g0975900
Os09g0529350
Os02g0629200
Os11g0171300
Os02g0130100
Os03g0232600
Os07g0683900
Os05g0401100
Os01g0938100
Os04g0459500
Os11g0267000
Os10g0113000
Os03g0567100
Os06g0116400
Os03g0760700
Os07g0469100
Os01g0393000
Os02g0775600
Os07g0196200
Os05g0594500
Os07g0605400
Os04g0119000
Os02g0751600
Os07g0489800
Os11g0528500
Os07g0243150
Os08g0269700
Os06g0102100
Os01g0306800
Os07g0158300
Os02g0744000
Os05g0568300
Os06g0332800
Os05g0480000
Os03g0826200
Os03g0751400
Os12g0534200
Os09g0491820
Os03g0425000
Os04g0534600
Os04g0412200
Os06g0608700
Os02g0192700
Os06g0149100
Os02g0725200
Os12g0564400
Os05g0275000
Os02g0255700
Os01g0719700
Os05g0337400
Os01g0286600
Os04g0422000
Os11g0104400
Os09g0565200
Os03g0376600
Os02g0115600
Os08g0440900
Os11g0521500
Os02g0565400
Os04g0539000
Os07g0510100
Os08g0323400
Os01g0618400
Os02g0117600
Os09g0439500
Os05g0490900
Os12g0115700
Os05g0101400
Os08g0553800
Os02g0749800
Os03g0721300
Os02g0608900
Os01g0958100
Os02g0731600
Os09g0338500
Os08g0562800
Os08g0167500
Os06g0607100
Os05g0186000
Os01g0102600
Os03g0656900
Os04g0577800
Os02g0794400
Os05g0292800
Os06g0351500
Os02g0285800
Os03g0736400
Os03g0244000
Os07g0513000
Os03g0811100
Os01g0678600
Os01g0873100
Os02g0822600
Os03g0452300
Os10g0512500
Os07g0212200
Os01g0265100
Os07g0510500
Os06g0342750
Os06g0137600
Os03g0293000
Os03g0679700
Os06g0664200
Os08g0332700
Os03g0781000
Os04g0448800
Os02g0189000
Os06g0264200
Os11g0153700
Os12g0438000
Os02g0208500
Os08g0118900
Os03g0692700
Os01g0862200
Os01g0901900
Os06g0115400
Os03g0209600
Os01g0866400
Os09g0279500
Os12g0533700
Os06g0647100
Os04g0691500
Os01g0973400
Os04g0602100
Os06g0232600
Os02g0788500
Os03g0704000
Os05g0419000
Os02g0307800
Os02g0788800
Os06g0217600
Os01g0805300
Os05g0241200
Os12g0292400
Os03g0356300
Os07g0607200
Os01g0959900
Os09g0321500
Os03g0121700
Os01g0141600
Os02g0168800
Os03g0781400
Os09g0531100
Os03g0105600
Os02g0259600
Os03g0851700
Os04g0591000
Os08g0379400
Os05g0571100
Os01g0705300
Os03g0769600
Os03g0370500
Os06g0564500
Os03g0843400
Os01g0692300
Os05g0348100
Os06g0683200
Os02g0328300
Os05g0227100
Os01g0237100
Os03g0271500
Os05g0430400
Os05g0390100
Os11g0302500
Os11g0621400
Os01g0892600
Os03g0311300
Os02g0125700
Os10g0502000
Os05g0565400
Os04g0538100
Os01g0574600
Os03g0337600
Os01g0889800
Os07g0467200
Os05g0429500
Os08g0345400
Os04g0615000
Os01g0798500
Os03g0122200
Os06g0245800
Os08g0318400
Os01g0284700
Os03g0109700
Os08g0547900
Os04g0690800
Os07g0570700
Os11g0456100
Os01g0940600
Os12g0616900
Os03g0141000
Os09g0414600
Os02g0834700
Os02g0606200
Os04g0610500
Os12g0507500
Os03g0685000
Os01g0271400
Os01g0712600
Os02g0157700
Os10g0508700
Os08g0242700
Os12g0182200
Os06g0705100
Os01g0757700
Os01g0151200
Os07g0247100
Os05g0460600
Os03g0773000
Os03g0178200
Os09g0382400
Os02g0739000
Os08g0162600
Os04g0635700
Os02g0537700
Os01g0894700
Os07g0693800
Os01g0662300
Os01g0358300
Os04g0467700
Os02g0760200
Os06g0140700
Os03g0284400
Os12g0438600
Os07g0300900
Os02g0515000
Os08g0557100
Os03g0579000
Os08g0248800
Os02g0726600
Os04g0461100
Os08g0382400
Os11g0550800
Os11g0592800
Os03g0827700
Os05g0393400
Os01g0805000
Os02g0728100
Os02g0698000
Os05g0568900
Os03g0196800
Os01g0510600
Os02g0754300
Os07g0572900
Os09g0367900
Os02g0731700
Os09g0505300
Os01g0618800
Os07g0163500
Os03g0769100
Os08g0254500
Os03g0115500
Os01g0495900
Os10g0533100
Os01g0674700
Os11g0202300
Os06g0107700
Os01g0662700
Os01g0841800
Os11g0242400
Os02g0805800
Os05g0513100
Os10g0100300
Os03g0320900
Os06g0694400
Os05g0518600
Os04g0645100
Os04g0602400
Os03g0659200
Os03g0307400
Os11g0638000
Os05g0575300
Os07g0691200
Os07g0601000
Os03g0213100
Os06g0571800
Os03g0117800
Os03g0190100
Os09g0279400
Os01g0142100
Os02g0567100
Os11g0530600
Os09g0266000
Os04g0640500
Os08g0359200
Os01g0732200
Os06g0103600
Os07g0689600
Os01g0755500
Os08g0483200
Os01g0702000
Os01g0769700
Os06g0601000
Os03g0718100
Os12g0175500
Os08g0515800
Os01g0693900
Os02g0179100
Os01g0966200
Os08g0163400
Os02g0678400
Os06g0151900
Os07g0656700
Os08g0512500
Os01g0376700
Os09g0433800
Os06g0593800
Os01g0687300
Os08g0546700
Os04g0601800
Os12g0292900
Os06g0308000
Os04g0464800
Os09g0570400
Os03g0211600
Os03g0736600
Os02g0555600
Os06g0104000
Os08g0230200
Os04g0514400
Os09g0446800
Os02g0695600
Os02g0798200
Os12g0170300
Os06g0114000
Os03g0618300
Os02g0320300
Os03g0219700
Os02g0766000
Os08g0463900
Os05g0110300
Os07g0563400
Os12g0563200
Os11g0433600
Os01g0823600
Os05g0164100
Os03g0852400
Os12g0541500
Os01g0743400
Os10g0460900
Os11g0116400
Os01g0199900
Os01g0747700
Os03g0765900
Os04g0513000
Os02g0169900
Os04g0649100
Os11g0544800
Os03g0209500
Os08g0117100
Os08g0308700
Os06g0210000
Os01g0184500
Os03g0414400
Os04g0488600
Os04g0403200
Os07g0548300
Os02g0638300
Os02g0225000
Os02g0773500
Os03g0857500
Os04g0691100
Os01g0814800
Os02g0180200
Os02g0588500
Os01g0857500
Os05g0388500
Os08g0538000
Os01g0899500
Os01g0749200
Os04g0303900
Os01g0268300
Os09g0361400
Os03g0686900
Os11g0526200
Os08g0532200
Os07g0520800
Os03g0178400
Os01g0924000
Os01g0869800
Os03g0742900
Os04g0278900
Os03g0633900
Os02g0257300
Os03g0710600
Os05g0551900
Os02g0158300
Os01g0159200
Os01g0188900
Os10g0546600
Os03g0209000
Os01g0321300
Os06g0111300
Os02g0148000
Os03g0828100
Os01g0710700
Os03g0219900
Os01g0238200
Os11g0655900
Os02g0596000
Os08g0172200
Os01g0917200
Os04g0684500
Os03g0731100
Os08g0562100
Os08g0521800
Os08g0431300
Os02g0610800
Os02g0539600
Os03g0713100
Os06g0506200
Os07g0421800
Os08g0292600
Os04g0692200
Os12g0443500
Os07g0171100
Os05g0404400
Os05g0571400
Os02g0827600
Os11g0708400
Os02g0125000
Os01g0503400
Os03g0114800
Os03g0183100
Os09g0396900
Os04g0298200
Os06g0550000
Os06g0146300
Os04g0623800
Os06g0264800
Os03g0347900
Os03g0309800
Os03g0343900
Os07g0105600
Os09g0532700
Os02g0137200
Os12g0277500
Os06g0476200
Os03g0861700
Os02g0122500
Os02g0152900
Os03g0815400
Os08g0191900
Os10g0198600
Os01g0921300
Os03g0110900
Os02g0730800
Os02g0800000
Os05g0555300
Os10g0181200
Os05g0121200
Os04g0662700
Os03g0747700
Os03g0360600
Os10g0529300
Os03g0334700
Os01g0217000
Os10g0577900
Os02g0714200
Os03g0661300
Os09g0344800
Os01g0929100
Os12g0168700
Os09g0380200
Os01g0589800
Os02g0815200
Os03g0703300
Os06g0196300
Os02g0750100
Os08g0139100
Os01g0508500
Os07g0287100
Os07g0421866
Os05g0496200
Os01g0678500
Os08g0502700
Os05g0147500
Os05g0349700
Os02g0538000
Os01g0730800
Os03g0315800
Os03g0399900
Os01g0882500
Os05g0217700
Os09g0556500
Os11g0544000
Os05g0567300
Os09g0411650
Os11g0219000
Os12g0498500
Os03g0780500
Os01g0963400
Os10g0545100
Os03g0263400
Os02g0758000
Os01g0511600
Os01g0687500
Os10g0573000
Os03g0283100
Os09g0287300
Os01g0965400
Os01g0153400
Os08g0565800
Os03g0284900
Os01g0640800
Os11g0592400
Os08g0269500
Os08g0126700
Os05g0215000
Os01g0120300
Os07g0565600
Os04g0544400
Os07g0657900
Os11g0432400
Os03g0663500
Os03g0276500
Os08g0500700
Os10g0542900
Os02g0814000
Os03g0169600
Os06g0157000
Os09g0417600
Os08g0508500
Os01g0837600
Os09g0115500
Os10g0450900
Os06g0141200
Os05g0105000
Os03g0787300
Os10g0510500
Os01g0716800
Os01g0847100
Os05g0142100
Os12g0190000
Os01g0840100
Os01g0246400
Os09g0526700
Os03g0231800
Os03g0232400
Os01g0965900
Os05g0575000
Os07g0677400
Os01g0956200
Os06g0538400
Os07g0170200
Os08g0321000
Os04g0282400
Os06g0697000
Os01g0647200
Os05g0460000
Os01g0559600
Os01g0730500
Os11g0282300
Os01g0158200
Os06g0125800
Os03g0152600
Os04g0448900
Os03g0223100
Os12g0515800
Os01g0172100
Os07g0619800
Os02g0779200
Os03g0387900
Os01g0332100
Os05g0405000
Os06g0267900
Os05g0481100
Os08g0366000
Os11g0130200
Os02g0572400
Os03g0109300
Os01g0855200
Os11g0147800
Os05g0176100
Os03g0781700
Os06g0202300
Os03g0734900
Os08g0566600
Os07g0658400
Os05g0574400
Os10g0209700
Os05g0386800
Os02g0635200
Os10g0510000
Os07g0628700
Os01g0740600
Os07g0673200
Os02g0678200
Os01g0830100
Os02g0206100
Os09g0533100
Os01g0850900
Os01g0639900
Os02g0469900
Os03g0700700
Os01g0227100
Os12g0133100
Os04g0269600
Os12g0257000
Os02g0475400
Os06g0498400
Os03g0772600
Os09g0548400
Os08g0120000
Os08g0566400
Os11g0605100
Os03g0103300
Os04g0490800
Os04g0448550
Os12g0149900
Os03g0132900
Os05g0589200
Os02g0662700
Os03g0207400
Os02g0273700
Os07g0187400
Os01g0629400
Os09g0287000
Os03g0251500
Os01g0784700
Os04g0406600
Os01g0851100
Os01g0158900
Os09g0441400
Os07g0476900
Os09g0240500
Os08g0406150
Os01g0739500
Os04g0450100
Os03g0582000
Os03g0673600
Os11g0197400
Os06g0125400
Os04g0586000
Os05g0322900
Os10g0525400
Os01g0225600
Os03g0820500
Os01g0731100
Os04g0541700
Os05g0542200
Os04g0521100
Os01g0800500
Os01g0848200
Os03g0258200
Os12g0503000
Os05g0542500
Os12g0194600
Os12g0633600
Os03g0760100
Os03g0231600
Os03g0141200
Os02g0668500
Os01g0846300
Os02g0685200
Os04g0432400
Os04g0629500
Os01g0892800
Os01g0656200
Os06g0654900
Os04g0296700
Os03g0203700
Os12g0539751
Os04g0585000
Os03g0390200
Os01g0705700
Os01g0715400
Os07g0580900
Os02g0244600
Os03g0751600
Os04g0605500
Os05g0110100
Os09g0407700
Os02g0278700
Os11g0683500
Os07g0191600
Os02g0629000
Os01g0233000
Os03g0351300
Os02g0175950
Os07g0659400
Os08g0407600
Os07g0634400
Os04g0320700
Os01g0627400
Os11g0106700
Os03g0314800
Os03g0782300
Os07g0479600
Os03g0684400
Os04g0403701
Os02g0718600
Os02g0766700
Os01g0266800
Os02g0693500
Os04g0244800
Os02g0106100
Os09g0400700
Os03g0214200
Os05g0594700
Os02g0669100
Os07g0182400
Os03g0242300
Os02g0506600
Os04g0470700
Os08g0465800
Os03g0399532
Os02g0134400
Os02g0556800
Os02g0558100
Os03g0656500
Os06g0166000
Os02g0610500
Os03g0351400
Os09g0563200
Os03g0191900
Os01g0583100
Os05g0176700
Os02g0527200
Os02g0681000
Os05g0170800
Os06g0712300
Os08g0458200
Os07g0558200
Os01g0815400
Os01g0709400
Os01g0362100
Os04g0626000
Os03g0261800
Os03g0701200
Os10g0553800
Os01g0786900
Os01g0915000
Os05g0105800
Os05g0204600
Os10g0522400
Os02g0525600
Os03g0326500
Os03g0182400
Os07g0614300
Os08g0457600
Os07g0196900
Os05g0563400
Os01g0810300
Os06g0561000
Os11g0181700
Os01g0124100
Os01g0504500
Os01g0121600
Os09g0518000
Os12g0189300
Os01g0733200
Os05g0121600
Os06g0498800
Os07g0245100
Os01g0132000
Os12g0586100
Os01g0623500
Os01g0848700
Os04g0583200
Os11g0644800
Os09g0555500
Os04g0631100
Os05g0461600
Os03g0146400
Os12g0510750
Os06g0127100
Os12g0181600
Os09g0532000
Os07g0631900
Os03g0364700
Os03g0764600
Os02g0203700
Os10g0509100
Os08g0434100
Os08g0482600
Os03g0180800
Os03g0241900
Os03g0273800
Os01g0127600
Os07g0115500
Os01g0281000
Os09g0455300
Os03g0606200
Os11g0135900
Os04g0518100
Os02g0799300
Os04g0578400
Os06g0716100
Os01g0199400
Os03g0188100
Os01g0700000
Os01g0733500
Os03g0796900
Os01g0579600
Os04g0301500
Os06g0184900
Os05g0516700
Os02g0719600
Os01g0952900
Os04g0673300
Os08g0498400
Os04g0547900
Os03g0767000
Os02g0527300
Os01g0606900
Os01g0817000
Os10g0555100
Os04g0482300
Os05g0449200
Os03g0823400
Os10g0576600
Os06g0604300
Os05g0566400
Os05g0524100
Os02g0759400
Os05g0171200
Os06g0255900
Os07g0687900
Os12g0410200
Os02g0684400
Os03g0265900
Os03g0175200
Os06g0556000
Os02g0232000
Os01g0667900
Os01g0513400
Os04g0608100
Os02g0753300
Os02g0693400
Os10g0499400
Os03g0187400
Os02g0758200
Os02g0122800
Os10g0580900
Os03g0411300
Os09g0418000
Os01g0826400
Os05g0273800
Os03g0758100
Os04g0412300
Os07g0603800
Os09g0128400
Os10g0356000
Os08g0293100
Os05g0497200
Os04g0583101
Os02g0670900
Os01g0783200
Os04g0683900
Os05g0577500
Os04g0688300
Os01g0168100
Os01g0186900
Os07g0686600
Os04g0460300
Os01g0628700
Os06g0646700
Os05g0223200
Os03g0244200
Os11g0175400
Os02g0787300
Os03g0454300
Os03g0805600
Os02g0755000
Os01g0312500
Os01g0278000
Os02g0764700
Os11g0184900
Os01g0203800
Os03g0126800
Os08g0485000
Os01g0749400
Os02g0541300
Os02g0618200
Os05g0560600
Os05g0196400
Os10g0521900
Os07g0673550
Os03g0431200
Os01g0131600
Os05g0497300
Os02g0208100
Os02g0813000
Os02g0577100
Os10g0542400
Os05g0169000
Os03g0274300
Os01g0975000
Os04g0579700
Os02g0188000
Os03g0353400
Os07g0142900
Os09g0532400
Os03g0309200
Os01g0361000
Os10g0437600
Os03g0292100
Os11g0703900
Os01g0872800
Os01g0911100
Os12g0291100
Os10g0516100
Os10g0555900
Os02g0280500
Os12g0274700
Os08g0119800
Os01g0761000
Os08g0411200
Os07g0558400
Os07g0148900
Os12g0123500
Os03g0595300
Os02g0129900
Os02g0697500
Os08g0468100
Os07g0545900
Os02g0754600
Os09g0533900
Os05g0304600
Os12g0171250
Os01g0600900
Os12g0575000
Os04g0607000
Os06g0152800
Os06g0132400
Os11g0610600
Os03g0388100
Os07g0108300
Os02g0326700
Os07g0208500
Os02g0744900
Os07g0435300
Os07g0623300
Os06g0646000
Os10g0162100
Os03g0333400
Os10g0484300
Os04g0659100
Os10g0213700
Os10g0493900
Os07g0470700
Os03g0711100
Os02g0194700
Os03g0197100
Os12g0188700
Os06g0320500
Os03g0175600
Os07g0190000
Os03g0838900
Os09g0551600
Os12g0137200
Os02g0534400
Os07g0562700
Os01g0773700
Os05g0150800
Os02g0761700
Os01g0901500
Os01g0102300
Os07g0176900
Os04g0507100
Os07g0141400
Os07g0546600
Os01g0501800
Os07g0280200
Os06g0484500
Os04g0459900
Os01g0294700
Os02g0581100
Os02g0744700
Os05g0382600
Os03g0778100
Os01g0913000
Os02g0117100
Os02g0822500
Os01g0279100
Os05g0481000
Os01g0239200
Os07g0583600
Os03g0431600
Os07g0577600
Os07g0475000
Os12g0420200
Os08g0435900
Os09g0421500
Os02g0190600
Os05g0560000
Os03g0840200
Os02g0644900
Os01g0227400
Os02g0120800
Os01g0108600
Os02g0119800
Os01g0570700
Os07g0630800
Os01g0764900
Os11g0267300
Os05g0406000
Os01g0970600
Os04g0381600
Os07g0180300
Os04g0639300
Os07g0656800
Os02g0760000
Os08g0101700
Os06g0715200
Os09g0469950
Os01g0360200
Os01g0343200
Os03g0641300
Os08g0561700
Os06g0606700
Os03g0210700
Os08g0347500
Os12g0189700
Os07g0100200
Os06g0686600
Os08g0556200
Os01g0871500
Os05g0588250
Os02g0197200
Os10g0496900
Os05g0200100
Os07g0406600
Os01g0945300
Os02g0681632
Os08g0266300
Os09g0535000
Os03g0565200
Os04g0504700
Os01g0278900
Os02g0121500
Os08g0260000
Os03g0100040
Os11g0136400
Os02g0595700
Os04g0676100
Os03g0254900
Os03g0750700
Os12g0438400
Os04g0493000
Os12g0182700
Os07g0695100
Os07g0143000
Os10g0517400
Os08g0242800
Os02g0554100
Os05g0202500
Os10g0492000
Os08g0441100
Os01g0633000
Os03g0850600
Os09g0248000
Os12g0285100
Os01g0675700
Os06g0163200
Os03g0227800
Os05g0506000
Os01g0805200
Os04g0234600
Os02g0600200
Os05g0401200
Os05g0361200
Os01g0664000
Os09g0438100
Os01g0238500
Os05g0143300
Os03g0284100
Os02g0726300
Os02g0184200
Os10g0363600
Os02g0103800
Os01g0556700
Os08g0313200
Os03g0852600
Os01g0680600
Os04g0482900
Os09g0503100
Os02g0663100
Os07g0462200
Os09g0130800
Os02g0815500
Os01g0874100
Os08g0557400
Os09g0431600
Os11g0485500
Os04g0253000
Os10g0350800
Os11g0427500
Os05g0111300
Os09g0567366
Os02g0124800
Os04g0671300
Os03g0251000
Os04g0391900
Os07g0575800
Os07g0556300
Os04g0442000
Os10g0395200
Os04g0295400
Os11g0247300
Os08g0541400
Os04g0414700
Os01g0825500
Os02g0672200
Os06g0702700
Os07g0598200
Os03g0169800
Os03g0348200
Os10g0573700
Os12g0583400
Os05g0502500
Os02g0602400
Os06g0347100
Os03g0227300
Os05g0551000
Os12g0638300
Os05g0408900
Os03g0178100
Os01g0106900
Os02g0815300
Os04g0412100
Os02g0640800
Os10g0562100
Os11g0103700
Os03g0708400
Os07g0616500
Os03g0707200
Os06g0663800
Os06g0554600
Os09g0419200
Os06g0601100
Os01g0589500
Os06g0107100
Os03g0786100
Os10g0370000
Os05g0381500
Os07g0569600
Os06g0348800
Os06g0604500
Os04g0403900
Os02g0178000
Os07g0102400
Os08g0465700
Os06g0638200
Os03g0331600
Os07g0628900
Os09g0539100
Os02g0306401
Os03g0300400
Os12g0556200
Os03g0183000
Os12g0623600
Os03g0238600
Os03g0297600
Os01g0878300
Os03g0223400
Os12g0135800
Os08g0516600
Os01g0212400
Os03g0836200
Os03g0220100
Os02g0114200
Os06g0172200
Os01g0616900
Os11g0496500
Os08g0187800
Os06g0646100
Os09g0538000
Os12g0559200
Os04g0573000
Os08g0157600
Os07g0412100
Os11g0432900
Os07g0413800
Os07g0448100
Os05g0568100
Os04g0423400
Os06g0316300
Os02g0611200
Os07g0147500
Os03g0769800
Os01g0329400
Os04g0671200
Os11g0595200
Os06g0603000
Os03g0796000
Os02g0627100
Os04g0497000
Os03g0760800
Os03g0803066
Os05g0114000
Os07g0559400
Os04g0137001
Os05g0495900
Os05g0410200
Os09g0482780
Os08g0237000
Os07g0687100
Os03g0431100
Os03g0793800
Os05g0320700
Os12g0541700
Os04g0247500
Os08g0243500
Os06g0543400
Os08g0478700
Os01g0889400
Os07g0590700
Os02g0159200
Os03g0127900
Os06g0143400
Os05g0453300
Os02g0274900
Os04g0530600
Os07g0693000
Os03g0202001
Os04g0685300
Os10g0555600
Os02g0643000
Os03g0851200
Os01g0930800
Os06g0725900
Os10g0579800
Os02g0667300
Os12g0601400
Os08g0430500
Os05g0208000
Os03g0856100
Os03g0839900
Os09g0554200
Os05g0426400
Os03g0761500
Os05g0383200
Os02g0164800
Os08g0428900
Os05g0413200
Os05g0332300
Os05g0582400
Os03g0278400
Os07g0678600
Os10g0376200
Os10g0363300
Os11g0456000
Os08g0440100
Os03g0319400
Os01g0178400
Os06g0664300
Os05g0582100
Os03g0174800
Os02g0591900
Os02g0687900
Os03g0142800
Os11g0525200
Os03g0690000
Os06g0152600
Os01g0110200
Os03g0773600
Os01g0207400
Os12g0641400
Os02g0178800
Os03g0804200
Os01g0949500
Os04g0689500
Os01g0883900
Os01g0593200
Os04g0476100
Os02g0164300
Os02g0761200
Os05g0123100
Os03g0132000
Os04g0660100
Os10g0180000
Os07g0252400
Os02g0806300
Os06g0126500
Os01g0528300
Os06g0199300
Os07g0502200
Os01g0195400
Os08g0524400
Os03g0261100
Os02g0743400
Os03g0726500
Os08g0160500
Os01g0850000
Os12g0174700
Os05g0391200
Os11g0242600
Os03g0634400
Os05g0189900
Os07g0226200
Os03g0133900
Os01g0655500
Os10g0533500
Os03g0290300
Os08g0474866
Os05g0227600
Os03g0850400
Os12g0512100
Os03g0749300
Os01g0842400
Os01g0541800
Os12g0194900
Os01g0805900
Os05g0477600
Os02g0168100
Os09g0294000
Os03g0780600
Os02g0468400
Os05g0556400
Os02g0625000
Os05g0199100
Os06g0695500
Os05g0563900
Os01g0723800
Os03g0111100
Os10g0330400
Os11g0629400
Os02g0121000
Os06g0138600
Os03g0800500
Os08g0480000
Os07g0677600
Os05g0375400
Os03g0749500
Os02g0670500
Os06g0289900
Os01g0928000
Os04g0196200
Os06g0594400
Os01g0611000
Os01g0978100
Os02g0589400
Os04g0454200
Os05g0563600
Os01g0343300
Os08g0459300
Os12g0448900
Os04g0648900
Os08g0207500
Os08g0135900
Os09g0369000
Os08g0102700
Os02g0589700
Os05g0525900
Os10g0371000
Os03g0726100
Os01g0588900
Os03g0786400
Os01g0139000
Os08g0356800
Os05g0113000
Os07g0635900
Os01g0894600
Os04g0650000
Os04g0592400
Os08g0128200
Os03g0389700
Os03g0132200
Os06g0163300
Os07g0173100
Os02g0608550
Os03g0817900
Os06g0133200
Os12g0626400
Os06g0712200
Os03g0192500
Os03g0206400
Os06g0223800
Os02g0790500
Os12g0641300
Os06g0604600
Os08g0509200
Os12g0583900
Os01g0390900
Os09g0451000
Os04g0465500
Os06g0709000
Os07g0637300
Os12g0514000
Os10g0467800
Os06g0275800
Os07g0584900
Os03g0263900
Os06g0254700
Os07g0691300
Os03g0195450
Os01g0612500
Os01g0720700
Os03g0238300
Os02g0114400
Os03g0370400
Os07g0568700
Os03g0102700
Os07g0287400
Os01g0631200
Os06g0710700
Os07g0617000
Os03g0810300
Os04g0531100
Os06g0109500
Os01g0602800
Os03g0649000
Os06g0125200
Os07g0530600
Os08g0103300
Os04g0542200
Os03g0401100
Os01g0182600
Os03g0439700
Os03g0800700
Os01g0842200
Os03g0130300
Os09g0482800
Os12g0145100
Os12g0421000
Os03g0638200
Os01g0801600
Os01g0591000
Os04g0493100
Os06g0605900
Os03g0149800
Os10g0506100
Os04g0688100
Os06g0714600
Os01g0855600
Os11g0177200
Os03g0737300
Os05g0344400
Os11g0155600
Os01g0191200
Os11g0614900
Os04g0509600
Os09g0486500
Os08g0156600
Os10g0555700
Os08g0416800
Os10g0548000
Os03g0138900
Os05g0161500
Os01g0323300
Os01g0676200
Os06g0287700
Os04g0557000
Os01g0607800
Os01g0144100
Os05g0441500
Os02g0635000
Os03g0824100
Os01g0967900
Os01g0558800
Os05g0430200
Os02g0299300
Os03g0265400
Os06g0232200
Os08g0545700
Os10g0461400
Os07g0490400
Os01g0617900
Os02g0815400
Os08g0463100
Os03g0271100
Os10g0421800
Os03g0363500
Os01g0960300
Os05g0157300
Os03g0841900
Os04g0379700
Os05g0131100
Os09g0423300
Os04g0323500
Os01g0745300
Os10g0473200
Os03g0837900
Os04g0624600
Os10g0545200
Os09g0448900
Os01g0810100
Os01g0250900
Os03g0136700
Os04g0507800
Os03g0135300
Os02g0163600
Os03g0748300
Os01g0930000
Os10g0378100
Os10g0437000
Os02g0578400
Os11g0448400
Os12g0263000
Os12g0417100
Os06g0652000
Os08g0288200
Os03g0125000
Os09g0465600
Os09g0287500
Os08g0407000
Os01g0205200
Os03g0812500
Os04g0405000
Os03g0695500
Os12g0266000
Os03g0708500
Os03g0213500
Os03g0279600
Os09g0116600
Os02g0672700
Os02g0553200
Os06g0125500
Os07g0264800
Os11g0150100
Os05g0103200
Os01g0636600
Os12g0236900
Os04g0692500
Os09g0284300
Os01g0704400
Os03g0322600
Os04g0585200
Os04g0637400
Os03g0792400
Os06g0281400
Os12g0106600
Os02g0533200
Os02g0774100
Os01g0214400
Os11g0547000
Os01g0581300
Os09g0460400
Os09g0259000
Os10g0462800
Os08g0344600
Os08g0214900
Os03g0158300
Os07g0544800
Os02g0264300
Os04g0615500
Os04g0560500
Os04g0577300
Os01g0229600
Os04g0475500
Os08g0152700
Os03g0735000
Os11g0143300
Os07g0537000
Os03g0341600
Os10g0320100
Os12g0616800
Os05g0560500
Os02g0782300
Os01g0114600
Os02g0579800
Os01g0952500
Os09g0497000
Os05g0410750
Os01g0551000
Os02g0666200
Os01g0940000
Os03g0775000
Os07g0168300
Os01g0223200
Os05g0223000
Os02g0526000
Os01g0874900
Os01g0948500
Os05g0557400
Os01g0114100
Os06g0661800
Os08g0110300
Os01g0532300
Os03g0194600
Os01g0201200
Os06g0711100
Os05g0475700
Os01g0179600
Os08g0357000
Os11g0173500
Os04g0518400
Os04g0565400
Os05g0215300
Os04g0477000
Os01g0665200
