# Supplementary material for: Transcriptomic responses under combined bacterial blight and drought stress in rice reveal potential genes to improve multi-stress tolerance
Source: BMC Plant Biol. 2022 Jul 18;22:349. doi: 10.1186/s12870-022-03725-3 (PMC9290298; doi:10.1186/s12870-022-03725-3)
Supplement: Supplementary file 5 — Additional file 5. List of upregulated and downregulated genes in combined stress. [file 12870_2022_3725_MOESM5_ESM.xlsx]

## Sheet: Sheet3
List of candidate genes identified from meta analysis
ID	Description	Chromosome	Start	End	Strand	GO	InterPro	Reference
Unique in drought upregulated
Os01g0660700-01	Protein of unknown function DUF295 family protein.	chr01	26923017	26924486	-		InterPro
Os01g0910800-00	Conserved hypothetical protein.	chr01	39679510	39680136	-
Os03g0110500-01	KIP1-like domain containing protein.	chr03	609881	614424	+		KIP1-like (IPR011684)
Os03g0206750-00	Hypothetical protein.	chr03	5590068	5591830	+
Os03g0703100-01	Similar to Beta-glucosidase.	chr03	28248757	28254013	-	Biological Process: carbohydrate metabolic process (GO:0005975), Molecular Function: catalytic activity (GO:0003824), Molecular Function: hydrolase activity, hydrolyzing O-glycosyl compounds (GO:0004553), Molecular Function: cation binding (GO:0043169)	Glycoside hydrolase, family 1 (IPR001360), Glycoside hydrolase, subgroup, catalytic domain (IPR013781), Glycoside hydrolase, superfamily (IPR017853)
Os03g0703100-02	Similar to beta-glucosidase.	chr03	28248835	28252049	-	Biological Process: carbohydrate metabolic process (GO:0005975), Molecular Function: catalytic activity (GO:0003824), Molecular Function: hydrolase activity, hydrolyzing O-glycosyl compounds (GO:0004553), Molecular Function: cation binding (GO:0043169)	Glycoside hydrolase, family 1 (IPR001360), Glycoside hydrolase, subgroup, catalytic domain (IPR013781), Glycoside hydrolase, superfamily (IPR017853)
Os03g0703100-03	Similar to beta-glucosidase.	chr03	28248757	28251498	-	Biological Process: carbohydrate metabolic process (GO:0005975), Molecular Function: catalytic activity (GO:0003824), Molecular Function: hydrolase activity, hydrolyzing O-glycosyl compounds (GO:0004553), Molecular Function: cation binding (GO:0043169)	Glycoside hydrolase, family 1 (IPR001360), Glycoside hydrolase, subgroup, catalytic domain (IPR013781), Glycoside hydrolase, superfamily (IPR017853)
Os03g0839800-01	Protein of unknown function DUF688 domain containing protein.	chr03	35309856	35310752	-		Protein of unknown function DUF688 (IPR007789)
Os04g0532700-01	Hypothetical protein.	chr04	26637816	26640529	-
Os07g0194100-01	Similar to OSK2 (Fragment).	chr07	5102510	5107297	+	Biological Process: protein phosphorylation (GO:0006468), Molecular Function: protein kinase activity (GO:0004672), Molecular Function: protein serine/threonine kinase activity (GO:0004674), Molecular Function: ATP binding (GO:0005524), Molecular Function: transferase activity, transferring phosphorus-containing groups (GO:0016772)	Protein kinase, catalytic domain (IPR000719), Kinase-associated KA1 (IPR001772), Serine/threonine-protein kinase, catalytic domain (IPR002290), Serine/threonine-protein kinase, active site (IPR008271), Protein kinase-like domain (IPR011009), Ubiquitin-associated/translation elongation factor EF1B, N-terminal, eukaryote (IPR015940), Serine/threonine-protein kinase-like domain (IPR017442)
Os07g0537900-01	Similar to SRK3 gene.	chr07	21146543	21149741	+	Biological Process: protein phosphorylation (GO:0006468), Molecular Function: protein kinase activity (GO:0004672), Molecular Function: protein serine/threonine kinase activity (GO:0004674), Molecular Function: ATP binding (GO:0005524), Molecular Function: transferase activity, transferring phosphorus-containing groups (GO:0016772)	Protein kinase, catalytic domain (IPR000719), Gnk2-homologous domain (IPR002902), Serine/threonine-protein kinase, active site (IPR008271), Protein kinase-like domain (IPR011009), Protein kinase, ATP binding site (IPR017441), Serine/threonine-protein kinase-like domain (IPR017442)
Os07g0537900-02	Hypothetical conserved gene.	chr07	21146569	21148941	+	Biological Process: protein phosphorylation (GO:0006468), Molecular Function: protein kinase activity (GO:0004672), Molecular Function: protein serine/threonine kinase activity (GO:0004674), Molecular Function: ATP binding (GO:0005524), Molecular Function: transferase activity, transferring phosphorus-containing groups (GO:0016772)	Protein kinase, catalytic domain (IPR000719), Gnk2-homologous domain (IPR002902), Serine/threonine-protein kinase, active site (IPR008271), Protein kinase-like domain (IPR011009), Protein kinase, ATP binding site (IPR017441), Serine/threonine-protein kinase-like domain (IPR017442)
Os07g0618400-01	Similar to Leucine-rich repeat transmembrane protein kinase 1 (Fragment).	chr07	25516454	25523153	+	Biological Process: protein phosphorylation (GO:0006468), Molecular Function: protein kinase activity (GO:0004672), Molecular Function: ATP binding (GO:0005524), Molecular Function: transferase activity, transferring phosphorus-containing groups (GO:0016772)	Protein kinase, catalytic domain (IPR000719), Protein kinase-like domain (IPR011009), Leucine-rich repeat-containing N-terminal, type 2 (IPR013210), Protein kinase, ATP binding site (IPR017441), Serine/threonine-protein kinase-like domain (IPR017442)
Os07g0618400-02	Similar to Leucine-rich repeat transmembrane protein kinase 1 (Fragment).	chr07	25516759	25523182	+	Biological Process: protein phosphorylation (GO:0006468), Molecular Function: protein kinase activity (GO:0004672), Molecular Function: ATP binding (GO:0005524), Molecular Function: transferase activity, transferring phosphorus-containing groups (GO:0016772)	Protein kinase, catalytic domain (IPR000719), Protein kinase-like domain (IPR011009), Leucine-rich repeat-containing N-terminal, type 2 (IPR013210), Protein kinase, ATP binding site (IPR017441), Serine/threonine-protein kinase-like domain (IPR017442)
Common in drought upregulated
Os08g0468801-01	Hypothetical protein.	chr08	23051921	23053731	+
Os08g0502400-01	FAS1 domain domain containing protein.	chr08	24818381	24820324	-		FAS1 domain (IPR000782)
Os09g0322100-01	Hypothetical protein.	chr09	9366605	9368602	+
Os09g0558250-00	Hypothetical protein.	chr09	22189081	22191645	-
Os01g0750300-01	Cellulose synthase catalytic subunit, Secondary cell wall formation	chr01	31422946	31428670	+	Biological Process: cellulose biosynthetic process (GO:0030244), Molecular Function: cellulose synthase (UDP-forming) activity (GO:0016760), Cellular Component: membrane (GO:0016020)	Nucleotide-diphospho-sugar transferases (IPR029044), Cellulose synthase (IPR005150)
Unique in drought downregulated
Os01g0750300-02	Similar to cDNA clone:J023093O20, full insert sequence.	chr01	31426188	31428666	+	Biological Process: cellulose biosynthetic process (GO:0030244), Cellular Component: membrane (GO:0016020), Molecular Function: cellulose synthase (UDP-forming) activity (GO:0016760)	Cellulose synthase (IPR005150)
Os01g0750300-03	Similar to cDNA clone:J023093O20, full insert sequence.	chr01	31426831	31428600	+	Biological Process: cellulose biosynthetic process (GO:0030244), Cellular Component: membrane (GO:0016020), Molecular Function: cellulose synthase (UDP-forming) activity (GO:0016760)	Cellulose synthase (IPR005150)
Os03g0300900-01	Glycosyl transferase, family 8 protein.	chr03	10583988	10585996	+	Molecular Function: transferase activity, transferring glycosyl groups (GO:0016757)	Glycosyl transferase, family 8 (IPR002495)
Os03g0300900-02	Glycosyl transferase, family 8 protein.	chr03	10584160	10586008	+	Molecular Function: transferase activity, transferring glycosyl groups (GO:0016757)	Glycosyl transferase, family 8 (IPR002495)
Os03g0300900-03	Similar to Transferase, transferring glycosyl groups.	chr03	10585137	10586011	+	Molecular Function: transferase activity, transferring glycosyl groups (GO:0016757)	Glycosyl transferase, family 8 (IPR002495)
Os05g0160300-01	Bifunctional inhibitor/plant lipid transfer protein/seed storage domain containing protein.	chr05	3539620	3540966	-	Biological Process: lipid transport (GO:0006869)	Plant lipid transfer protein/seed storage/trypsin-alpha amylase inhibitor (IPR003612), Plant lipid transfer protein/hydrophobic protein, helical domain (IPR013770), Bifunctional inhibitor/plant lipid transfer protein/seed storage (IPR016140)
Os08g0238200-01	Dienelactone hydrolase domain containing protein.	chr08	8394276	8397823	+	Molecular Function: hydrolase activity (GO:0016787)	Dienelactone hydrolase (IPR002925)
Os08g0238200-02	Similar to Retrotransposon protein Ty1-copia subclass.	chr08	8394312	8397823	+	Molecular Function: hydrolase activity (GO:0016787)	Dienelactone hydrolase (IPR002925)
Os11g0286800-01	Squalene cyclase domain containing protein.	chr11	10352224	10376610	-	Molecular Function: catalytic activity (GO:0003824), Molecular Function: intramolecular transferase activity (GO:0016866)	Prenyltransferase/squalene oxidase (IPR001330), Terpene synthase, conserved site (IPR002365), Terpenoid cylases/protein prenyltransferase alpha-alpha toroid (IPR008930), Squalene cyclase (IPR018333)
Os11g0286800-02	Similar to Cycloartenol synthase.	chr11	10360632	10376610	-	Molecular Function: catalytic activity (GO:0003824)	Prenyltransferase/squalene oxidase (IPR001330), Terpenoid cylases/protein prenyltransferase alpha-alpha toroid (IPR008930)
Os11g0286800-03	Similar to Cycloartenol synthase.	chr11	10355587	10376608	-	Molecular Function: catalytic activity (GO:0003824)	Prenyltransferase/squalene oxidase (IPR001330), Terpenoid cylases/protein prenyltransferase alpha-alpha toroid (IPR008930)
Os11g0286800-04	Similar to Cycloartenol synthase.	chr11	10352345	10364181	-		Terpenoid cylases/protein prenyltransferase alpha-alpha toroid (IPR008930)
Os02g0591850-01	Non-protein coding transcript.	chr02	22888409	22888823	+
Os02g0704131-00	Hypothetical protein.	chr02	29026243	29027745	+
Os03g0287500-00	Hypothetical protein.	chr03	9934970	9940040	-
Os03g0314450-00	Hypothetical protein.	chr03	11252402	11254240	-
Os03g0625201-00	Hypothetical gene.	chr03	23781143	23782589	-
Os04g0109100-01	Concanavalin A-like lectin/glucanase domain containing protein.	chr04	545744	553541	-	Biological Process: protein phosphorylation (GO:0006468), Molecular Function: protein kinase activity (GO:0004672), Molecular Function: protein serine/threonine kinase activity (GO:0004674), Molecular Function: binding (GO:0005488), Molecular Function: ATP binding (GO:0005524), Molecular Function: transferase activity, transferring phosphorus-containing groups (GO:0016772)	Protein kinase, catalytic domain (IPR000719), Legume lectin, beta chain (IPR001220), Serine-threonine/tyrosine-protein kinase (IPR001245), Serine/threonine-protein kinase, active site (IPR008271), Concanavalin A-like lectin/glucanase (IPR008985), Protein kinase-like domain (IPR011009), Concanavalin A-like lectin/glucanase, subgroup (IPR013320), Protein kinase, ATP binding site (IPR017441)
Os04g0360650-00	Hypothetical protein.	chr04	17258899	17263021	+
Os04g0367000-01	Hypothetical conserved gene.	chr04	17761013	17766782	-
Os04g0635201-00	Non-protein coding transcript.	chr04	32302189	32302553	+
Os05g0162000-01	Similar to Peroxidase (Fragment).	chr05	3645962	3648067	-
Common in drought downregulated
Os05g0342000-00	Hypothetical conserved gene.	chr05	16046996	16047764	-		Wound-induced protein, Wun1 (IPR009798)
Os05g0453401-00	Hypothetical protein.	chr05	22239477	22241315	+
Os05g0468750-00	Hypothetical gene.	chr05	23009547	23013134	-
Os06g0147500-00	Conserved hypothetical protein.	chr06	2477847	2478425	+
Os06g0581151-00	Hypothetical protein.	chr06	22655891	22664750	+
Os07g0575900-01	Protein of unknown function DUF946, plant family protein.	chr07	23299573	23301820	+		Vacuolar protein sorting-associated protein 62 (IPR009291)
Unique in pathogen upregulated
Os10g0370200-00	Hypothetical protein.	chr10	11655261	11659037	+
Os10g0370500-01	GH5 (glycosyl hydrolase family 5) &beta;-glucosidase, Response to salt and submergence stress, Response to stress-related hormones	chr10	11666794	11673481	-	Biological Process: carbohydrate metabolic process (GO:0005975), Molecular Function: hydrolase activity, hydrolyzing O-glycosyl compounds (GO:0004553)	Glycoside hydrolase superfamily (IPR017853), Actin-crosslinking (IPR008999), Glycoside hydrolase, family 5 (IPR001547), Glycoside hydrolase, family 5, conserved site (IPR018087)
Os10g0409400-01	beta subunit of polygalacturonase 1, Abiotic stress response	chr10	14171332	14172873	-		BURP domain (IPR004873)
Os10g0490100-01	Virulence factor, pectin lyase fold family protein.	chr10	18598558	18599387	+		Barwin-related endoglucanase (IPR009009)	https://pubmed.ncbi.nlm.nih.gov/24788204/	Ning Xiao et al, 2014
Os12g0120100-01	Protein of unknown function DUF567 family protein.	chr12	954491	955661	-	Biological Process: cellular metabolic process (GO:0044237)	Tubby, C-terminal (IPR000007), Initiation factor 2B-related (IPR000649), Protein of unknown function DUF567 (IPR007612)
Os12g0611150-00	Non-protein coding transcript.	chr12	25822378	25822810	+
Os01g0221400-00	Conserved hypothetical protein.	chr01	6649853	6650092	+
Os01g0868900-01	Peptidase S8, subtilisin-related domain containing protein.	chr01	37651834	37654381	+	Biological Process: proteolysis (GO:0006508), Biological Process: negative regulation of catalytic activity (GO:0043086), Molecular Function: serine-type endopeptidase activity (GO:0004252), Molecular Function: identical protein binding (GO:0042802)	Peptidase S8/S53, subtilisin/kexin/sedolisin (IPR000209), Protease-associated domain, PA (IPR003137), Proteinase inhibitor I9, subtilisin propeptide (IPR010259), Peptidase S8, subtilisin-related (IPR015500), Peptidase S8, subtilisin, Ser-active site (IPR023828)
Os01g0868900-02	Similar to predicted protein.	chr01	37652582	37654285	+	Biological Process: proteolysis (GO:0006508), Molecular Function: serine-type endopeptidase activity (GO:0004252)	Peptidase S8/S53, subtilisin/kexin/sedolisin (IPR000209), Protease-associated domain, PA (IPR003137), Peptidase S8, subtilisin-related (IPR015500), Peptidase S8, subtilisin, Ser-active site (IPR023828)
Os03g0370400-01	Protein of unknown function DUF679 family protein.	chr03	14543805	14544754	+		Protein of unknown function DUF679 (IPR007770)
Os06g0529900-00	Hypothetical conserved gene.	chr06	19701309	19702347	+
Os07g0162700-01	Alpha/beta hydrolase fold-3 domain containing protein.	chr07	3351308	3352672	-	Biological Process: metabolic process (GO:0008152), Molecular Function: hydrolase activity (GO:0016787)	Alpha/beta hydrolase fold-3 (IPR013094)
Os10g0508700-01	Pectinesterase inhibitor domain containing protein.	chr10	19530118	19532281	-	Molecular Function: enzyme inhibitor activity (GO:0004857), Molecular Function: pectinesterase activity (GO:0030599)	Pectinesterase inhibitor (IPR006501)
Os01g0574550-00	Hypothetical protein.	chr01	22083631	22087557	-
Os01g0858000-00	WD40 repeat domain containing protein.	chr01	37080266	37085162	-	Molecular Function: DNA binding (GO:0003677), Molecular Function: protein binding (GO:0005515)	WD40 repeat (IPR001680), WD40 repeat-like-containing domain (IPR011046), WD40/YVTN repeat-like-containing domain (IPR015943), AT hook, DNA-binding motif (IPR017956), WD40 repeat, subgroup (IPR019781), WD40 repeat 2 (IPR019782), AT hook-like (IPR020478)
Os02g0140800-00	Conserved hypothetical protein.	chr02	2192036	2193602	+
Os02g0323000-01	Similar to Felis catus multi-drug resistance related (Fragment).	chr02	12923864	12927803	-	Biological Process: transport (GO:0006810), Biological Process: transmembrane transport (GO:0055085), Cellular Component: integral to membrane (GO:0016021), Molecular Function: ATP binding (GO:0005524), Molecular Function: ATPase activity (GO:0016887), Molecular Function: ATPase activity, coupled to transmembrane movement of substances (GO:0042626)	ABC transporter, transmembrane domain (IPR001140), ABC transporter-like (IPR003439), ABC transporter, transmembrane domain, type 1 (IPR011527), ABC transporter, integral membrane type 1 (IPR017940)
Os03g0165900-01	Tetratricopeptide-like helical domain containing protein.	chr03	3555510	3558352	-	Molecular Function: binding (GO:0005488), Molecular Function: protein binding (GO:0005515)	Tetratricopeptide TPR-1 (IPR001440), Tetratricopeptide-like helical (IPR011990), Tetratricopeptide repeat-containing (IPR013026), Tetratricopeptide repeat (IPR019734)
Common in pathogen upregulated
Os03g0165900-02	Similar to pollenless3.	chr03	3555490	3556832	-	Molecular Function: binding (GO:0005488), Molecular Function: protein binding (GO:0005515)	Tetratricopeptide TPR-1 (IPR001440), Tetratricopeptide-like helical (IPR011990), Tetratricopeptide repeat-containing (IPR013026), Tetratricopeptide repeat (IPR019734)
Os03g0197175-00	Hypothetical gene.	chr03	5112590	5113777	-
Os03g0332900-01	Protein kinase, core domain containing protein.	chr03	12288225	12291510	+	Biological Process: protein phosphorylation (GO:0006468), Molecular Function: protein kinase activity (GO:0004672), Molecular Function: protein binding (GO:0005515), Molecular Function: ATP binding (GO:0005524), Molecular Function: transferase activity, transferring phosphorus-containing groups (GO:0016772)	Protein kinase, catalytic domain (IPR000719), Leucine-rich repeat (IPR001611), Protein kinase-like domain (IPR011009), Leucine-rich repeat-containing N-terminal, type 2 (IPR013210), Protein kinase, ATP binding site (IPR017441), Serine/threonine-protein kinase-like domain (IPR017442)
Os04g0420300-00	Similar to H0525E10.1 protein.	chr04	20779171	20781691	+	Biological Process: protein phosphorylation (GO:0006468), Biological Process: recognition of pollen (GO:0048544), Molecular Function: protein kinase activity (GO:0004672), Molecular Function: protein serine/threonine kinase activity (GO:0004674), Molecular Function: protein tyrosine kinase activity (GO:0004713), Molecular Function: ATP binding (GO:0005524), Molecular Function: sugar binding (GO:0…	Protein kinase, catalytic domain (IPR000719), S-locus glycoprotein (IPR000858), Bulb-type lectin domain (IPR001480), Serine/threonine-protein kinase, catalytic domain (IPR002290), Apple-like (IPR003609), Serine/threonine-protein kinase, active site (IPR008271), Protein kinase-like domain (IPR011009), PAN-2 domain (IPR013227), Protein kinase, ATP binding site (IPR017441), Serine/threonine-protein …
Os04g0486800-01	Similar to predicted protein.	chr04	24312618	24319681	+	Biological Process: DNA recombination (GO:0006310), Molecular Function: nucleic acid binding (GO:0003676), Molecular Function: helicase activity (GO:0004386), Molecular Function: ATP binding (GO:0005524), Molecular Function: ATP-dependent helicase activity (GO:0008026)	Helicase, C-terminal (IPR001650), DNA helicase, ATP-dependent, RecQ type (IPR004589), DNA/RNA helicase, DEAD/DEAH box type, N-terminal (IPR011545), DEAD-like helicase (IPR014001)
Os04g0556400-01	Similar to UDP-glycosyltransferase UGT93B9.	chr04	27843255	27845708	-	Biological Process: metabolic process (GO:0008152), Molecular Function: transferase activity, transferring hexosyl groups (GO:0016758)	UDP-glucuronosyl/UDP-glucosyltransferase (IPR002213)
Os07g0677500-00	Similar to Peroxidase precursor (EC 1.11.1.7).	chr07	28688443	28690371	+	Biological Process: response to oxidative stress (GO:0006979), Biological Process: oxidation-reduction process (GO:0055114), Molecular Function: peroxidase activity (GO:0004601), Molecular Function: heme binding (GO:0020037)	Plant peroxidase (IPR000823), Haem peroxidase, plant/fungal/bacterial (IPR002016), Haem peroxidase (IPR010255), Peroxidases heam-ligand binding site (IPR019793), Peroxidase, active site (IPR019794)
Os08g0555800-00	Conserved hypothetical protein.	chr08	27811004	27814418	+
Os09g0359500-01	Similar to OsD305.	chr09	11664369	11676584	+	Molecular Function: protein binding (GO:0005515)	Leucine-rich repeat (IPR001611), Malectin-like carbohydrate-binding domain (IPR024788)
Os10g0569800-00	Similar to RIR1b protein.	chr10	22587847	22592131	+
Unique in pathogen downregulated
Os12g0271751-00	Hypothetical protein.	chr12	9915777	9916315	+
Os12g0434400-00	Similar to predicted protein.	chr12	14109246	14114260	+	Biological Process: proteolysis (GO:0006508), Biological Process: protein metabolic process (GO:0019538), Cellular Component: intracellular (GO:0005622), Cellular Component: cytoplasm (GO:0005737), Molecular Function: aminopeptidase activity (GO:0004177), Molecular Function: metalloexopeptidase activity (GO:0008235), Molecular Function: manganese ion binding (GO:0030145)	Peptidase M17, leucyl aminopeptidase, C-terminal (IPR000819), Peptidase M17, leucyl aminopeptidase, N-terminal (IPR008283), Peptidase M17 (IPR011356), Peptidase, M17, probable cytosol aminopeptidase (IPR023042)
Os12g0629700-01	Similar to Thaumatin-like protein precursor.	chr12	26946904	26947698	-		Thaumatin, pathogenesis-related (IPR001938), Thaumatin, conserved site (IPR017949)
Os01g0106400-01	Isoflavone reductase-like protein, Homeostasis of reactive oxygen species (ROS)	chr01	327128	328450	-		NAD(P)-binding domain superfamily (IPR036291), NmrA-like domain (IPR008030)
Os01g0382000-01	Similar to Pathogenesis-related protein PRB1-2 precursor.	chr01	15934495	15935317	+	Cellular Component: extracellular region (GO:0005576)	Allergen V5/Tpx-1-related (IPR001283), Ves allergen (IPR002413), CAP domain (IPR014044), Allergen V5/Tpx-1-related, conserved site (IPR018244)		Valette M et al, 2020
Os01g0660200-01	Acidic class III chitinase OsChib3a precursor (Chitinase) (EC 3.2.1.14).	chr01	26885484	26886719	+	Biological Process: carbohydrate metabolic process (GO:0005975), Molecular Function: catalytic activity (GO:0003824), Molecular Function: hydrolase activity, hydrolyzing O-glycosyl compounds (GO:0004553), Molecular Function: cation binding (GO:0043169)	Glycoside hydrolase, family 18, catalytic domain (IPR001223), Glycoside hydrolase, chitinase active site (IPR001579), Glycoside hydrolase, subgroup, catalytic domain (IPR013781), Glycoside hydrolase, superfamily (IPR017853)
Os01g0940700-01	Similar to Glucan endo-1,3-beta-glucosidase GII precursor (EC 3.2.1.39) ((1->3)- beta-glucan endohydrolase GII) ((1->3)-beta-glucanase isoenzyme GII) (Beta-1,3-endoglucanase GII).	chr01	41346647	41348356	+	Biological Process: carbohydrate metabolic process (GO:0005975), Molecular Function: catalytic activity (GO:0003824), Molecular Function: hydrolase activity, hydrolyzing O-glycosyl compounds (GO:0004553), Molecular Function: cation binding (GO:0043169)	Glycoside hydrolase, family 17 (IPR000490), Glycoside hydrolase, subgroup, catalytic domain (IPR013781), Glycoside hydrolase, superfamily (IPR017853)
Os01g0940700-02	Similar to Beta 1,3-glucanase.	chr01	41346648	41348373	+	Biological Process: carbohydrate metabolic process (GO:0005975), Molecular Function: catalytic activity (GO:0003824), Molecular Function: hydrolase activity, hydrolyzing O-glycosyl compounds (GO:0004553), Molecular Function: cation binding (GO:0043169)	Glycoside hydrolase, family 17 (IPR000490), Glycoside hydrolase, subgroup, catalytic domain (IPR013781), Glycoside hydrolase, superfamily (IPR017853)
Os04g0581000-01	Similar to Flavanone 3-hydroxylase (Fragment).	chr04	29331563	29338260	+	Biological Process: oxidation-reduction process (GO:0055114), Molecular Function: oxidoreductase activity (GO:0016491), Molecular Function: oxidoreductase activity, acting on paired donors, with incorporation or reduction of molecular oxygen, 2-oxoglutarate as one donor, and incorporation of one atom each of oxygen into both donors (GO:0016706)	Oxoglutarate/iron-dependent oxygenase (IPR005123)
Os06g0493100-01	Conserved hypothetical protein.	chr06	17066928	17068612	-
Os06g0591400-01	Conserved hypothetical protein.	chr06	23232535	23233439	+
Os07g0539900-01	Similar to Beta-1,3-glucanase-like protein.	chr07	21280322	21282626	-	Biological Process: carbohydrate metabolic process (GO:0005975), Molecular Function: catalytic activity (GO:0003824), Molecular Function: hydrolase activity, hydrolyzing O-glycosyl compounds (GO:0004553), Molecular Function: cation binding (GO:0043169)	Glycoside hydrolase, family 17 (IPR000490), X8 (IPR012946), Glycoside hydrolase, subgroup, catalytic domain (IPR013781), Glycoside hydrolase, superfamily (IPR017853)
Os07g0564500-01	Pyridine nucleotide-disulphide oxidoreductase, NAD-binding region domain containing protein.	chr07	22619086	22621247	+	Biological Process: oxidation-reduction process (GO:0055114), Molecular Function: oxidoreductase activity (GO:0016491), Molecular Function: flavin adenine dinucleotide binding (GO:0050660)	Pyridine nucleotide-disulphide oxidoreductase, NAD-binding domain (IPR001327), Pyridine nucleotide-disulphide oxidoreductase, FAD/NAD(P)-binding domain (IPR023753)
Os10g0569400-01	RIR1a protein precursor.	chr10	22575212	22576531	+
Os11g0592000-01	Pathogenesis-related (PR) protein, Abiotic stress response, Disease resistance	chr11	22502008	22502923	+	Biological Process: defense response to bacterium (GO:0042742), Biological Process: defense response to fungus (GO:0050832)	RlpA-like domain superfamily (IPR036908), Barwin domain (IPR001153), Barwin, conserved site (IPR018226)
Os01g0153800-00	Similar to gibberellin receptor GID1L2.	chr01	2896841	2897944	+	Biological Process: metabolic process (GO:0008152), Molecular Function: hydrolase activity (GO:0016787)	Alpha/beta hydrolase fold-3 (IPR013094)
Os01g0232100-01	Similar to Tonoplast membrane integral protein ZmTIP4-3.	chr01	7302563	7303771	+	Biological Process: transport (GO:0006810), Cellular Component: membrane (GO:0016020), Molecular Function: transporter activity (GO:0005215)	Major intrinsic protein (IPR000425), Major intrinsic protein, conserved site (IPR022357), Aquaporin-like (IPR023271)
Os01g0248300-00	Similar to Pathogen-related protein.	chr01	8159901	8161287	+
Os01g0800900-01	Conserved hypothetical protein.	chr01	33917599	33918536	+
Os01g0913900-01	Conserved hypothetical protein.	chr01	39826795	39828456	-
Os02g0186200-00	Similar to Cytochrome P450 CYP71K14.	chr02	4796037	4797937	+	Biological Process: oxidation-reduction process (GO:0055114), Molecular Function: iron ion binding (GO:0005506), Molecular Function: electron carrier activity (GO:0009055), Molecular Function: oxidoreductase activity, acting on paired donors, with incorporation or reduction of molecular oxygen (GO:0016705), Molecular Function: heme binding (GO:0020037)	Cytochrome P450 (IPR001128), Cytochrome P450, E-class, group I (IPR002401), Cytochrome P450, conserved site (IPR017972)
Os02g0592833-00	Protein of unknown function DUF581 family protein.	chr02	22942644	22943817	-		Protein of unknown function DUF581 (IPR007650)
Os02g0616300-00	Similar to Protein argonaute MEL1.	chr02	24391316	24406611	-	Molecular Function: protein binding (GO:0005515)	Argonaute/Dicer protein, PAZ (IPR003100), Domain of unknown function DUF1785 (IPR014811)
Os02g0627700-00	Similar to ATCNGC15.	chr02	25052171	25054971	+	Biological Process: ion transport (GO:0006811), Biological Process: transmembrane transport (GO:0055085), Cellular Component: membrane (GO:0016020), Molecular Function: ion channel activity (GO:0005216)	Cyclic nucleotide-binding domain (IPR000595), Ion transport (IPR005821), RmlC-like jelly roll fold (IPR014710), Cyclic nucleotide-binding-like (IPR018490)
Os02g0702300-01	Conserved hypothetical protein.	chr02	28928706	28932005	-
Os02g0716800-01	TGF-beta receptor, type I/II extracellular region family protein.	chr02	29736312	29741711	-	Biological Process: oligopeptide transport (GO:0006857), Cellular Component: membrane (GO:0016020), Molecular Function: transporter activity (GO:0005215)	Oligopeptide transporter (IPR000109), Major facilitator superfamily domain, general substrate transporter (IPR016196)
Os03g0225900-01	Allene oxide synthase (CYP74A2), Biosynthesis of jasmonic acid (JA)	chr03	6608577	6610549	+	Biological Process: oxidation-reduction process (GO:0055114), Molecular Function: iron ion binding (GO:0005506), Molecular Function: oxidoreductase activity, acting on paired donors, with incorporation or reduction of molecular oxygen (GO:0016705), Molecular Function: heme binding (GO:0020037)	Cytochrome P450 (IPR001128)
Os03g0225900-02	Allene oxide synthase.	chr03	6608699	6610541	+	Biological Process: oxidation-reduction process (GO:0055114), Molecular Function: iron ion binding (GO:0005506), Molecular Function: electron carrier activity (GO:0009055), Molecular Function: oxidoreductase activity, acting on paired donors, with incorporation or reduction of molecular oxygen (GO:0016705), Molecular Function: heme binding (GO:0020037)	Cytochrome P450 (IPR001128)
Os03g0293700-00	Hypothetical conserved gene.	chr03	10230815	10231357	-
Os04g0571450-00	Hypothetical protein.	chr04	28772407	28774391	-
Os04g0686000-01	Zinc finger, RING/FYVE/PHD-type domain containing protein.	chr04	35054571	35056161	-	Biological Process: protein ubiquitination (GO:0016567), Cellular Component: ubiquitin ligase complex (GO:0000151), Molecular Function: ubiquitin-protein ligase activity (GO:0004842), Molecular Function: binding (GO:0005488)	U box domain (IPR003613), Armadillo-like helical (IPR011989), Zinc finger, RING/FYVE/PHD-type (IPR013083), Armadillo-type fold (IPR016024)
Os05g0318100-00	Similar to Protein kinase-related protein.	chr05	14749809	14753963	+	Biological Process: protein phosphorylation (GO:0006468), Molecular Function: protein kinase activity (GO:0004672), Molecular Function: protein serine/threonine kinase activity (GO:0004674), Molecular Function: protein tyrosine kinase activity (GO:0004713), Molecular Function: ATP binding (GO:0005524), Molecular Function: transferase activity, transferring phosphorus-containing groups (GO:0016772)	Protein kinase, catalytic domain (IPR000719), Serine/threonine-protein kinase, catalytic domain (IPR002290), Serine/threonine-protein kinase, active site (IPR008271), Protein kinase-like domain (IPR011009), Concanavalin A-like lectin/glucanase, subgroup (IPR013320), Protein kinase, ATP binding site (IPR017441), Serine/threonine-protein kinase-like domain (IPR017442), Tyrosine-protein kinase, cata…
Os05g0480500-01	Hypothetical protein.	chr05	23617639	23618310	+
Os06g0108500-01	Similar to MIKC-type MADS-box transcription factor AGL1.	chr06	494850	511404	+	Biological Process: regulation of transcription, DNA-dependent (GO:0006355), Cellular Component: nucleus (GO:0005634), Molecular Function: DNA binding (GO:0003677), Molecular Function: sequence-specific DNA binding transcription factor activity (GO:0003700), Molecular Function: protein dimerization activity (GO:0046983)	Transcription factor, MADS-box (IPR002100), Transcription factor, K-box (IPR002487)
Os06g0179000-01	Glycoside hydrolase family 79, N-terminal protein.	chr06	3924758	3927818	-	Biological Process: carbohydrate metabolic process (GO:0005975), Cellular Component: membrane (GO:0016020), Molecular Function: catalytic activity (GO:0003824), Molecular Function: hydrolase activity, acting on glycosyl bonds (GO:0016798), Molecular Function: cation binding (GO:0043169)	Glycoside hydrolase, family 79 (IPR005199), Glycoside hydrolase, subgroup, catalytic domain (IPR013781), Glycoside hydrolase, superfamily (IPR017853)
Common in pathogen downregulated
Os07g0115300-01	Similar to Peroxidase2 precursor (EC 1.11.1.7).	chr07	838070	841318	+	Biological Process: response to oxidative stress (GO:0006979), Biological Process: oxidation-reduction process (GO:0055114), Molecular Function: peroxidase activity (GO:0004601), Molecular Function: heme binding (GO:0020037)	Plant peroxidase (IPR000823), Haem peroxidase, plant/fungal/bacterial (IPR002016), Haem peroxidase (IPR010255), Peroxidases heam-ligand binding site (IPR019793), Peroxidase, active site (IPR019794)
Os07g0123400-01	Similar to ternary complex factor MIP1.	chr07	1202315	1203025	-
Os08g0114300-01	D-arabinono-1,4-lactone oxidase domain containing protein.	chr08	768391	770807	-	Biological Process: oxidation-reduction process (GO:0055114), Cellular Component: membrane (GO:0016020), Molecular Function: catalytic activity (GO:0003824), Molecular Function: D-arabinono-1,4-lactone oxidase activity (GO:0003885), Molecular Function: UDP-N-acetylmuramate dehydrogenase activity (GO:0008762), Molecular Function: oxidoreductase activity (GO:0016491), Molecular Function: oxidoreduc…	FAD linked oxidase, N-terminal (IPR006094), D-arabinono-1,4-lactone oxidase (IPR007173), Plant-specific FAD-dependent oxidoreductase (IPR010030), FAD-binding, type 2 (IPR016166), FAD-linked oxidase, FAD-binding, subdomain 2 (IPR016168)
Os08g0438501-00	Hypothetical gene.	chr08	21307920	21308994	+
Os08g0507100-00	Cytochrome P450 family protein.	chr08	25109674	25111322	-	Biological Process: oxidation-reduction process (GO:0055114), Molecular Function: iron ion binding (GO:0005506), Molecular Function: electron carrier activity (GO:0009055), Molecular Function: oxidoreductase activity, acting on paired donors, with incorporation or reduction of molecular oxygen (GO:0016705), Molecular Function: heme binding (GO:0020037)	Cytochrome P450 (IPR001128), Cytochrome P450, E-class, group I (IPR002401), Cytochrome P450, conserved site (IPR017972)
Unique in Drought + pathogen upregulated
Os09g0451400-01	ACC oxidase, Ethylene biosynthesis	chr09	16925457	16927046	+	Biological Process: oxidation-reduction process (GO:0055114), Molecular Function: oxidoreductase activity (GO:0016491), Molecular Function: oxidoreductase activity, acting on paired donors, with incorporation or reduction of molecular oxygen, 2-oxoglutarate as one donor, and incorporation of one atom each of oxygen into both donors (GO:0016706)	Isopenicillin N synthase-like (IPR027443), Non-haem dioxygenase N-terminal domain (IPR026992), Oxoglutarate/iron-dependent dioxygenase (IPR005123)
Os10g0188133-00	Non-protein coding transcript.	chr10	6080433	6083483	+
Os10g0464500-00	Zinc finger, RING-type domain containing protein.	chr10	17140936	17145821	-	Molecular Function: protein binding (GO:0005515), Molecular Function: zinc ion binding (GO:0008270)	Zinc finger, RING-type (IPR001841), von Willebrand factor, type A (IPR002035), Zinc finger, RING/FYVE/PHD-type (IPR013083), Zinc finger, C3HC4 RING-type (IPR018957)
Os11g0106900-01	Lateral organ boundaries, LOB domain containing protein.	chr11	314530	315329	+		Lateral organ boundaries, LOB (IPR004883)
Os11g0212900-01	Serine/threonine protein kinase-related domain containing protein.	chr11	5859750	5868313	-	Biological Process: protein phosphorylation (GO:0006468), Molecular Function: protein kinase activity (GO:0004672), Molecular Function: protein serine/threonine kinase activity (GO:0004674), Molecular Function: ATP binding (GO:0005524), Molecular Function: transferase activity, transferring phosphorus-containing groups (GO:0016772)	Protein kinase, catalytic domain (IPR000719), Serine/threonine-protein kinase, active site (IPR008271), Protein kinase-like domain (IPR011009), Serine/threonine-protein kinase-like domain (IPR017442)
Os12g0282000-01	Conserved hypothetical protein.	chr12	10651961	10653342	+
Os12g0617250-00	Hypothetical gene.	chr12	26268681	26270167	-
Os01g0652800-01	Protein of unknown function DUF231, plant domain containing protein.	chr01	26401569	26403477	-		Domain of unknown function DUF231, plant (IPR004253)
Os01g0652800-04	Domain of unknown function DUF231, plant domain containing protein.	chr01	26401702	26402017	-		Domain of unknown function DUF231, plant (IPR004253)
Os03g0261100-01	Low-molecular-weight calcium-dependent phospholipase A2	chr03	8487523	8489366	+	Biological Process: phospholipid metabolic process (GO:0006644), Biological Process: arachidonic acid secretion (GO:0050482), Molecular Function: phospholipase A2 activity (GO:0004623)	Phospholipase A2 domain superfamily (IPR036444), Phospholipase A2, histidine active site (IPR033113)
Os06g0610800-01	Peptidase A1 domain containing protein.	chr06	24348670	24353951	+	Biological Process: proteolysis (GO:0006508), Molecular Function: aspartic-type endopeptidase activity (GO:0004190)	Peptidase A1 (IPR001461), Peptidase aspartic, catalytic (IPR009007), Peptidase aspartic (IPR021109)
Os06g0610800-02	Similar to Aspartic proteinase nepenthesin-1.	chr06	24348670	24349292	+
Os09g0522200-01	Transcription activator, "Tolerance to drought, high-salt and cold stresses"	chr09	20403413	20404332	-	Biological Process: regulation of transcription, DNA-templated (GO:0006355), Molecular Function: DNA binding (GO:0003677), Molecular Function: DNA-binding transcription factor activity (GO:0003700)	DNA-binding domain superfamily (IPR016177), AP2/ERF domain superfamily (IPR036955), AP2/ERF domain (IPR001471)
Os01g0162300-01	Leucine-rich repeat, plant specific containing protein.	chr01	3256822	3257901	+	Molecular Function: protein binding (GO:0005515)	Leucine-rich repeat (IPR001611)
Os01g0162500-01	Leucine-rich repeat-containing N-terminal, type 2 domain containing protein.	chr01	3259516	3262661	+		Leucine-rich repeat-containing N-terminal, type 2 (IPR013210)
Os01g0200300-01	Similar to Homeobox-leucine zipper protein HOX29.	chr01	5426582	5429390	-		MEKHLA (IPR013978)
Os01g0200350-00	Hypothetical protein.	chr01	5426719	5431404	+
Os01g0214500-01	Conserved hypothetical protein.	chr01	6257846	6258501	+
Os01g0571300-01	Similar to Heat shock transcription factor 31 (Fragment).	chr01	21938865	21941797	+	Biological Process: regulation of transcription, DNA-dependent (GO:0006355), Cellular Component: nucleus (GO:0005634), Molecular Function: sequence-specific DNA binding transcription factor activity (GO:0003700), Molecular Function: sequence-specific DNA binding (GO:0043565)	Heat shock factor (HSF)-type, DNA-binding (IPR000232), Winged helix-turn-helix transcription repressor DNA-binding (IPR011991)
Os01g0592500-01	Protein of unknown function DUF1070 family protein.	chr01	23167795	23168478	-		Arabinogalactan peptide, AGP (IPR009424)
Os01g0606000-00	MtN3 and saliva related transmembrane protein family protein.	chr01	23877540	23880467	+	Cellular Component: integral to membrane (GO:0016021)	RAG1-activating protein-1-related (IPR004316)
Os01g0734501-00	Conserved hypothetical protein.	chr01	30646787	30647149	+
Os01g0750000-01	Similar to ras-related protein RIC2.	chr01	31403796	31407150	+	Biological Process: small GTPase mediated signal transduction (GO:0007264), Biological Process: protein transport (GO:0015031), Molecular Function: GTP binding (GO:0005525)	Small GTPase superfamily (IPR001806), Small GTPase superfamily, Rab type (IPR003579), Small GTP-binding protein domain (IPR005225)
Os01g0750000-02	Similar to Ras-related protein RIC2.	chr01	31403837	31407261	+	Biological Process: GTP catabolic process (GO:0006184), Biological Process: intracellular protein transport (GO:0006886), Biological Process: nucleocytoplasmic transport (GO:0006913), Biological Process: signal transduction (GO:0007165), Biological Process: small GTPase mediated signal transduction (GO:0007264), Biological Process: protein transport (GO:0015031), Cellular Component: intracellular…	Small GTPase superfamily (IPR001806), Ran GTPase (IPR002041), Small GTPase superfamily, Rho type (IPR003578), Small GTPase superfamily, Rab type (IPR003579), Small GTP-binding protein domain (IPR005225), Small GTPase superfamily, Ras type (IPR020849)
Os01g0844300-01	FK506-binding protein, Immunophilin family protein, Mediation of RNA processing, Post-transcriptional regulation of abiotic stress response	chr01	36253547	36256956	+	Molecular Function: peptidyl-prolyl cis-trans isomerase activity (GO:0003755)	FKBP-type peptidyl-prolyl cis-trans isomerase domain (IPR001179)
Os01g0866500-01	Similar to Soluble inorganic pyrophosphatase (EC 3.6.1.1) (Pyrophosphate phospho- hydrolase) (PPase).	chr01	37522263	37524040	-	Biological Process: phosphate-containing compound metabolic process (GO:0006796), Cellular Component: cytoplasm (GO:0005737), Molecular Function: magnesium ion binding (GO:0000287), Molecular Function: inorganic diphosphatase activity (GO:0004427)	Inorganic pyrophosphatase (IPR008162)
Os01g0867400-01	Non-protein coding transcript.	chr01	37557352	37558009	-
Os01g0973100-01	Hypothetical conserved gene.	chr01	42960110	42964990	+		Glucoamylase, putatuve (IPR004314)
Os02g0178800-01	Glossy1(GL1) homolog, Cuticular wax biosynthesis, Drought resistance	chr02	4355073	4362388	-	Biological Process: fatty acid biosynthetic process (GO:0006633), Biological Process: oxidation-reduction process (GO:0055114), Molecular Function: iron ion binding (GO:0005506), Molecular Function: oxidoreductase activity (GO:0016491)	Fatty acid hydroxylase (IPR006694), NAD(P)-binding domain (IPR016040), Uncharacterised domain Wax2, C-terminal (IPR021940)
Os02g0530100-01	Similar to C4-dicarboxylate transporter/malic acid transport protein.	chr02	19472233	19486248	-	Biological Process: metal ion transport (GO:0030001), Molecular Function: metal ion binding (GO:0046872)	Heavy metal-associated domain, HMA (IPR006121)
Os02g0530100-02	Copper chaperone homolog CCH.	chr02	19472237	19473608	-	Biological Process: metal ion transport (GO:0030001), Molecular Function: metal ion binding (GO:0046872)	Heavy metal-associated domain, HMA (IPR006121)
Os02g0578500-00	Similar to BZIP transcription factor family protein, expressed.	chr02	22234705	22238120	+
Os02g0824500-01	Similar to Remorin.	chr02	35424129	35425623	+		Remorin, C-terminal (IPR005516)
Os04g0176400-00	Similar to serine carboxypeptidase 1.	chr04	5210122	5216551	-	Biological Process: proteolysis (GO:0006508), Molecular Function: serine-type carboxypeptidase activity (GO:0004185)	Peptidase S10, serine carboxypeptidase (IPR001563), Peptidase S10, serine carboxypeptidase, active site (IPR018202)
Os04g0448950-01	Similar to H0818E04.7 protein.	chr04	22372127	22373089	+
Os04g0613700-01	Similar to UDP-N-acetylglucosamine pyrophosphorylase.	chr04	31108938	31113437	-
Os04g0613700-02	Similar to cDNA clone:J013000B13, full insert sequence.	chr04	31108946	31110554	-	Biological Process: metabolic process (GO:0008152), Molecular Function: nucleotidyltransferase activity (GO:0016779)	UTP--glucose-1-phosphate uridylyltransferase (IPR002618)
Os04g0613700-03	Non-protein coding transcript.	chr04	31108921	31109362	-
Os04g0649200-01	Similar to H0212B02.1 protein.	chr04	33080927	33086419	+		Protein of unknown function DUF869, plant (IPR008587)
Os04g0691900-01	Chaperonin Cpn60/TCP-1 family protein.	chr04	35413301	35418842	+	Biological Process: cellular protein metabolic process (GO:0044267), Biological Process: phosphatidylinositol metabolic process (GO:0046488), Molecular Function: ATP binding (GO:0005524), Molecular Function: phosphatidylinositol phosphate kinase activity (GO:0016307)	Chaperonin Cpn60/TCP-1 (IPR002423), Phosphatidylinositol-4-phosphate 5-kinase, core (IPR002498), Phosphatidylinositol-4-phosphate 5-kinase (IPR023610)
Os05g0135500-01	Haem peroxidase family protein.	chr05	2080597	2082747	+	Biological Process: response to oxidative stress (GO:0006979), Biological Process: oxidation-reduction process (GO:0055114), Molecular Function: peroxidase activity (GO:0004601), Molecular Function: heme binding (GO:0020037)	Plant peroxidase (IPR000823), Haem peroxidase, plant/fungal/bacterial (IPR002016), Haem peroxidase (IPR010255), Peroxidases heam-ligand binding site (IPR019793)
Os05g0299000-01	Conserved hypothetical protein.	chr05	13371907	13372642	+
Os05g0312600-01	EF-Hand type domain containing protein.	chr05	14360753	14361588	-	Molecular Function: calcium ion binding (GO:0005509)	Calcium-binding EF-hand (IPR002048), EF-hand-like domain (IPR011992), EF-Hand 1, calcium-binding site (IPR018247), EF-hand (IPR018248), EF-HAND 2 (IPR018249)
Os05g0459700-01	Similar to Fasciclin-like protein FLA22.	chr05	22587172	22588874	+		FAS1 domain (IPR000782)
Os05g0466900-01	Serine/threonine protein kinase domain containing protein.	chr05	22910891	22915038	-	Biological Process: protein phosphorylation (GO:0006468), Molecular Function: protein kinase activity (GO:0004672), Molecular Function: protein serine/threonine kinase activity (GO:0004674), Molecular Function: ATP binding (GO:0005524), Molecular Function: transferase activity, transferring phosphorus-containing groups (GO:0016772)	Protein kinase, catalytic domain (IPR000719), Serine/threonine-protein kinase, catalytic domain (IPR002290), Serine/threonine-protein kinase, active site (IPR008271), Protein kinase-like domain (IPR011009), Serine/threonine-protein kinase-like domain (IPR017442)
Os05g0500200-01	Similar to UDP glucosyltransferase-1.	chr05	24616132	24619054	+	Biological Process: metabolic process (GO:0008152), Molecular Function: transferase activity, transferring hexosyl groups (GO:0016758)	UDP-glucuronosyl/UDP-glucosyltransferase (IPR002213)
Os05g0569800-01	Tho complex subunit 7 domain containing protein.	chr05	28357016	28359077	-		Tho complex subunit 7/Mft1p (IPR008501), Tho complex subunit 7 (IPR018018)
Os06g0131700-01	NAC transcription factor, Regulation of secondary wall biosynthesis	chr06	1699521	1702611	-	Biological Process: regulation of transcription, DNA-templated (GO:0006355), Molecular Function: DNA binding (GO:0003677)	NAC domain superfamily (IPR036093), NAC domain (IPR003441)
Os06g0131700-02	No apical meristem (NAM) protein domain containing protein.	chr06	1699526	1702564	-	Biological Process: regulation of transcription, DNA-dependent (GO:0006355), Molecular Function: DNA binding (GO:0003677)	No apical meristem (NAM) protein (IPR003441)
Os06g0218600-01	Cupredoxin domain containing protein.	chr06	6086859	6088128	+	Molecular Function: copper ion binding (GO:0005507), Molecular Function: electron carrier activity (GO:0009055)	Plastocyanin-like (IPR003245), Cupredoxin (IPR008972)
Os06g0246500-01	Similar to Pyruvate dehydrogenase E1 alpha subunit (EC 1.2.4.1).	chr06	7602364	7605689	+	Biological Process: glycolysis (GO:0006096), Biological Process: metabolic process (GO:0008152), Biological Process: oxidation-reduction process (GO:0055114), Cellular Component: intracellular membrane-bounded organelle (GO:0043231), Molecular Function: pyruvate dehydrogenase (acetyl-transferring) activity (GO:0004739), Molecular Function: oxidoreductase activity, acting on the aldehyde or oxo gr…	Dehydrogenase, E1 component (IPR001017), Pyruvate dehydrogenase (acetyl-transferring) E1 component, alpha subunit, subgroup y (IPR017597)
Os06g0289900-01	UDP-glucuronosyl/UDP-glucosyltransferase family protein.	chr06	10588158	10589935	-	Biological Process: metabolic process (GO:0008152), Molecular Function: transferase activity, transferring hexosyl groups (GO:0016758)	UDP-glucuronosyl/UDP-glucosyltransferase (IPR002213)
Os06g0319133-01	Arabinogalactan protein homologue	chr06	12366482	12367048	+
Os06g0326400-01	Phosphofructokinase domain containing protein.	chr06	12794383	12800188	+	Biological Process: glycolysis (GO:0006096), Cellular Component: 6-phosphofructokinase complex (GO:0005945), Molecular Function: 6-phosphofructokinase activity (GO:0003872), Molecular Function: ATP binding (GO:0005524), Molecular Function: diphosphate-fructose-6-phosphate 1-phosphotransferase activity (GO:0047334)	Phosphofructokinase domain (IPR000023), Pyrophosphate-dependent phosphofructokinase PfpB (IPR011183), Pyrophosphate-dependent phosphofructokinase, alpha-helical (IPR013981), Phosphofructokinase (IPR022953)
Os06g0506200-01	Protein of unknown function DUF250 domain containing protein.	chr06	18002712	18009339	-		Domain of unknown function DUF250 (IPR004853)
Os06g0553001-00	Conserved hypothetical protein.	chr06	20996758	20997391	+
Os06g0561800-00	ABC transporter, transmembrane domain domain containing protein.	chr06	21538943	21544291	+	Biological Process: transport (GO:0006810), Biological Process: transmembrane transport (GO:0055085), Cellular Component: integral to membrane (GO:0016021), Molecular Function: ATP binding (GO:0005524), Molecular Function: ATPase activity, coupled to transmembrane movement of substances (GO:0042626)	ABC transporter, transmembrane domain (IPR001140), ABC transporter, transmembrane domain, type 1 (IPR011527), ABC transporter, integral membrane type 1 (IPR017940)
Os07g0580200-01	Conserved hypothetical protein.	chr07	23477296	23478315	-
Os07g0674400-01	Pollen Ole e 1 allergen/extensin domain containing protein.	chr07	28531925	28532701	+		Pollen Ole e 1 allergen/extensin (IPR006041)
Os08g0192300-00	Conserved hypothetical protein.	chr08	5400009	5400263	+
Os08g0546800-01	Class B heat shock factor, Negative regulation of drought and salt tolerance	chr08	27382872	27384470	-	Biological Process: regulation of transcription, DNA-templated (GO:0006355), Molecular Function: DNA-binding transcription factor activity (GO:0003700), Molecular Function: sequence-specific DNA binding (GO:0043565), Cellular Component: nucleus (GO:0005634)	Winged helix-like DNA-binding domain superfamily (IPR036388), Winged helix DNA-binding domain superfamily (IPR036390), Heat shock factor (HSF)-type, DNA-binding (IPR000232)
Os08g0553300-00	Hypothetical conserved gene.	chr08	27684127	27685646	+		Protein of unknown function DUF241, plant (IPR004320)
Os09g0325800-01	Conserved hypothetical protein.	chr09	9570454	9571682	+
Os09g0327600-01	Similar to Pi5-1.	chr09	9672226	9674673	-	Biological Process: defense response (GO:0006952), Molecular Function: ADP binding (GO:0043531)	Disease resistance protein (IPR000767), NB-ARC (IPR002182)
Os09g0378700-00	Similar to ubiquitin-protein ligase.	chr09	12746529	12748883	+	Biological Process: protein ubiquitination (GO:0016567), Cellular Component: ubiquitin ligase complex (GO:0000151), Molecular Function: ubiquitin-protein ligase activity (GO:0004842), Molecular Function: binding (GO:0005488), Molecular Function: protein binding (GO:0005515)	Armadillo (IPR000225), U box domain (IPR003613), Armadillo-like helical (IPR011989), Zinc finger, RING/FYVE/PHD-type (IPR013083), Armadillo-type fold (IPR016024)
Os09g0422500-01	Cellulose synthase A catalytic subunit 9, Cell wall biosynthesis and plant growth	chr09	15281320	15285893	+	Biological Process: cellulose biosynthetic process (GO:0030244), Molecular Function: protein binding (GO:0005515), Molecular Function: zinc ion binding (GO:0008270), Molecular Function: cellulose synthase (UDP-forming) activity (GO:0016760), Cellular Component: membrane (GO:0016020)	Cellulose synthase (IPR005150), Zinc finger, RING/FYVE/PHD-type (IPR013083), Zinc finger, RING-type (IPR001841), Cellulose synthase, RING-type zinc finger (IPR027934), Nucleotide-diphospho-sugar transferases (IPR029044)	Rao Y.C.a, Yang Y.L.b, Xin D.D.a, Li X.J.a, Zhai K.E.a, Ma B.J.a, Pan J.W.a, Qian Q.b, Zeng D.L.b	Characterization and cloning of a brittle culm mutant (bc88) in rice (Oryza sativa L.)
Os09g0459900-01	Similar to Cyclin-dependent kinase inhibitor 6.	chr09	17391714	17392630	-
Os09g0459900-02	Cyclin-dependent kinase inhibitor family protein.	chr09	17390977	17392541	-	Biological Process: cell cycle arrest (GO:0007050), Cellular Component: nucleus (GO:0005634), Molecular Function: cyclin-dependent protein kinase inhibitor activity (GO:0004861)	Cyclin-dependent kinase inhibitor (IPR003175)
Os09g0460100-01	Conserved hypothetical protein.	chr09	17399884	17401177	+
Os09g0509050-00	Hypothetical protein.	chr09	19748944	19750835	-
Os09g0514350-00	Hypothetical protein.	chr09	20022103	20022613	-
Os09g0520800-01	Glycoside hydrolase, family 29 (alpha-L-fucosidase) protein.	chr09	20349158	20350901	-	Biological Process: carbohydrate metabolic process (GO:0005975), Biological Process: cell adhesion (GO:0007155), Molecular Function: catalytic activity (GO:0003824), Molecular Function: alpha-L-fucosidase activity (GO:0004560), Molecular Function: cation binding (GO:0043169)	Coagulation factor 5/8 C-terminal type domain (IPR000421), Glycoside hydrolase, family 29 (IPR000933), Galactose-binding domain-like (IPR008979), Glycoside hydrolase, subgroup, catalytic domain (IPR013781), Glycoside hydrolase, superfamily (IPR017853)
Os10g0442400-01	Similar to UDP-glucoronosyl and UDP-glucosyl transferase family protein, expressed.	chr10	15893749	15902924	-	Biological Process: metabolic process (GO:0008152), Molecular Function: transferase activity, transferring hexosyl groups (GO:0016758)	UDP-glucuronosyl/UDP-glucosyltransferase (IPR002213)
Os10g0467800-01	Secondary wall-specific cellulose synthase, Secondary cell wall formation	chr10	17262050	17266561	+	Biological Process: cellulose biosynthetic process (GO:0030244), Molecular Function: protein binding (GO:0005515), Molecular Function: zinc ion binding (GO:0008270), Molecular Function: cellulose synthase (UDP-forming) activity (GO:0016760), Cellular Component: membrane (GO:0016020)	Cellulose synthase (IPR005150), Zinc finger, RING/FYVE/PHD-type (IPR013083), Zinc finger, RING-type (IPR001841), Cellulose synthase, RING-type zinc finger (IPR027934), Nucleotide-diphospho-sugar transferases (IPR029044)
Os10g0524600-01	Peptidase S8, subtilisin-related domain containing protein.	chr10	20389644	20392184	-	Biological Process: proteolysis (GO:0006508), Biological Process: negative regulation of catalytic activity (GO:0043086), Molecular Function: serine-type endopeptidase activity (GO:0004252), Molecular Function: identical protein binding (GO:0042802)	Peptidase S8/S53, subtilisin/kexin/sedolisin (IPR000209), Protease-associated domain, PA (IPR003137), Proteinase inhibitor I9, subtilisin propeptide (IPR010259), Peptidase S8, subtilisin-related (IPR015500), Peptidase S8, subtilisin, Asp-active site (IPR023827)
Os10g0524700-00	Cytochrome P450 family protein.	chr10	20394795	20399286	-	Biological Process: oxidation-reduction process (GO:0055114), Molecular Function: iron ion binding (GO:0005506), Molecular Function: electron carrier activity (GO:0009055), Molecular Function: oxidoreductase activity, acting on paired donors, with incorporation or reduction of molecular oxygen (GO:0016705), Molecular Function: heme binding (GO:0020037)	Cytochrome P450 (IPR001128), Cytochrome P450, E-class, group I (IPR002401)
Os11g0115350-01	Similar to Non-specific lipid-transfer protein 2.	chr11	693326	694254	+	Biological Process: lipid transport (GO:0006869), Molecular Function: lipid binding (GO:0008289)	Plant lipid transfer protein/Par allergen (IPR000528), Plant lipid transfer protein/seed storage/trypsin-alpha amylase inhibitor (IPR003612), Plant lipid transfer protein/hydrophobic protein, helical domain (IPR013770), Bifunctional inhibitor/plant lipid transfer protein/seed storage (IPR016140)
Os11g0116000-01	Similar to Nonspecific lipid-transfer protein 1 (LTP 1) (Major allergen Pru d 3).	chr11	715445	716478	+	Biological Process: lipid transport (GO:0006869), Molecular Function: lipid binding (GO:0008289)	Plant lipid transfer protein/Par allergen (IPR000528), Plant lipid transfer protein/seed storage/trypsin-alpha amylase inhibitor (IPR003612), Plant lipid transfer protein/hydrophobic protein, helical domain (IPR013770), Bifunctional inhibitor/plant lipid transfer protein/seed storage (IPR016140)
Os11g0116000-02	Non-protein coding transcript.	chr11	716148	716262	+
Os11g0136400-00	Major facilitator superfamily domain containing protein.	chr11	1681204	1686789	-	Biological Process: transmembrane transport (GO:0055085), Cellular Component: integral to membrane (GO:0016021)	Major facilitator superfamily (IPR011701), Major facilitator superfamily domain, general substrate transporter (IPR016196)
Os11g0201400-00	Similar to Histone deacetylase.	chr11	5063575	5064534	+	Biological Process: histone deacetylation (GO:0016575), Molecular Function: histone deacetylase activity (GO:0004407)	Histone deacetylase superfamily (IPR000286), Histone deacetylase (IPR003084), Histone deacetylase domain (IPR023801)
Os11g0284300-00	Similar to POT family protein.	chr11	10189140	10191810	+	Biological Process: oligopeptide transport (GO:0006857), Cellular Component: membrane (GO:0016020), Molecular Function: transporter activity (GO:0005215)	Oligopeptide transporter (IPR000109)
Os11g0454200-01	Dehydrin	chr11	15336192	15337158	-	Biological Process: response to stress (GO:0006950), Biological Process: response to water (GO:0009415)	Dehydrin (IPR000167), Dehydrin, conserved site (IPR030513)
Common in drought + pathogen upregulated
Os11g0489250-00	Similar to Cytochrome P450 family protein, expressed.	chr11	17234743	17237925	-	Biological Process: oxidation-reduction process (GO:0055114), Molecular Function: iron ion binding (GO:0005506), Molecular Function: electron carrier activity (GO:0009055), Molecular Function: oxidoreductase activity, acting on paired donors, with incorporation or reduction of molecular oxygen (GO:0016705), Molecular Function: heme binding (GO:0020037)	Cytochrome P450 (IPR001128), Cytochrome P450, E-class, group I (IPR002401), Cytochrome P450, conserved site (IPR017972)
Os11g0620450-00	Hypothetical protein.	chr11	24187723	24190926	-
Os11g0679700-01	Glycerol-3-phosphate acyltransferase, Anther development, Pollen formation	chr11	27486903	27490269	+	Biological Process: metabolic process (GO:0008152), Molecular Function: transferase activity, transferring acyl groups (GO:0016746)	Phospholipid/glycerol acyltransferase (IPR002123)	Yang L., Xing F., He Q., Tahir Ul Qamar M., Chen L.L., Xing Y.
Os12g0115050-01	Non-protein coding transcript.	chr12	733811	734096	+
Os12g0133300-00	Similar to Carbohydrate transporter/ sugar porter/ transporter.	chr12	1634877	1645862	-	Biological Process: transmembrane transport (GO:0055085), Cellular Component: integral to membrane (GO:0016021)	Major facilitator superfamily (IPR011701), Major facilitator superfamily domain, general substrate transporter (IPR016196), Major facilitator superfamily domain (IPR020846)
Os12g0138800-01	Six-bladed beta-propeller, TolB-like domain containing protein.	chr12	1882578	1888258	+	Biological Process: biosynthetic process (GO:0009058), Molecular Function: strictosidine synthase activity (GO:0016844)	Six-bladed beta-propeller, TolB-like (IPR011042), Strictosidine synthase, conserved region (IPR018119)
Os12g0149000-01	Protein of unknown function DUF868, plant domain containing protein.	chr12	2417956	2419337	+		Protein of unknown function DUF868, plant (IPR008586)
Os12g0454800-01	Receptor-like serine/threonine kinase, Cytokinin signaling	chr12	15776462	15779912	+	Biological Process: protein phosphorylation (GO:0006468), Molecular Function: protein kinase activity (GO:0004672), Molecular Function: protein serine/threonine kinase activity (GO:0004674), Molecular Function: protein tyrosine kinase activity (GO:0004713), Molecular Function: ATP binding (GO:0005524), Molecular Function: transferase activity, transferring phosphorus-containing groups (GO:0016772)	Protein kinase, catalytic domain (IPR000719), Serine/threonine-protein kinase, catalytic domain (IPR002290), CHASE (IPR006189), Serine/threonine-protein kinase, active site (IPR008271), Protein kinase-like domain (IPR011009), Serine/threonine-protein kinase-like domain (IPR017442), Tyrosine-protein kinase, catalytic domain (IPR020635)
Os12g0460100-01	Protein of unknown function DUF761, plant domain containing protein.	chr12	16144947	16146126	+		Protein of unknown function DUF761, plant (IPR008480)
Os01g0282800-02	Similar to Tubulin beta-5 chain (Beta-5 tubulin).	chr01	10099352	10102948	-
Os01g0733500-01	Similar to Dehydration-induced protein RD22-like protein 1.	chr01	30589859	30592513	+		BURP (IPR004873)
Os01g0794400-01	Thioredoxin domain 2 containing protein.	chr01	33642080	33650929	+	Biological Process: oxidation-reduction process (GO:0055114), Molecular Function: antioxidant activity (GO:0016209), Molecular Function: oxidoreductase activity (GO:0016491)	Alkyl hydroperoxide reductase subunit C/ Thiol specific antioxidant (IPR000866), Thioredoxin-like fold (IPR012336)
Os02g0232000-01	Similar to Heat shock transcription factor 29 (Fragment).	chr02	7464028	7465505	+	Biological Process: regulation of transcription, DNA-dependent (GO:0006355), Cellular Component: nucleus (GO:0005634), Molecular Function: sequence-specific DNA binding transcription factor activity (GO:0003700), Molecular Function: sequence-specific DNA binding (GO:0043565)	Heat shock factor (HSF)-type, DNA-binding (IPR000232), Winged helix-turn-helix transcription repressor DNA-binding (IPR011991)	Wang Q., Zeng X., Song Q., Sun Y., Feng Y., Lai Y.	Identification of key genes and modules in response to Cadmium stress in different rice varieties and stem nodes by weighted gene co-expression network analysis.
Os02g0823100-01	Plasma membrane intrinsic protein, Promotion of plant tolerance to water deficit and growth	chr02	35349673	35351221	+	Biological Process: transmembrane transport (GO:0055085), Molecular Function: channel activity (GO:0015267), Cellular Component: membrane (GO:0016020)	Aquaporin-like (IPR023271), Major intrinsic protein (IPR000425), Major intrinsic protein, conserved site (IPR022357)
Os03g0286900-01	RCI2 (rare cold-inducible 2) family protein, Drought resistance	chr03	9899776	9900385	-	Cellular Component: integral component of membrane (GO:0016021)	Proteolipid membrane potential modulator (IPR000612)
Os03g0300400-01	Jasmonate inducible pathogenesis-related class 10 protein, Self-defense against biotic and abiotic stresses	chr03	10562231	10563277	+	Biological Process: defense response (GO:0006952), Biological Process: abscisic acid-activated signaling pathway (GO:0009738), Molecular Function: protein phosphatase inhibitor activity (GO:0004864), Molecular Function: abscisic acid binding (GO:0010427), Molecular Function: signaling receptor activity (GO:0038023)	START-like domain superfamily (IPR023393), Bet v I type allergen (IPR024949), Bet v I/Major latex protein (IPR000916)
Os03g0305600-01	Mitochondrial import inner membrane translocase, subunit Tim17/22 family protein.	chr03	10848558	10849987	+		Mitochondrial inner membrane translocase subunit Tim17/Tim22/Tim23/peroxisomal protein PMP24 (IPR003397)
Os03g0607200-01	Gibberellin regulated protein family protein.	chr03	22816933	22817774	-		Gibberellin regulated protein (IPR003854)
Os03g0729000-01	Similar to Peptidase, M50 family.	chr03	29784695	29787012	-
Os03g0802650-00	Hypothetical gene.	chr03	33488395	33489509	-
Os03g0820500-01	Actin depolymerizing factor, Actin-binding protein, Abiotic stress response	chr03	34430457	34431364	+	Biological Process: actin filament depolymerization (GO:0030042), Molecular Function: actin binding (GO:0003779), Cellular Component: intracellular (GO:0005622), Cellular Component: actin cytoskeleton (GO:0015629)	ADF-H/Gelsolin-like domain superfamily (IPR029006), ADF/Cofilin (IPR017904), Actin-depolymerising factor homology domain (IPR002108)
Os04g0409900-01	Plant neutral invertase family protein.	chr04	20256143	20259273	+	Molecular Function: catalytic activity (GO:0003824)	Plant neutral invertase (IPR006937), Six-hairpin glycosidase-like (IPR008928)
Os04g0541700-01	Similar to Homeobox-leucine zipper protein HOX22.	chr04	27124404	27125428	+	Biological Process: regulation of transcription, DNA-dependent (GO:0006355), Cellular Component: nucleus (GO:0005634), Molecular Function: transcription regulatory region sequence-specific DNA binding (GO:0000976), Molecular Function: DNA binding (GO:0003677), Molecular Function: sequence-specific DNA binding transcription factor activity (GO:0003700), Molecular Function: protein binding (GO:0005…	Helix-turn-helix motif, lambda-like repressor (IPR000047), Homeobox (IPR001356), Leucine zipper, homeobox-associated (IPR003106), Homeodomain-like (IPR009057), Homeodomain-related (IPR012287), Homeobox, conserved site (IPR017970)
Os04g0541700-02	Homeodomain-leucine zipper (HD-Zip) protein, Transcription factor, ABA-mediated drought and salt tolerance	chr04	27124166	27125512	+	Biological Process: regulation of transcription, DNA-templated (GO:0006355), Molecular Function: DNA binding (GO:0003677), Molecular Function: transcription factor activity, sequence-specific DNA binding (GO:0003700), Molecular Function: sequence-specific DNA binding (GO:0043565)	Homeobox domain-like (IPR009057), Homeobox domain (IPR001356), Leucine zipper, homeobox-associated (IPR003106), Helix-turn-helix motif (IPR000047), Homeobox, conserved site (IPR017970)
Os05g0373900-01	Similar to Eukaryotic peptide chain release factor subunit 1 (eRF1) (Eukaryotic release factor 1) (TB3-1) (Cl1 protein).	chr05	18016742	18020353	+	Biological Process: translational termination (GO:0006415), Cellular Component: cytoplasm (GO:0005737), Molecular Function: translation release factor activity, codon specific (GO:0016149)	Peptide chain release factor eRF1/aRF1 (IPR004403), eRF1 domain 1/Pelota-like (IPR005140), eRF1 domain 2 (IPR005141), eRF1 domain 3 (IPR005142), Peptide Chain Release Factor eRF1/aRF1, N-terminal (IPR024049)
Common in drought + pathogen downregulated
Os05g0457200-01	Similar to protein phosphatase 2C.	chr05	22450771	22452631	-	Biological Process: protein dephosphorylation (GO:0006470), Cellular Component: protein serine/threonine phosphatase complex (GO:0008287), Molecular Function: catalytic activity (GO:0003824), Molecular Function: protein serine/threonine phosphatase activity (GO:0004722)	Protein phosphatase 2C, manganese/magnesium aspartate binding site (IPR000222), Protein phosphatase 2C-like (IPR001932), Protein phosphatase 2C (IPR015655)
Os05g0550300-01	Similar to Lipid transfer protein (Fragment).	chr05	27330717	27331341	+	Biological Process: lipid transport (GO:0006869)	Plant lipid transfer protein/seed storage/trypsin-alpha amylase inhibitor (IPR003612), Plant lipid transfer protein/hydrophobic protein, helical domain (IPR013770), Bifunctional inhibitor/plant lipid transfer protein/seed storage (IPR016140)
Os06g0216300-01	Similar to 12-oxophytodienoic acid reductase.	chr06	5918167	5919685	-	Biological Process: metabolic process (GO:0008152), Biological Process: oxidation-reduction process (GO:0055114), Molecular Function: catalytic activity (GO:0003824), Molecular Function: FMN binding (GO:0010181), Molecular Function: oxidoreductase activity (GO:0016491)	NADH:flavin oxidoreductase/NADH oxidase, N-terminal (IPR001155), Aldolase-type TIM barrel (IPR013785)
Os06g0216300-02	12-oxophytodienoic acid reductase 1, Jasmonic acid (JA) biosynthesis, Defense response	chr06	5918176	5919620	-	Biological Process: oxidation-reduction process (GO:0055114), Molecular Function: catalytic activity (GO:0003824), Molecular Function: FMN binding (GO:0010181), Molecular Function: oxidoreductase activity (GO:0016491)	Aldolase-type TIM barrel (IPR013785), NADH:flavin oxidoreductase/NADH oxidase, N-terminal (IPR001155)
Os06g0553100-01	Similar to Heat stress transcription factor C-2b.	chr06	20998086	20998850	-	Biological Process: regulation of transcription, DNA-dependent (GO:0006355), Cellular Component: nucleus (GO:0005634), Molecular Function: sequence-specific DNA binding transcription factor activity (GO:0003700), Molecular Function: sequence-specific DNA binding (GO:0043565)	Heat shock factor (HSF)-type, DNA-binding (IPR000232), Winged helix-turn-helix transcription repressor DNA-binding (IPR011991)
Os07g0209100-01	Similar to Seed imbibition protein (Fragment).	chr07	5890575	5894128	-	Biological Process: metabolic process (GO:0008152), Molecular Function: catalytic activity (GO:0003824)	Raffinose synthase (IPR008811), Aldolase-type TIM barrel (IPR013785), Glycoside hydrolase, superfamily (IPR017853)
Os07g0586100-01	Similar to Esterase precursor (EC 3.1.1.-) (Early nodule-specific protein homolog) (Latex allergen Hev b 13).	chr07	23814222	23816459	-	Biological Process: lipid metabolic process (GO:0006629), Molecular Function: hydrolase activity, acting on ester bonds (GO:0016788)	Lipase, GDSL (IPR001087), Esterase, SGNH hydrolase-type (IPR013830)
Os08g0157500-01	Caffeic acid O-methyltransferase, Flavonoid 3'-O-methyltransferase, Melatonin biosynthesis, Tricin biosynthesis	chr08	3337804	3340918	-	Molecular Function: methyltransferase activity (GO:0008168), Molecular Function: O-methyltransferase activity (GO:0008171), Molecular Function: protein dimerization activity (GO:0046983)	O-methyltransferase COMT-type (IPR016461), Winged helix-turn-helix DNA-binding domain (IPR011991), Plant methyltransferase dimerisation (IPR012967), S-adenosyl-L-methionine-dependent methyltransferase (IPR029063), O-methyltransferase, family 2 (IPR001077)
Os08g0157500-02	Similar to Quercetin 3-O-methyltransferase 1.	chr08	3337800	3340717	-	Molecular Function: methyltransferase activity (GO:0008168), Molecular Function: O-methyltransferase activity (GO:0008171), Molecular Function: protein dimerization activity (GO:0046983)	O-methyltransferase, family 2 (IPR001077), Winged helix-turn-helix transcription repressor DNA-binding (IPR011991), Plant methyltransferase dimerisation (IPR012967), O-methyltransferase, COMT, eukaryota (IPR016461)
Os09g0325700-01	Protein phosphatase 2C, Abiotic stress response, Early panicle development	chr09	9567471	9568877	+	Biological Process: protein dephosphorylation (GO:0006470), Molecular Function: catalytic activity (GO:0003824), Molecular Function: protein serine/threonine phosphatase activity (GO:0004722), Molecular Function: cation binding (GO:0043169)	Protein phosphatase 2C family (IPR015655), PPM-type phosphatase domain (IPR001932), PPM-type phosphatase, divalent cation binding (IPR000222)
Os10g0465700-01	Similar to Beta-amylase PCT-BMYI (EC 3.2.1.2).	chr10	17180759	17183189	+	Biological Process: polysaccharide catabolic process (GO:0000272), Biological Process: carbohydrate metabolic process (GO:0005975), Molecular Function: catalytic activity (GO:0003824), Molecular Function: beta-amylase activity (GO:0016161), Molecular Function: cation binding (GO:0043169)	Glycoside hydrolase, family 14B, plant (IPR001371), Glycoside hydrolase, family 14 (IPR001554), Glycoside hydrolase, subgroup, catalytic domain (IPR013781), Glycoside hydrolase, superfamily (IPR017853), Glycoside hydrolase, family 14, conserved site (IPR018238)
Os10g0517500-02	Cys/Met metabolism, pyridoxal phosphate-dependent enzyme domain containing protein.	chr10	20001168	20004598	-			Fan W., Liu C., Cao B., Ma S., Hu J., Xiang Z., Zhao A.
Os11g0289700-01	Cytochrome P450 family protein.	chr11	10474866	10477658	+	Biological Process: oxidation-reduction process (GO:0055114), Molecular Function: iron ion binding (GO:0005506), Molecular Function: electron carrier activity (GO:0009055), Molecular Function: oxidoreductase activity, acting on paired donors, with incorporation or reduction of molecular oxygen (GO:0016705), Molecular Function: heme binding (GO:0020037)	Cytochrome P450 (IPR001128), Cytochrome P450, E-class, group I (IPR002401), Cytochrome P450, conserved site (IPR017972)
Os01g0855600-01	Similar to Hs1pro-1 protein.	chr01	36942716	36944585	-		Hs1pro-1, C-terminal (IPR009743), Hs1pro-1, N-terminal (IPR009869)
Os03g0183000-01	APETALA2/ethylene-responsive element binding protein 125, Transcription regulator, Positive regulator of grain length	chr03	4349174	4350531	-	Biological Process: regulation of transcription, DNA-templated (GO:0006355), Molecular Function: DNA binding (GO:0003677), Molecular Function: transcription factor activity, sequence-specific DNA binding (GO:0003700)	AP2/ERF domain superfamily (IPR036955), DNA-binding domain superfamily (IPR016177), AP2/ERF domain (IPR001471)
Os03g0183000-02	Similar to AP2 domain containing protein RAP2.6 (Fragment).	chr03	4348736	4350529	-	Biological Process: regulation of transcription, DNA-dependent (GO:0006355), Molecular Function: DNA binding (GO:0003677), Molecular Function: sequence-specific DNA binding transcription factor activity (GO:0003700)	Pathogenesis-related transcriptional factor/ERF, DNA-binding (IPR001471), DNA-binding, integrase-type (IPR016177)
Os03g0183000-03	Similar to Root abundant factor.	chr03	4348742	4350503	-
Os04g0688100-01	Peroxidase (EC 1.11.1.7).	chr04	35187454	35189187	-	Biological Process: response to oxidative stress (GO:0006979), Biological Process: oxidation-reduction process (GO:0055114), Molecular Function: peroxidase activity (GO:0004601), Molecular Function: heme binding (GO:0020037)	Plant peroxidase (IPR000823), Haem peroxidase, plant/fungal/bacterial (IPR002016), Haem peroxidase (IPR010255), Peroxidases heam-ligand binding site (IPR019793), Peroxidase, active site (IPR019794)
Os04g0688100-02	Peroxidase (EC 1.11.1.7).	chr04	35187443	35189040	-	Biological Process: response to oxidative stress (GO:0006979), Biological Process: oxidation-reduction process (GO:0055114), Molecular Function: peroxidase activity (GO:0004601), Molecular Function: heme binding (GO:0020037)	Plant peroxidase (IPR000823), Haem peroxidase, plant/fungal/bacterial (IPR002016), Haem peroxidase (IPR010255), Peroxidases heam-ligand binding site (IPR019793), Peroxidase, active site (IPR019794)
Os05g0375400-01	Endo-(1,3;1,4)-&beta;-glucanase, "Response to wounding, methyl jasmonate, abscisicacid and ethephon"	chr05	18106229	18110985	-	Biological Process: carbohydrate metabolic process (GO:0005975), Molecular Function: hydrolase activity, hydrolyzing O-glycosyl compounds (GO:0004553)	Glycoside hydrolase superfamily (IPR017853), Glycoside hydrolase family 17 (IPR000490)
Os05g0477600-01	Alpha-expansin OsEXPA4.	chr05	23495654	23497572	-	Biological Process: plant-type cell wall organization (GO:0009664), Cellular Component: extracellular region (GO:0005576)	Expansin (IPR002963), Expansin/pollen allergen, DPBB domain (IPR007112), Pollen allergen/expansin, C-terminal (IPR007117), Expansin/Lol pI (IPR007118), Barwin-related endoglucanase (IPR009009), Barwin-like endoglucanase (IPR014733)
Os05g0477600-02	Non-protein coding transcript.	chr05	23495829	23496064	-
Os06g0695500-01	Similar to Peroxidase 16 precursor (EC 1.11.1.7) (Atperox P16) (ATP22a).	chr06	29051012	29054304	+	Biological Process: response to oxidative stress (GO:0006979), Biological Process: oxidation-reduction process (GO:0055114), Molecular Function: peroxidase activity (GO:0004601), Molecular Function: heme binding (GO:0020037)	Plant peroxidase (IPR000823), Haem peroxidase, plant/fungal/bacterial (IPR002016), Haem peroxidase (IPR010255), Peroxidases heam-ligand binding site (IPR019793), Peroxidase, active site (IPR019794)
Os10g0100700-01	Vitamin B6 biosynthesis protein family protein.	chr10	81102	82243	-	Biological Process: metabolic process (GO:0008152), Biological Process: pyridoxal phosphate biosynthetic process (GO:0042823), Molecular Function: catalytic activity (GO:0003824)	Vitamin B6 biosynthesis protein (IPR001852), Ribulose-phosphate binding barrel (IPR011060), Aldolase-type TIM barrel (IPR013785)
