# Supplementary material for: Transcriptomic responses under combined bacterial blight and drought stress in rice reveal potential genes to improve multi-stress tolerance
Source: BMC Plant Biol. 2022 Jul 18;22:349. doi: 10.1186/s12870-022-03725-3 (PMC9290298; doi:10.1186/s12870-022-03725-3)
Supplement: Supplementary file 6 — Additional file 6. DEGs of ribosomal protein encoding genes. [file 12870_2022_3725_MOESM6_ESM.xlsx]

## Sheet: BPT-DOWNREGULATED
7 elements included exclusively in "BPT-Drought":		35 elements included exclusively in "BPT-Pathogen":	27 elements included exclusively in "BPT-Drought+Pathogen":	35 common elements in "BPT-Pathogen" and "BPT-Drought+Pathogen":	38 common elements in "BPT-Drought", "BPT-Pathogen" and "BPT-Drought+Pathogen":
LOC_Os03g46490		LOC_Os01g17150	LOC_Os01g52490	LOC_Os01g24690	LOC_Os07g38540
LOC_Os08g04150		LOC_Os01g54870	LOC_Os01g59730	LOC_Os01g48690	LOC_Os12g38000
LOC_Os07g07020		LOC_Os01g69950	LOC_Os02g56990	LOC_Os01g59990	LOC_Os01g04730
LOC_Os03g24890		LOC_Os02g04460	LOC_Os03g22180	LOC_Os01g62350	LOC_Os12g05430
LOC_Os09g35920		LOC_Os02g18550	LOC_Os03g55930	LOC_Os02g01560	LOC_Os02g40880
LOC_Os07g18050		LOC_Os02g34460	LOC_Os07g26740	LOC_Os02g56960	LOC_Os03g01900
LOC_Os08g37960		LOC_Os03g08440	LOC_Os07g44230	LOC_Os03g03360	LOC_Os05g48410
10 common elements in "BPT-Drought" and "BPT-Pathogen":		LOC_Os03g21940	LOC_Os08g21840	LOC_Os03g04750	LOC_Os09g08430
LOC_Os03g07290		LOC_Os03g58050	LOC_Os08g44450	LOC_Os03g05980	LOC_Os01g25610
LOC_Os07g42170		LOC_Os05g11710	LOC_Os09g32532	LOC_Os03g10060	LOC_Os03g14530
LOC_Os12g42180		LOC_Os05g15370	LOC_Os12g01430	LOC_Os03g22340	LOC_Os10g27190
LOC_Os03g58204		LOC_Os05g32220	LOC_Os01g07080	LOC_Os03g38260	LOC_Os04g39700
LOC_Os02g18380		LOC_Os05g37330	LOC_Os01g08410	LOC_Os03g56241	LOC_Os08g06040
LOC_Os02g54470		LOC_Os08g02340	LOC_Os02g07070	LOC_Os04g28180	LOC_Os12g03090
LOC_Os03g59310		LOC_Os08g03640	LOC_Os02g12850	LOC_Os04g51630	LOC_Os08g44480
LOC_Os03g59550		LOC_Os09g32500	LOC_Os03g51900	LOC_Os05g27940	LOC_Os01g60790
LOC_Os07g48410		LOC_Os10g32820	LOC_Os03g58810	LOC_Os05g30530	LOC_Os07g08660
LOC_Os03g46770		LOC_Os11g29190	LOC_Os03g61990	LOC_Os05g48320	LOC_Os07g10720
13 common elements in "BPT-Drought" and "BPT-Drought +Pathogen":		LOC_Os01g08930	LOC_Os04g43140	LOC_Os06g21480	LOC_Os03g37970
LOC_Os07g42950		LOC_Os01g68790	LOC_Os06g37000	LOC_Os07g01870	LOC_Os01g22490
LOC_Os05g06310		LOC_Os01g73900	LOC_Os07g33340	LOC_Os07g42450	LOC_Os01g01060
LOC_Os05g08360		LOC_Os02g05330	LOC_Os07g47630	LOC_Os08g02400	LOC_Os11g03400
LOC_Os03g61110		LOC_Os02g54700	LOC_Os08g32090	LOC_Os08g39500	LOC_Os06g16290
LOC_Os02g55260		LOC_Os02g57010	LOC_Os10g41450	LOC_Os09g24690	LOC_Os08g41300
LOC_Os06g40950		LOC_Os03g25960	LOC_Os10g42320	LOC_Os09g32520	LOC_Os03g04590
LOC_Os04g45040		LOC_Os03g36930	LOC_Os12g09120	LOC_Os09g32976	LOC_Os04g50990
LOC_Os03g22380		LOC_Os03g50560	LOC_Os12g29660	LOC_Os11g05562	LOC_Os05g06770
LOC_Os12g41715		LOC_Os03g59050		LOC_Os12g03880	LOC_Os10g41470
LOC_Os07g43050		LOC_Os07g06450		LOC_Os12g07010	LOC_Os05g49030
LOC_Os10g33230		LOC_Os08g02390		LOC_Os12g37610	LOC_Os10g27174
LOC_Os12g31800		LOC_Os09g10760		LOC_Os03g61220	LOC_Os01g47330
LOC_Os09g34910		LOC_Os09g21520		LOC_Os04g02730	LOC_Os10g32920
		LOC_Os09g39180		LOC_Os07g43810	LOC_Os01g09510
		LOC_Os10g33970		LOC_Os11g34210	LOC_Os02g15900
		LOC_Os12g43600		LOC_Os11g41890	LOC_Os03g27260
					LOC_Os01g49900
					LOC_Os11g38670
					LOC_Os07g43980

## Sheet: BPT-UPREGULATED
12 elements included exclusively in "BPT-Drought":	22 elements included exclusively in "BPT-Pathogen":	16 elements included exclusively in "BPT-Drought+Pathogen":
LOC_Os08g44450	LOC_Os04g52361	LOC_Os01g10050
LOC_Os11g34210	LOC_Os01g36890	LOC_Os01g16090
LOC_Os09g39180	LOC_Os02g07070	LOC_Os01g45190
LOC_Os03g61220	LOC_Os02g10770	LOC_Os01g56520
LOC_Os03g12000	LOC_Os02g12850	LOC_Os02g05660
LOC_Os08g02390	LOC_Os02g15310	LOC_Os02g39890
LOC_Os11g40090	LOC_Os02g42600	LOC_Os02g54700
LOC_Os03g25960	LOC_Os02g42860	LOC_Os04g53440
LOC_Os07g06450	LOC_Os02g54770	LOC_Os06g48750
LOC_Os01g73900	LOC_Os03g25770	LOC_Os07g05050
LOC_Os07g33340	LOC_Os03g46610	LOC_Os07g07020
LOC_Os07g43810	LOC_Os05g08360	LOC_Os07g10250
2 common elements in "BPT-Drought" and "BPT-Pathogen":	LOC_Os06g37000	LOC_Os09g35920
LOC_Os05g01990	LOC_Os07g03240	LOC_Os10g35550
LOC_Os04g32340	LOC_Os07g43050	LOC_Os11g11070
8 common elements in "BPT-Drought" and "BPT-Drought+Pathogen":	LOC_Os08g38410	LOC_Os12g30520
LOC_Os01g07740	LOC_Os09g07120	9 common elements in "BPT-Drought" and "BPT-Drought+Pathogen":
LOC_Os01g21420	LOC_Os09g38268	LOC_Os01g54540
LOC_Os02g52140	LOC_Os10g33230	LOC_Os05g32220
LOC_Os03g19960	LOC_Os12g01190	LOC_Os11g06750
LOC_Os06g07350	LOC_Os12g29660	LOC_Os11g01869
LOC_Os07g18050	LOC_Os12g41715	LOC_Os02g57010
LOC_Os07g43950	3 common elements in "BPT-Drought", "BPT-Pathogen" and "BPT-Drought+Pathogen":	LOC_Os01g36920
LOC_Os11g47830	LOC_Os03g26860	LOC_Os02g42406
	LOC_Os06g48210	LOC_Os01g34350
	LOC_Os06g47350	LOC_Os04g02870

## Sheet: TN1- DOWNREGULATED
11 elements included exclusively in "TN1-Drought":	27 elements included exclusively in "TN1-Pathogen":	26 elements included exclusively in "TN1-Drought+Pathogen":	9 common elements in "TN1-Drought" and "TN1-Drought+Pathogen":
LOC_Os03g55930	LOC_Os01g25610	LOC_Os01g01060	LOC_Os07g36090
LOC_Os07g42950	LOC_Os02g56990	LOC_Os02g01560	LOC_Os08g03640
LOC_Os01g08930	LOC_Os03g05980	LOC_Os02g18380	LOC_Os10g41470
LOC_Os01g73900	LOC_Os04g39700	LOC_Os02g54470	LOC_Os02g10770
LOC_Os03g21160	LOC_Os05g06310	LOC_Os03g04750	LOC_Os03g21140
LOC_Os03g25960	LOC_Os08g40610	LOC_Os03g08440	LOC_Os07g03240
LOC_Os03g51900	LOC_Os09g24690	LOC_Os03g22180	LOC_Os07g48410
LOC_Os04g32340	LOC_Os10g27190	LOC_Os03g40180	LOC_Os08g31810
LOC_Os08g02390	LOC_Os12g03090	LOC_Os03g58204	LOC_Os10g35550
LOC_Os08g40880	LOC_Os01g07080	LOC_Os03g59310	10 common elements in "TN1-Drought", "TN1-Pathogen" and "TN1-Drought+Pathogen":
LOC_Os09g07120	LOC_Os01g08410	LOC_Os04g28180	LOC_Os02g34460
4 common elements in "TN1-Drought" and "T-Pathogen":	LOC_Os02g03040	LOC_Os05g06770	LOC_Os03g26860
LOC_Os03g61220	LOC_Os02g05660	LOC_Os05g30530	LOC_Os04g50990
LOC_Os07g43810	LOC_Os02g57010	LOC_Os05g49030	LOC_Os05g11710
LOC_Os09g34910	LOC_Os03g22380	LOC_Os08g02340	LOC_Os03g46770
LOC_Os10g42320	LOC_Os05g24160	LOC_Os10g32820	LOC_Os03g47800
18 common elements in "TN1-Pathogen" and "TN1-Drought+Pathogen":	LOC_Os05g48620	LOC_Os11g05562	LOC_Os06g47350
LOC_Os01g22490	LOC_Os07g18050	LOC_Os11g29190	LOC_Os10g33970
LOC_Os01g24690	LOC_Os07g43980	LOC_Os12g03880	LOC_Os12g41715
LOC_Os02g27760	LOC_Os08g37960	LOC_Os12g05430	LOC_Os12g43600
LOC_Os02g30050	LOC_Os09g10760	LOC_Os12g07010
LOC_Os03g27260	LOC_Os09g33460	LOC_Os12g42180
LOC_Os03g37970	LOC_Os09g35920	LOC_Os02g05330
LOC_Os07g01870	LOC_Os09g39180	LOC_Os05g08360
LOC_Os07g10720	LOC_Os11g38670	LOC_Os06g48750
LOC_Os08g02400	LOC_Os11g41890	LOC_Os07g10250
LOC_Os08g39500	LOC_Os12g31800
LOC_Os08g44480
LOC_Os09g08430
LOC_Os10g27174
LOC_Os10g32920
LOC_Os12g38000
LOC_Os02g42406
LOC_Os04g43140
LOC_Os06g07350

## Sheet: TN1 -UPREGULATED
37 elements included exclusively in "TN1-Drought":	7 elements included exclusively in "TN1-Pathogen":	5 common elements in "TN1-Drought" and "TN1-Pathogen":	7 common elements in "TN1-Drought", "TN1-Pathogen" and "TN1-Drought+Pathogen":
LOC_Os01g24690	LOC_Os05g48410	LOC_Os01g59990	LOC_Os01g54540
LOC_Os01g25610	LOC_Os07g44230	LOC_Os03g58050	LOC_Os02g04460
LOC_Os02g01560	LOC_Os02g42600	LOC_Os11g06750	LOC_Os02g15900
LOC_Os02g40880	LOC_Os02g55260	LOC_Os03g25770	LOC_Os04g25540
LOC_Os02g56960	LOC_Os05g01990	LOC_Os07g33340	LOC_Os05g32220
LOC_Os02g56990	LOC_Os07g05050	4 common elements in "TN1-Pathogen" and "TN1-Drought+Pathogen":	LOC_Os12g37610
LOC_Os03g04590	LOC_Os12g30520	LOC_Os03g50560	LOC_Os01g16090
LOC_Os03g05980	22 elements included exclusively in "TN1-Drought+Pathogen ":	LOC_Os07g06450
LOC_Os03g08440	LOC_Os01g48690	LOC_Os11g11070
LOC_Os03g21940	LOC_Os03g03360	LOC_Os12g09120
LOC_Os03g38260	LOC_Os03g10060	13 common elements in "TN1-Drought" and "TN1-Drought+Pathogen":
LOC_Os04g28180	LOC_Os03g10930	LOC_Os01g04730
LOC_Os04g39700	LOC_Os03g51510	LOC_Os01g47330
LOC_Os05g15370	LOC_Os04g52361	LOC_Os03g07290
LOC_Os05g27940	LOC_Os01g07740	LOC_Os02g07070
LOC_Os05g37330	LOC_Os01g09000	LOC_Os02g52140
LOC_Os05g48320	LOC_Os01g21420	LOC_Os03g59050
LOC_Os05g49030	LOC_Os01g34350	LOC_Os03g59550
LOC_Os07g10720	LOC_Os01g73900	LOC_Os05g04850
LOC_Os08g23710	LOC_Os02g57010	LOC_Os07g43050
LOC_Os08g39500	LOC_Os03g01830	LOC_Os07g43950
LOC_Os08g41300	LOC_Os03g12000	LOC_Os08g02130
LOC_Os08g44450	LOC_Os03g19960	LOC_Os09g21520
LOC_Os08g44480	LOC_Os03g25960	LOC_Os11g47830
LOC_Os09g08430	LOC_Os07g07020
LOC_Os09g24690	LOC_Os08g02390
LOC_Os09g32500	LOC_Os09g10760
LOC_Os09g32976	LOC_Os11g01869
LOC_Os11g01420	LOC_Os11g38670
LOC_Os12g03090	LOC_Os12g38460
LOC_Os01g49900
LOC_Os01g60660
LOC_Os02g12850
LOC_Os04g02730
LOC_Os04g53440
LOC_Os05g48620
LOC_Os12g31800

## Sheet: Both Genotype Downregulated
19 elements included exclusively in "Drought-Downregulated":	34 elements included exclusively in "Pathogen-Downregulated":							27 elements included exclusively in "Drought+Pathogen-Downregulated":							16 common elements in "Drought-Downregulated" and "Pathogen-Downregulated":					31 common elements in "Drought-Downregulated", "Pathogen-Downregulated" and "Drought+Pathogen-Downregulated":
LOC_Os01g48690	LOC_Os01g24690							LOC_Os02g01560							LOC_Os01g47330					LOC_Os01g01060
LOC_Os02g04460	LOC_Os02g40880							LOC_Os02g18380							LOC_Os01g52490					LOC_Os01g09510
LOC_Os02g15900	LOC_Os02g56990							LOC_Os02g18550							LOC_Os01g62350					LOC_Os01g17150
LOC_Os03g03360	LOC_Os03g05980							LOC_Os02g30050							LOC_Os03g10060					LOC_Os01g22490
LOC_Os05g32220	LOC_Os03g07290							LOC_Os02g54470							LOC_Os03g10930					LOC_Os01g54540
LOC_Os06g21480	LOC_Os04g52361							LOC_Os03g04590							LOC_Os07g42950					LOC_Os03g22180
LOC_Os01g09000	LOC_Os08g40610							LOC_Os03g04750							LOC_Os12g37610					LOC_Os03g22340
LOC_Os03g12000	LOC_Os09g32520							LOC_Os03g08440							LOC_Os01g08410					LOC_Os03g26860
LOC_Os03g25960	LOC_Os01g07080							LOC_Os03g58204							LOC_Os02g15310					LOC_Os03g55930
LOC_Os03g50560	LOC_Os01g07740							LOC_Os03g59310							LOC_Os03g01830					LOC_Os05g06310
LOC_Os03g51900	LOC_Os01g49900							LOC_Os05g06770							LOC_Os03g61220					LOC_Os05g27940
LOC_Os04g32340	LOC_Os02g03040							LOC_Os07g10720							LOC_Os08g32090					LOC_Os07g36090
LOC_Os05g01990	LOC_Os02g05660							LOC_Os07g41750							LOC_Os09g10760					LOC_Os08g44450
LOC_Os06g11370	LOC_Os02g07070							LOC_Os08g02340							LOC_Os10g42320					LOC_Os09g32500
LOC_Os07g06450	LOC_Os02g12850							LOC_Os08g02400							LOC_Os11g40090					LOC_Os09g32532
LOC_Os07g33340	LOC_Os02g52140							LOC_Os08g03640							LOC_Os12g41715					LOC_Os01g08930
LOC_Os07g43810	LOC_Os03g22380							LOC_Os09g32976							16 common elements in "Pathogen-Downregulated" and "Drought+Pathogen-Downregulated":					LOC_Os01g34350
LOC_Os11g01869	LOC_Os03g25770							LOC_Os10g32820							LOC_Os02g27760					LOC_Os01g36920
LOC_Os11g34210	LOC_Os04g43140							LOC_Os11g03400							LOC_Os02g56960					LOC_Os01g68790
16 common elements in "Drought-Downregulated" and "Drought+Pathogen-Downregulated":	LOC_Os05g08360							LOC_Os11g29190							LOC_Os03g27260					LOC_Os02g42406
LOC_Os01g60790	LOC_Os05g48620							LOC_Os12g42180							LOC_Os03g37970					LOC_Os02g57010
LOC_Os01g69950	LOC_Os06g37000							LOC_Os01g16090							LOC_Os03g58050					LOC_Os03g47800
LOC_Os02g34460	LOC_Os06g40950							LOC_Os02g05330							LOC_Os05g37330					LOC_Os05g24160
LOC_Os04g50990	LOC_Os07g03240							LOC_Os02g54700							LOC_Os07g01870					LOC_Os05g30140
LOC_Os04g51630	LOC_Os07g18050							LOC_Os06g48750							LOC_Os08g44480					LOC_Os06g47350
LOC_Os05g11710	LOC_Os07g43050							LOC_Os07g10250							LOC_Os09g08430					LOC_Os06g48210
LOC_Os05g30530	LOC_Os08g05810							LOC_Os08g40880							LOC_Os10g27174					LOC_Os07g43950
LOC_Os06g04290	LOC_Os08g38410														LOC_Os10g32920					LOC_Os08g02390
LOC_Os08g06040	LOC_Os09g35920														LOC_Os11g05562					LOC_Os09g34910
LOC_Os10g41470	LOC_Os10g33230														LOC_Os12g03090					LOC_Os09g39180
LOC_Os11g06750	LOC_Os11g38670														LOC_Os02g39890					LOC_Os12g43600
LOC_Os12g07010	LOC_Os11g41890														LOC_Os04g53440
LOC_Os01g73900	LOC_Os12g29660														LOC_Os08g37960
LOC_Os03g46770	LOC_Os12g31800
LOC_Os08g31810
LOC_Os10g35550

## Sheet: Both Genotype Upregulated
19 elements included exclusively in "Drought-Upregulated":				26 elements included exclusively in "Pathogen-Upregulated":				29 elements included exclusively in "Drought+Pathogen- Upregulated":				9 common elements in "Drought-Upregulated" and "Pathogen-Upregulated":				10 common elements in "Drought-Upregulated", "Pathogen-Upregulated" and "Drought+Pathogen-Upregulated":
LOC_Os02g30050				LOC_Os01g59990				LOC_Os01g06740				LOC_Os04g28180				LOC_Os01g04730
LOC_Os03g40180				LOC_Os02g01560				LOC_Os01g47330				LOC_Os05g48410				LOC_Os01g70010
LOC_Os03g46490				LOC_Os02g04460				LOC_Os02g15900				LOC_Os08g03640				LOC_Os04g25540
LOC_Os05g15370				LOC_Os02g18380				LOC_Os03g10060				LOC_Os08g31228				LOC_Os02g42600
LOC_Os07g10720				LOC_Os03g08440				LOC_Os07g26740				LOC_Os12g05430				LOC_Os02g55260
LOC_Os07g38540				LOC_Os03g14530				LOC_Os08g21840				LOC_Os01g16090				LOC_Os03g59550
LOC_Os11g03400				LOC_Os03g59310				LOC_Os12g01430				LOC_Os01g60660				LOC_Os06g07350
LOC_Os12g38000				LOC_Os07g42170				LOC_Os12g37610				LOC_Os03g21140				LOC_Os07g48410
LOC_Os12g42180				LOC_Os07g42450				LOC_Os01g04110				LOC_Os10g41450				LOC_Os09g21520
LOC_Os01g21420				LOC_Os11g04070				LOC_Os01g07080				15 common elements in "Drought-Upregulated" and "Drought+Pathogen Upregulated":				LOC_Os11g47830
LOC_Os02g05660				LOC_Os11g29190				LOC_Os01g09000				LOC_Os01g25610
LOC_Os02g52140				LOC_Os12g03880				LOC_Os01g49900				LOC_Os02g56990
LOC_Os04g33810				LOC_Os01g10050				LOC_Os01g68320				LOC_Os10g27190
LOC_Os05g08360				LOC_Os01g45190				LOC_Os02g12850				LOC_Os02g07070
LOC_Os06g48750				LOC_Os02g05330				LOC_Os03g22380				LOC_Os03g46610
LOC_Os07g07020				LOC_Os02g42860				LOC_Os03g27030				LOC_Os04g45040
LOC_Os07g18050				LOC_Os02g54700				LOC_Os03g61110				LOC_Os07g43050
LOC_Os09g35920				LOC_Os03g21160				LOC_Os04g02730				LOC_Os07g43980
LOC_Os11g37090				LOC_Os03g36930				LOC_Os04g32340				LOC_Os07g47630
1 common element in "Pathogen-Upregulated" and "Drought+Pathogen Upregulated":				LOC_Os07g05050				LOC_Os04g43140				LOC_Os08g02130
LOC_Os10g35990				LOC_Os07g10250				LOC_Os06g40950				LOC_Os09g38268
				LOC_Os08g40880				LOC_Os07g33340				LOC_Os11g38670
				LOC_Os10g35550				LOC_Os07g43810				LOC_Os12g01916
				LOC_Os11g11070				LOC_Os09g07120				LOC_Os12g29660
				LOC_Os11g34210				LOC_Os10g33230				LOC_Os12g38460
				LOC_Os12g30520				LOC_Os11g01869
								LOC_Os12g09120
								LOC_Os12g31800
								LOC_Os12g41715
