# Supplementary material for: Transcriptomic responses under combined bacterial blight and drought stress in rice reveal potential genes to improve multi-stress tolerance
Source: BMC Plant Biol. 2022 Jul 18;22:349. doi: 10.1186/s12870-022-03725-3 (PMC9290298; doi:10.1186/s12870-022-03725-3)
Supplement: Supplementary file 7 — Additional file 7. List of primers used in this study [file 12870_2022_3725_MOESM7_ESM.xlsx]

## Sheet: Sheet1
Gene name	Forward primer	Reverse primer
RPL25	GGCACTGATGAGCCTCTGA	TCCACCTCAATGTAGGGTG
RPL28	AAGGAAACGGCAGTGGTCC	AGTGCTGGCTTGGTAAGGTC
RPL27	ACACTAGCGCAGCAGAGTCA	GCCAACGTAGTTCCCAGG
RPL5	CTACTGTGGAGCGGCTTTTT	TGCTCATTCGCTGTAACCAC
RPL46	TGCTCCAAGAATCACAGACG	ATTCAGCACACAATCGCAAA
RPL18p/RPL5e	ACGCTCGACGTCTTCATCTC	GTAGACGTCAGCCTCCTTGG
RPL10	ATGGAGACCTCCTCCTTCCTCC	TCAGGCGGCGCCGACCTCCTGC
RPL23	CAACACCCTTGTCTTCATCG	TGGCCACATCAAGAGCATCA
RPS8	ATGGGCAAGGACACTATTGC	TGTCGCAAAGTTGAAACCAA
RPS17	GAGATGCTTTCCTTGCTTGG	CAGCGTCCTTGCATTCAGTA
RPS12	AGGAGTATGCCTGCGTGTTT	ACACCTGGCGAATCTTTCAC
RPS14	AGAGAGGAAGCGGCAGAAAT	GTCCGGATAGCCCAAAGTCT
RPS9	CAAGTCAATCCACCATGCAC	AGGCCTTCTGGTTCTTCCTC
RPS4	AATTAAGAACAGGGAGAAGCA	TCCTCAATGATGCTGAGCTT
